# Supplementary material for: Aging weakens Th17 cell pathogenicity and ameliorates experimental autoimmune uveitis in mice
Source: Protein Cell. 2021 Nov 8;13(6):422–45. doi: 10.1007/s13238-021-00882-3 (PMC9095810; doi:10.1007/s13238-021-00882-3)
Supplement: Supplementary file 2 — Supplementary file2 (XLSX 533 kb) [file 13238_2021_882_MOESM2_ESM.xlsx]

## Sheet: Table S1A
Table S1A. DEGs in totall immune cells in ON/YN comparison group.
	p_val	avg_logFC	p_val_adj
Ccl5	0	2.47376	0
Xist	0	2.05245	0
Igkv6-32	1.06e-278	1.8194	2.27e-274
Slpi	0	1.57925	0
Gm42418	0	1.54414	0
Ly6c2	0	1.44109	0
AY036118	0	1.42574	0
Lars2	0	1.41815	0
S100a6	0	1.36365	0
Nkg7	0	1.1248	0
Gzmm	0	1.0568	0
Ly6a	0	0.95233	0
Plac8	0	0.88892	0
Ctla2a	0	0.881401	0
Gm26917	0	0.815735	0
AW112010	0	0.751334	0
Ahnak	0	0.714671	0
Lgals1	0	0.703318	0
H2-Q7	0	0.689258	0
Ifi30	0	0.625961	0
Id2	0	0.625503	0
Iglv1	1.59e-59	0.622784	3.4e-55
Trbv20	0	0.609909	0
Cst7	0	0.60321	0
Gzmb	0	0.595312	0
Trav4-3	0	0.592661	0
Ccr2	0	0.575429	0
Tyrobp	5.23e-94	0.554376	1.12e-89
Serpina3g	0	0.547648	0
Ctsb	3.1e-244	0.499439	6.63e-240
Cybb	2.58e-235	0.493093	5.51e-231
Apoe	6.53e-67	0.486739	1.4e-62
Anxa2	0	0.485671	0
Il2rb	0	0.485508	0
Eomes	0	0.474681	0
Gimap7	0	0.473321	0
Ccr5	0	0.47215	0
Cxcr3	0	0.471268	0
Pglyrp1	0	0.468596	0
H2-Q6	0	0.456981	0
Txn1	5.85e-291	0.443964	1.25e-286
S100a4	6.11e-183	0.438694	1.31e-178
Stat1	1.78e-260	0.426219	3.81e-256
Tigit	1.75e-168	0.422329	3.75e-164
Flna	2.04e-231	0.420481	4.37e-227
Ifitm10	0	0.417302	0
Sh2d1a	1.14e-211	0.413864	2.43e-207
Fcgrt	0	0.413818	0
Pim2	1.39e-257	0.413132	2.97e-253
Ms4a4b	5.82e-31	0.404382	1.24e-26
Gm4070	0	0.401388	0
Ssr4	9.32e-228	0.394512	1.99e-223
Mzb1	1.27e-81	0.390413	2.72e-77
Efhd2	0	0.387492	0
S100a11	1.55e-198	0.382747	3.31e-194
Cd82	4.86e-221	0.37835	1.04e-216
Ctsh	1.11e-162	0.365041	2.37e-158
H2-Eb1	9.71e-83	0.362653	2.08e-78
Igkc	2.76e-26	0.362557	5.89e-22
Txndc5	7.51e-274	0.355763	1.61e-269
Fcgr2b	0	0.355193	0
Itgb1	0	0.35349	0
Prr13	6.39e-278	0.352257	1.37e-273
Plek	0	0.351226	0
Ctsw	7.94e-108	0.349686	1.7e-103
Myo1f	0	0.347613	0
Lcp1	2.71e-284	0.346417	5.79e-280
Plaat3	0	0.345927	0
Reep5	2.98e-247	0.342046	6.38e-243
AC149090.1	1.2e-238	0.339245	2.57e-234
Tap1	2.59e-253	0.335698	5.54e-249
Klrk1	0	0.334641	0
Itgb2	4.93e-173	0.334227	1.05e-168
Sp140	8.82e-254	0.334093	1.89e-249
Grn	1.96e-211	0.331236	4.18e-207
Ms4a4c	6.96e-261	0.328373	1.49e-256
Psmb8	1.26e-290	0.327242	2.69e-286
Lrrk1	0	0.327191	0
Prf1	0	0.326706	0
H2-Ab1	3.9e-73	0.325715	8.35e-69
Hist1h1e	6.28e-120	0.324712	1.34e-115
Itgal	2.13e-219	0.32266	4.55e-215
Dtx3l	0	0.322633	0
Psap	3.27e-83	0.322631	6.98e-79
H2-Aa	1.3e-65	0.32109	2.79e-61
Il18r1	2.48e-290	0.318245	5.31e-286
Vim	1.09e-97	0.318107	2.34e-93
Myh9	2.71e-184	0.315848	5.8e-180
Ctss	3.2e-155	0.314016	6.84e-151
Isg15	3.97e-184	0.31236	8.48e-180
Lpin1	0	0.310155	0
S100a10	6.59e-115	0.307199	1.41e-110
Odc1	3.23e-261	0.307186	6.91e-257
Tmsb4x	1.89e-156	0.302721	4.04e-152
Irf8	4.45e-115	0.300341	9.51e-111
Ifi27l2a	1.2e-131	0.29367	2.56e-127
Dock2	5.2e-185	0.292359	1.11e-180
Socs3	5.31e-200	0.292255	1.14e-195
Vmp1	3.04e-261	0.291099	6.5e-257
Cyba	2.22e-228	0.28887	4.75e-224
AC113595.1	1.7e-243	0.288801	3.63e-239
Actb	0	0.287607	0
Maf	2.81e-113	0.285262	6.01e-109
Rps12	0	0.284965	0
Tmem176b	8.72e-71	0.282762	1.86e-66
Msrb1	2.53e-86	0.281304	5.41e-82
Jaml	1.25e-251	0.279489	2.68e-247
F2r	0	0.278802	0
Xbp1	2.22e-91	0.278795	4.74e-87
H2-K1	2.07e-258	0.277101	4.44e-254
Hopx	3.8e-243	0.275966	8.13e-239
Cd22	3.55e-154	0.275124	7.6e-150
Pltp	7.45e-207	0.274951	1.59e-202
Ccr6	4.17e-117	0.274744	8.93e-113
Ifngr1	4.87e-151	0.273571	1.04e-146
Rpl10	5.38e-241	0.271429	1.15e-236
Rbm3	1.14e-223	0.269618	2.44e-219
Ms4a1	5.14e-62	0.266985	1.1e-57
Cxcr6	3.16e-175	0.265933	6.76e-171
Arpc1b	2.37e-174	0.264768	5.06e-170
Hsp90b1	3.12e-65	0.264603	6.67e-61
Ctsd	1.14e-114	0.264464	2.44e-110
Batf	1.84e-149	0.261802	3.93e-145
Cd79b	1.89e-43	0.258931	4.05e-39
Stat3	1.87e-191	0.258906	3.99e-187
Plcg2	3e-137	0.258085	6.4e-133
Socs1	9.03e-193	0.257247	1.93e-188
Lgals3bp	3.43e-225	0.255946	7.34e-221
Ciita	7.11e-112	0.255793	1.52e-107
Blvrb	1.69e-114	0.255028	3.61e-110
Krtcap2	5.26e-152	0.253047	1.12e-147
Ifit3	8.35e-197	0.250412	1.78e-192
Sfpq	2.86e-44	-0.250445	6.11e-40
Btg2	1.14e-21	-0.251517	2.45e-17
Nsg2	2.25e-31	-0.255886	4.82e-27
Pdcd4	1.96e-27	-0.257211	4.19e-23
Rpl34	0	-0.257328	0
Tdrp	2.77e-89	-0.257373	5.93e-85
Cd5	2.04e-22	-0.259238	4.36e-18
Als2cl	1.56e-108	-0.262314	3.35e-104
Trac	4.18e-27	-0.263778	8.94e-23
Skp1a	1.18e-49	-0.264301	2.52e-45
Foxp1	6.56e-77	-0.265641	1.4e-72
Ndufa3	1.75e-45	-0.265779	3.74e-41
Chd3	2.06e-29	-0.26688	4.41e-25
Rnf167	9.23e-48	-0.268788	1.97e-43
mt-Co1	0	-0.269775	0
Crlf3	5.46e-29	-0.270517	1.17e-24
Eif1	0	-0.272357	0
Fkbp1a	5.26e-39	-0.272358	1.12e-34
mt-Cytb	0	-0.275081	0
Cd40lg	1.25e-101	-0.27665	2.67e-97
1810026B05Rik	9.22e-50	-0.280311	1.97e-45
Gm11808	4.04e-25	-0.280325	8.64e-21
Cd24a	1.57e-09	-0.280381	3.36e-05
Bcl11b	3.12e-26	-0.2812	6.67e-22
Foxn3	1.28e-26	-0.284356	2.73e-22
Hnrnph1	1.52e-41	-0.284805	3.26e-37
Rgs2	7.35e-56	-0.287719	1.57e-51
Ccnl1	2.04e-33	-0.287956	4.37e-29
Evl	9.81e-42	-0.289557	2.1e-37
Srsf5	2.67e-76	-0.290384	5.72e-72
Sf1	1.19e-46	-0.29189	2.54e-42
Adrb2	4.53e-17	-0.292307	9.68e-13
Hnrnpf	1.61e-199	-0.297592	3.44e-195
Rps26	0	-0.300204	0
Rpl41	0	-0.304388	0
Egr1	1.83e-54	-0.304803	3.9e-50
Emb	9.13e-27	-0.307499	1.95e-22
Rflnb	8.35e-97	-0.309538	1.78e-92
Fam107b	3.73e-44	-0.310405	7.99e-40
Rapgef6	2.81e-61	-0.310838	6.02e-57
Rbm39	6.13e-231	-0.311079	1.31e-226
Atp5mpl	3.33e-81	-0.312687	7.13e-77
Inpp4b	3.07e-49	-0.31348	6.57e-45
Pik3ip1	2.34e-49	-0.313562	5.01e-45
Atp1b1	6.49e-157	-0.316965	1.39e-152
Peli1	4.12e-57	-0.321326	8.8e-53
Lat	1.39e-95	-0.322251	2.98e-91
Tuba1a	2.78e-53	-0.325843	5.93e-49
Myc	2.64e-19	-0.329165	5.65e-15
Tra2b	1.05e-78	-0.329706	2.24e-74
Trbc2	3.61e-40	-0.331059	7.71e-36
Dapl1	1.91e-13	-0.334471	4.08e-09
Rps8	0	-0.34057	0
Eif4a2	1.34e-82	-0.340759	2.88e-78
Rasgrp2	1.64e-67	-0.341859	3.5e-63
Snrpg	1.67e-219	-0.343961	3.56e-215
Itk	5.37e-50	-0.34439	1.15e-45
Rpl39	0	-0.344907	0
Tnfaip3	1.88e-88	-0.344995	4.02e-84
Rps24	0	-0.349451	0
Hspa8	0	-0.353265	0
Ddx5	0	-0.360324	0
Snhg8	2.39e-64	-0.364131	5.11e-60
Gm42031	1.88e-32	-0.364286	4.01e-28
Dnajb1	1.81e-71	-0.364531	3.87e-67
Clk1	1.27e-78	-0.365743	2.71e-74
Pde4b	3.24e-90	-0.372372	6.94e-86
Smad7	3.13e-88	-0.375039	6.69e-84
mt-Co3	0	-0.382418	0
Rpl37a	0	-0.385726	0
Tuba1b	2.2e-119	-0.389333	4.7e-115
Rpl35	0	-0.390826	0
Jund	2.33e-137	-0.396735	4.99e-133
Rpl36	0	-0.396985	0
Rgcc	6.98e-158	-0.401268	1.49e-153
Gramd1a	1.09e-108	-0.402329	2.34e-104
Fosb	1.67e-145	-0.403534	3.58e-141
Stk17b	2.43e-175	-0.410905	5.2e-171
Klf6	5.71e-69	-0.415204	1.22e-64
Rpl37	0	-0.416788	0
Snhg1	1.89e-106	-0.419224	4.05e-102
Tmsb10	0	-0.421272	0
Cytip	4.18e-173	-0.422705	8.93e-169
Satb1	8.77e-133	-0.427737	1.88e-128
Ier2	1.38e-81	-0.428402	2.95e-77
Btg1	0	-0.42912	0
Dgka	6.94e-121	-0.435586	1.48e-116
Tcf7	2.34e-116	-0.445306	5.01e-112
mt-Nd4l	0	-0.448083	0
Rpl35a	0	-0.448605	0
Rps21	0	-0.45285	0
Dnaja1	3.01e-139	-0.457441	6.44e-135
mt-Atp6	0	-0.460663	0
Plaur	1.18e-87	-0.465051	2.52e-83
mt-Nd3	5.54e-245	-0.480853	1.18e-240
Serinc3	6.23e-123	-0.488659	1.33e-118
Pnrc1	5.24e-292	-0.498848	1.12e-287
Rpl22l1	0	-0.50224	0
Ddx3y	0	-0.544861	0
Actn1	0	-0.551122	0
Ccr7	2.21e-242	-0.557839	4.72e-238
Rps27	0	-0.580983	0
Rpl38	0	-0.600864	0
Jun	2.51e-202	-0.620845	5.37e-198
Cxcr4	7.22e-284	-0.643089	1.54e-279
Rbm38	0	-0.643905	0
Eif2s3y	0	-0.644467	0
Klf2	0	-0.650066	0
Ly6c1	2.41e-269	-0.651717	5.15e-265
Zfp36l1	0	-0.684156	0
Zfp36	1.27e-230	-0.689815	2.72e-226
Pcbp1	0	-0.691387	0
Rps28	0	-0.728655	0
Uba52	0	-0.734949	0
Ppp1r15a	0	-0.7781	0
Rps29	0	-0.800133	0
Lef1	0	-0.849833	0
Dusp2	0	-0.874642	0
Cd69	0	-0.954776	0
Igfbp4	0	-0.975638	0
Tsc22d3	0	-1.09685	0
Dusp1	0	-1.11593	0
Junb	0	-1.29961	0
Zfp36l2	0	-1.33918	0
Fos	0	-1.46033	0

## Sheet: Table S1B
Table S1B. DEGs in T cells in ON/YN comparison group.
	p_val	avg_logFC	p_val_adj
Ccl5	0	3.22505	0
Xist	0	1.98053	0
S100a6	0	1.7387	0
Ly6c2	0	1.68637	0
Gzmm	0	1.52878	0
Gm42418	0	1.52753	0
Lars2	0	1.43335	0
Nkg7	0	1.38563	0
AY036118	0	1.3664	0
Ctla2a	0	1.26491	0
Gzmk	1.05e-241	1.25948	2.24e-237
Ly6a	0	1.18467	0
Ccl4	4.68e-219	1.08015	1e-214
Ahnak	0	1.00131	0
AW112010	0	0.966854	0
Plac8	0	0.965753	0
Id2	0	0.952185	0
Lgals1	0	0.944121	0
Gzmb	0	0.942809	0
Trav4-3	0	0.913415	0
Trbv20	0	0.905608	0
Cst7	0	0.889626	0
H2-Q7	0	0.792923	0
Gm26917	8.78e-273	0.771773	1.88e-268
Ccr5	0	0.768806	0
Lag3	4.1e-209	0.754416	8.76e-205
Eomes	0	0.754081	0
Ccr2	0	0.751918	0
Cxcr3	0	0.728806	0
Il2rb	0	0.710792	0
Gimap7	0	0.707407	0
Tigit	5.07e-201	0.693337	1.08e-196
Fcgrt	0	0.691465	0
Pdcd1	2.14e-172	0.676042	4.58e-168
Ifitm10	0	0.67521	0
Pglyrp1	0	0.672574	0
S100a11	0	0.662744	0
Sh2d1a	0	0.643115	0
Pim2	0	0.633756	0
Serpina3g	0	0.633484	0
Cd82	9.27e-300	0.604041	1.98e-295
Fcgr2b	0	0.586789	0
S100a10	0	0.583694	0
S100a4	3.76e-206	0.579397	8.04e-202
Ms4a4b	0	0.577838	0
Flna	8.11e-278	0.57651	1.73e-273
Anxa2	0	0.565526	0
H2-Q6	0	0.560846	0
Itgb1	0	0.555515	0
Ssr4	0	0.554925	0
Reep5	0	0.54477	0
Prf1	0	0.541493	0
Ctsw	2.78e-253	0.539	5.94e-249
Hopx	0	0.535291	0
Klrk1	0	0.534001	0
Efhd2	0	0.527585	0
Prr13	0	0.521629	0
Maf	1.53e-158	0.519914	3.28e-154
Ms4a4c	0	0.511829	0
Il18r1	0	0.506071	0
Lpin1	0	0.49891	0
Srgn	6.04e-157	0.494672	1.29e-152
Ctsb	5.64e-176	0.491983	1.21e-171
Cyba	0	0.491764	0
Myo1f	0	0.489884	0
Lrrk1	0	0.48791	0
Tmsb4x	0	0.48078	0
Itgal	1.62e-275	0.480031	3.47e-271
F2r	0	0.475815	0
Plaat3	0	0.473264	0
Il10ra	0	0.472896	0
Plek	0	0.469042	0
Vmp1	0	0.468861	0
Cxcr6	7.09e-261	0.453737	1.52e-256
Txn1	3.04e-247	0.451539	6.5e-243
Gm30211	3.37e-90	0.443912	7.2e-86
Itgb2	1.73e-210	0.443604	3.69e-206
Gm4070	0	0.441916	0
Slpi	0	0.437496	0
Odc1	4.5e-270	0.430106	9.61e-266
Lcp1	4.37e-261	0.42866	9.35e-257
Batf	6.71e-169	0.419369	1.44e-164
Rinl	4.47e-196	0.415511	9.55e-192
Jaml	5.46e-296	0.411509	1.17e-291
Rbm3	5.56e-305	0.409747	1.19e-300
Eea1	4.4e-164	0.40927	9.4e-160
Klrc1	0	0.4064	0
Wdr95	0	0.404645	0
Trav9-4	0	0.403067	0
Vim	2.23e-133	0.401293	4.78e-129
Ctsd	1.2e-187	0.397278	2.56e-183
Rpl10	1.24e-286	0.395851	2.65e-282
Pde2a	1.96e-305	0.39548	4.2e-301
Cox7b	6.22e-176	0.39196	1.33e-171
Igkc	8.72e-91	0.388788	1.87e-86
Gng2	1.45e-291	0.387822	3.09e-287
St3gal6	3.17e-305	0.38764	6.79e-301
Ndufb11	2.86e-192	0.386965	6.11e-188
Ifngr1	5.85e-185	0.382658	1.25e-180
Cd7	7.62e-186	0.380969	1.63e-181
Acot7	0	0.378984	0
AC149090.1	2.51e-192	0.374393	5.36e-188
Capg	1.83e-191	0.374144	3.91e-187
Rps12	0	0.373751	0
Gimap4	2.97e-165	0.373564	6.35e-161
Txndc5	2.91e-298	0.373173	6.22e-294
Krtcap2	7.8e-186	0.373063	1.67e-181
H2afz	5.73e-143	0.366968	1.22e-138
Slamf7	0	0.361488	0
Izumo1r	4.41e-06	0.360778	0.0942787
Tmem37	0	0.359234	0
Ebp	4.23e-256	0.358594	9.04e-252
Pgk1	3.67e-177	0.355873	7.84e-173
Slc25a5	2.25e-159	0.355554	4.8e-155
Arpc1b	1.28e-231	0.355535	2.74e-227
Pim1	2.25e-238	0.354863	4.82e-234
Lgals3bp	1.07e-239	0.352326	2.3e-235
Ifit3	9.39e-228	0.351788	2.01e-223
Ikzf3	2.08e-205	0.351051	4.44e-201
Myh9	4.57e-151	0.34486	9.76e-147
Dtx3l	3.43e-255	0.344137	7.34e-251
Atp8b4	5.16e-254	0.34413	1.1e-249
Socs3	1.12e-188	0.342915	2.4e-184
Dock2	4.14e-149	0.342602	8.84e-145
Baiap3	5.71e-280	0.342576	1.22e-275
Hmgb2	1.81e-124	0.342048	3.86e-120
Xcl1	2.88e-208	0.340873	6.16e-204
Uba1	1.23e-187	0.34055	2.63e-183
Ier3	4.73e-235	0.339858	1.01e-230
Lax1	1.79e-186	0.338611	3.82e-182
Apobec3	3.5e-139	0.338534	7.48e-135
Bcl2a1b	6.14e-84	0.338151	1.31e-79
Samd3	0	0.337553	0
Bscl2	1.99e-252	0.337302	4.25e-248
Pfkp	1.47e-252	0.337208	3.14e-248
Myl12b	1.25e-247	0.336943	2.67e-243
Pik3ap1	0	0.334751	0
Itgax	0	0.332507	0
Cox8a	9.84e-217	0.328521	2.1e-212
Bhlhe40	1.65e-153	0.324143	3.53e-149
Isg15	1.66e-183	0.323782	3.55e-179
Casp1	1.86e-148	0.323316	3.98e-144
N4bp1	6.05e-281	0.321453	1.29e-276
Ikzf2	3.04e-47	0.320335	6.49e-43
Syt11	1.12e-137	0.319593	2.4e-133
Bcl2	7.69e-141	0.319553	1.64e-136
Il18rap	0	0.317571	0
Tbx21	7.68e-293	0.316761	1.64e-288
Gab3	1.71e-286	0.316342	3.66e-282
H2afj	3.24e-138	0.316193	6.93e-134
Il2rg	1.13e-160	0.316166	2.42e-156
Tnfrsf4	9.42e-29	0.316025	2.01e-24
Ifi30	7.31e-180	0.311104	1.56e-175
Cox5a	5.49e-141	0.309785	1.17e-136
Psmb8	2.52e-176	0.309212	5.39e-172
Ifi27l2a	3.51e-86	0.308542	7.51e-82
Sdf4	2.67e-109	0.307474	5.7e-105
H2-Eb1	9.84e-05	0.303546	1
Icam1	6.07e-197	0.301762	1.3e-192
Cd44	7.49e-216	0.301367	1.6e-211
Ogt	2.76e-158	0.30108	5.9e-154
Rora	1.72e-137	0.293657	3.69e-133
Ostf1	6.72e-129	0.292472	1.44e-124
Rpa2	1.31e-211	0.292146	2.81e-207
Armc7	8.12e-185	0.291478	1.74e-180
Tln1	7.02e-117	0.291386	1.5e-112
Arsb	4.3e-225	0.290727	9.19e-221
Tspan3	4.68e-98	0.290626	1e-93
Il10rb	2.38e-207	0.287611	5.09e-203
Adam19	7.77e-143	0.284793	1.66e-138
Ms4a6b	1.82e-120	0.28416	3.9e-116
H2-K1	4.14e-161	0.283091	8.86e-157
Oas1a	2.97e-271	0.282099	6.35e-267
Syngr2	2.7e-180	0.282031	5.77e-176
Rps27l	7.27e-149	0.281133	1.55e-144
Dennd4a	1.38e-208	0.278712	2.95e-204
Stat1	1.16e-85	0.278503	2.47e-81
2010016I18Rik	1.04e-116	0.278211	2.23e-112
Dap	2.5e-145	0.276886	5.34e-141
Hist1h1e	1.4e-61	0.276752	2.99e-57
1810037I17Rik	1.02e-140	0.276508	2.17e-136
Gnptab	1.54e-229	0.276335	3.29e-225
Ctla2b	9.73e-286	0.275679	2.08e-281
Glrx	2.13e-80	0.275056	4.56e-76
Tnfrsf1b	1.12e-149	0.272577	2.39e-145
Ifit1bl1	1.08e-210	0.271758	2.31e-206
Jak3	1.89e-157	0.271069	4.04e-153
Glipr2	7.53e-150	0.269318	1.61e-145
Hprt	2.74e-140	0.269263	5.86e-136
Bcap31	1.06e-139	0.268842	2.27e-135
Ptpn11	1.04e-105	0.268488	2.22e-101
H2-Ab1	0.000583719	0.267901	1
Lpxn	3.99e-162	0.267806	8.53e-158
Iqgap1	5.9e-100	0.266356	1.26e-95
Coro1b	3.97e-130	0.263722	8.5e-126
Tnfrsf18	4.88e-120	0.263039	1.04e-115
Vamp8	2.59e-141	0.262602	5.54e-137
Tpi1	1.1e-98	0.262201	2.35e-94
Fyn	1.7e-114	0.262156	3.64e-110
Nab1	6.11e-87	0.26117	1.31e-82
Gm12216	5.69e-163	0.25987	1.22e-158
Icos	6.16e-45	0.25984	1.32e-40
Sp140	2.29e-156	0.259741	4.89e-152
Sec11c	4.25e-115	0.259279	9.08e-111
Gnas	2.07e-109	0.257908	4.43e-105
Ctsa	1.89e-142	0.257663	4.03e-138
Crlf2	4.56e-149	0.25758	9.74e-145
Socs1	3.44e-157	0.257294	7.35e-153
Traf1	1.52e-128	0.25724	3.25e-124
Fasl	1.38e-192	0.256869	2.95e-188
H2afy	6.22e-117	0.254784	1.33e-112
Cd52	4.87e-182	0.254777	1.04e-177
Ndufa1	1.8e-106	0.254559	3.86e-102
Ncl	1.14e-86	0.253861	2.44e-82
Pbxip1	1.79e-154	0.252186	3.83e-150
5830411N06Rik	8.62e-204	0.251835	1.84e-199
S1pr5	3.53e-289	0.251092	7.55e-285
Runx2	2.5e-225	0.251011	5.35e-221
BC004004	1.96e-165	0.250405	4.2e-161
Pdlim1	1.18e-08	-0.250955	0.000252381
Dynll1	1.67e-32	-0.251384	3.58e-28
Frmd8	1.57e-08	-0.251495	0.000336446
Il6st	8.01e-36	-0.253979	1.71e-31
Btg2	6.93e-14	-0.255379	1.48e-09
Kcnn4	2.06e-32	-0.255615	4.39e-28
Mettl9	6.86e-11	-0.255949	1.47e-06
Trib2	6.11e-38	-0.257062	1.31e-33
Rgs2	4.42e-24	-0.25795	9.45e-20
Vapa	2.7e-20	-0.258405	5.78e-16
Rps19	3.11e-273	-0.258555	6.66e-269
Nsa2	8.53e-70	-0.258574	1.82e-65
Nsg2	2.71e-20	-0.258694	5.79e-16
Trat1	5.97e-57	-0.259007	1.28e-52
Ptma	2.9e-140	-0.25989	6.2e-136
Skp1a	2.19e-38	-0.260067	4.69e-34
Rpl8	0	-0.26133	0
Hmgn1	1.17e-28	-0.261604	2.5e-24
Gm47283	1.1e-17	-0.262858	2.36e-13
Il21r	7.31e-21	-0.263599	1.56e-16
Galnt6	7.66e-15	-0.264031	1.64e-10
Pdk1	1.01e-12	-0.264665	2.17e-08
Arhgap15	1.83e-19	-0.264806	3.91e-15
Fam78a	4.2e-10	-0.265297	8.97e-06
Chd3	2.53e-25	-0.265411	5.41e-21
Rhoh	3.68e-21	-0.266182	7.86e-17
Prkd2	4.97e-17	-0.266563	1.06e-12
Ikzf1	9.17e-22	-0.267261	1.96e-17
Scml4	1.97e-23	-0.270029	4.21e-19
Bcl11b	3.4e-13	-0.270857	7.26e-09
Cited2	2.87e-17	-0.271224	6.14e-13
Ube2d2a	1.73e-41	-0.274928	3.71e-37
4930523C07Rik	1e-18	-0.275822	2.14e-14
Rpl34	0	-0.278507	0
Eif1	2.66e-214	-0.278642	5.68e-210
Ccnl1	6.95e-18	-0.280046	1.49e-13
Fkbp1a	1.52e-36	-0.280103	3.24e-32
Znrf1	1.67e-27	-0.280345	3.58e-23
Trbc2	1.48e-25	-0.282708	3.17e-21
Vps37b	2.94e-13	-0.28637	6.28e-09
Cyb5a	9.94e-32	-0.28755	2.13e-27
Smc4	3.73e-28	-0.2884	7.97e-24
Rpl28	0	-0.288545	0
4932438A13Rik	9.27e-16	-0.289126	1.98e-11
mt-Co3	0	-0.289254	0
Stk17b	3.31e-65	-0.289976	7.07e-61
Srsf6	2.19e-22	-0.290553	4.67e-18
Otulinl	2.14e-16	-0.290586	4.58e-12
Hnrnph1	2.13e-31	-0.291974	4.55e-27
Ighm	7.61e-90	-0.29366	1.63e-85
Emb	5.84e-26	-0.297126	1.25e-21
Rpl41	0	-0.29856	0
Stambpl1	3.86e-35	-0.302167	8.26e-31
Mcl1	2.9e-25	-0.30262	6.2e-21
Sf1	1.5e-32	-0.303469	3.21e-28
Srsf5	5.62e-59	-0.309296	1.2e-54
Gm11808	1.85e-16	-0.309972	3.95e-12
Clk1	2.7e-33	-0.310203	5.77e-29
Smc6	2.46e-22	-0.311422	5.25e-18
Pik3ip1	9.8e-24	-0.312248	2.1e-19
Rps27a	0	-0.313547	0
Jund	1.21e-54	-0.313638	2.59e-50
Ddit4	2.67e-21	-0.314582	5.71e-17
Atp5mpl	2.6e-53	-0.316848	5.56e-49
Ier2	8.92e-29	-0.317584	1.91e-24
Itk	4.68e-41	-0.324639	1e-36
Sfpq	1.62e-50	-0.326768	3.47e-46
Eif4a2	5.9e-47	-0.327091	1.26e-42
Serinc3	9.23e-26	-0.327442	1.97e-21
Btg1	1.61e-180	-0.330266	3.44e-176
Dapl1	0.000366643	-0.330858	1
Inpp4b	1.23e-44	-0.331075	2.62e-40
S1pr1	5.02e-32	-0.33177	1.07e-27
1810026B05Rik	2.96e-44	-0.33271	6.32e-40
Tgfbr2	9.44e-40	-0.334022	2.02e-35
Rps26	0	-0.334057	0
Rps3a1	0	-0.334079	0
Ddx5	1.07e-175	-0.334176	2.28e-171
Rflnb	3.61e-80	-0.334323	7.73e-76
Snhg8	2.04e-30	-0.334342	4.37e-26
Rab3ip	1.9e-38	-0.336214	4.05e-34
Snrpg	6.72e-140	-0.336946	1.44e-135
Dusp10	5.37e-54	-0.338604	1.15e-49
Foxn3	2.74e-22	-0.338744	5.87e-18
Arhgef1	5.29e-109	-0.342322	1.13e-104
Rbm39	1.3e-178	-0.346393	2.78e-174
Ass1	5.09e-41	-0.347336	1.09e-36
Crlf3	5.82e-33	-0.350588	1.24e-28
Tuba1a	9.37e-36	-0.350871	2e-31
Tra2b	5.32e-69	-0.365556	1.14e-64
Gm45552	7.48e-67	-0.365603	1.6e-62
Peli1	2.82e-74	-0.365776	6.03e-70
Als2cl	3.85e-81	-0.36669	8.23e-77
Tdrp	9.85e-65	-0.367993	2.11e-60
Cd40lg	2.62e-77	-0.371627	5.61e-73
mt-Nd4l	0	-0.37383	0
Rpl36	0	-0.374567	0
Evl	6.29e-65	-0.375511	1.34e-60
Cxcr4	1.97e-75	-0.380271	4.21e-71
Smad7	2.98e-46	-0.381508	6.37e-42
Rpl37a	0	-0.383405	0
Rpl37	0	-0.384734	0
Rnf167	4.53e-75	-0.386659	9.68e-71
Rapgef6	1.57e-93	-0.387075	3.36e-89
Hnrnpf	1.04e-210	-0.389149	2.22e-206
Tmsb10	0	-0.401216	0
Satb1	5.29e-86	-0.401397	1.13e-81
Selenop	1.14e-71	-0.403384	2.44e-67
Dnajb1	8.62e-53	-0.407664	1.84e-48
mt-Atp6	0	-0.409933	0
Tcf7	7.5e-117	-0.412274	1.6e-112
Bach2	5.67e-72	-0.417724	1.21e-67
Rps24	0	-0.423484	0
Rps21	0	-0.428721	0
mt-Nd3	8.59e-123	-0.431496	1.84e-118
Rps8	0	-0.433086	0
Tnfaip3	3.08e-77	-0.435425	6.59e-73
Tuba1b	8.49e-98	-0.436674	1.82e-93
Klf6	1.5e-45	-0.439434	3.21e-41
Foxp1	9.92e-112	-0.44469	2.12e-107
Dnaja1	2.02e-97	-0.447151	4.31e-93
Rpl35	0	-0.464805	0
Atp1b1	4.43e-166	-0.473521	9.47e-162
Gramd1a	3.11e-103	-0.473551	6.65e-99
Cytip	6.59e-157	-0.481096	1.41e-152
Zfp36	1.64e-59	-0.481916	3.5e-55
Snhg1	1.08e-93	-0.494446	2.31e-89
Rasgrp2	1.04e-93	-0.499061	2.23e-89
Pde4b	6.92e-102	-0.501023	1.48e-97
Pnrc1	3.29e-214	-0.506634	7.03e-210
Dgka	1.66e-160	-0.507463	3.54e-156
Rpl35a	0	-0.516836	0
Ddx3y	1.04e-243	-0.522566	2.22e-239
Zfp36l1	1.16e-130	-0.523466	2.49e-126
Rgcc	1.18e-155	-0.54018	2.52e-151
Rpl38	0	-0.574149	0
Eif2s3y	4.6e-298	-0.598181	9.84e-294
Ccr7	9.39e-194	-0.60624	2.01e-189
Rpl22l1	0	-0.6132	0
Rps27	0	-0.62994	0
Klf2	0	-0.668719	0
Jun	2.95e-197	-0.723773	6.31e-193
Pcbp1	0	-0.735106	0
Rps28	0	-0.75551	0
Ppp1r15a	2.26e-229	-0.768114	4.83e-225
Uba52	0	-0.785147	0
Actn1	0	-0.785827	0
Cd69	2.53e-229	-0.803133	5.42e-225
Rbm38	0	-0.873423	0
Rps29	0	-0.879613	0
Tsc22d3	0	-0.885128	0
Ly6c1	4.83e-225	-0.889661	1.03e-220
Dusp1	7e-262	-0.91872	1.5e-257
Lef1	0	-0.933461	0
Dusp2	4.27e-298	-0.941023	9.13e-294
Junb	0	-1.12686	0
Igfbp4	0	-1.17954	0
Fos	0	-1.19754	0
Zfp36l2	0	-1.24285	0

## Sheet: Table S1C
Table S1C. DEGs in B cells in ON/YN comparison group.
	p_val	avg_logFC	p_val_adj
Jchain	1e-95	2.32312	2.14e-91
Xist	0	2.16208	0
Igkv6-32	3.12e-100	2.05803	6.68e-96
Gm42418	0	1.48355	0
Lars2	0	1.38286	0
AY036118	0	1.38145	0
Ccl5	2.97e-111	1.00509	6.34e-107
Gm26917	6.3e-251	0.985399	1.35e-246
Ly6a	6.87e-227	0.749848	1.47e-222
Ly6c2	6.59e-103	0.694879	1.41e-98
H2-Q7	3.11e-263	0.687633	6.65e-259
Stat1	2.01e-187	0.647685	4.31e-183
Iglv1	5.02e-29	0.643203	1.07e-24
Ifi30	2.13e-133	0.532988	4.56e-129
Serpina3g	3.89e-139	0.475427	8.31e-135
Plac8	4.46e-113	0.466782	9.54e-109
Tap1	2.04e-144	0.442897	4.36e-140
H2-T22	2.07e-123	0.417512	4.43e-119
Xbp1	2.44e-46	0.413793	5.23e-42
AW112010	3.22e-122	0.410876	6.89e-118
AC113595.1	5.85e-131	0.407733	1.25e-126
H2-K1	4.08e-228	0.398381	8.72e-224
Mzb1	1.58e-39	0.392397	3.38e-35
Cybb	1.79e-107	0.389849	3.83e-103
H2-Q4	8.7e-109	0.379487	1.86e-104
Psmb8	1.49e-135	0.375177	3.2e-131
Psmb9	1.83e-117	0.370937	3.92e-113
Rps6	6.16e-193	0.369999	1.32e-188
Socs1	3.04e-87	0.365134	6.49e-83
H2-Q6	1.16e-104	0.362544	2.48e-100
Gm4070	1.2e-104	0.35158	2.56e-100
Tgtp2	1.59e-79	0.335599	3.41e-75
Ccr6	1.97e-64	0.319609	4.2e-60
Irf1	4.43e-82	0.314702	9.46e-78
Sp140	1.08e-82	0.307691	2.32e-78
Id3	3.46e-62	0.307062	7.39e-58
A530032D15Rik	6.76e-117	0.306327	1.45e-112
Pltp	4.06e-85	0.299382	8.68e-81
Ctsh	8.94e-79	0.296981	1.91e-74
Hist1h1e	2.82e-45	0.296801	6.04e-41
Actb	3.07e-233	0.293867	6.57e-229
Txndc5	3.1e-40	0.288663	6.63e-36
Myh9	2.48e-64	0.286371	5.31e-60
Iglv3	8.6e-06	0.283798	0.183885
Rack1	8.2e-128	0.28279	1.75e-123
Txn1	9.99e-65	0.281904	2.14e-60
Dtx3l	2.51e-88	0.281037	5.36e-84
AC149090.1	2.75e-64	0.279481	5.88e-60
Lrrk2	1.6e-67	0.278407	3.43e-63
Slamf6	4.76e-84	0.277345	1.02e-79
Slfn5	1.78e-50	0.271451	3.8e-46
Hsp90b1	1.09e-08	0.270514	0.00023303
Ptpn1	1.57e-67	0.269264	3.35e-63
Igtp	2.43e-74	0.267932	5.2e-70
Mtdh	4.39e-63	0.262473	9.38e-59
Stat3	1.46e-75	0.2604	3.12e-71
Blvrb	9.86e-58	0.256729	2.11e-53
Igkc	1.12e-34	0.254032	2.4e-30
Dock2	1.01e-56	0.25394	2.15e-52
Edem1	5.92e-38	0.250886	1.27e-33
Ctso	1.06e-71	0.250707	2.26e-67
mt-Atp8	1.65e-73	-0.253411	3.52e-69
Fmnl1	2.22e-07	-0.254661	0.00475756
Csrnp1	3.06e-07	-0.254764	0.00653269
Nrros	2.89e-06	-0.257767	0.0617321
Pik3ip1	1.13e-11	-0.258347	2.42e-07
Rpl41	1.38e-192	-0.260895	2.95e-188
Srsf7	1.85e-16	-0.26197	3.95e-12
Gpr171	1.63e-10	-0.263043	3.49e-06
Vapa	2.62e-07	-0.26316	0.00559664
Atp5e	1.87e-51	-0.265938	4e-47
Btg2	3.27e-09	-0.265989	6.99e-05
Rnf44	5e-10	-0.266288	1.07e-05
Sec61g	1.73e-19	-0.27161	3.7e-15
Tmsb10	1.97e-177	-0.27501	4.22e-173
Rbm39	3.73e-63	-0.277684	7.97e-59
Eif1	6.58e-125	-0.279195	1.41e-120
Ptma	1.05e-102	-0.280146	2.25e-98
Tuba1a	7.07e-10	-0.281017	1.51e-05
Tra2b	1.79e-12	-0.282261	3.83e-08
Scd1	1.43e-18	-0.283063	3.06e-14
Cox7c	2.92e-25	-0.287619	6.24e-21
Tgif1	8.81e-18	-0.288307	1.88e-13
Rpl22l1	2.15e-53	-0.288848	4.6e-49
Srsf5	4.67e-23	-0.290667	9.98e-19
Vpreb3	4.44e-14	-0.296058	9.48e-10
Foxn3	5.38e-15	-0.296727	1.15e-10
Snhg1	2.48e-11	-0.298242	5.31e-07
Ier5	7.69e-17	-0.298459	1.64e-12
Inpp5d	7.59e-14	-0.298571	1.62e-09
Dnajb1	2.79e-12	-0.300018	5.96e-08
Sf1	1.67e-13	-0.301048	3.57e-09
Ccnl1	2.51e-13	-0.304583	5.37e-09
Hnrnph1	4.04e-12	-0.304874	8.64e-08
Pde7a	6.13e-13	-0.304904	1.31e-08
Atp5mpl	1.06e-19	-0.305631	2.26e-15
Snrpg	5.27e-51	-0.306036	1.13e-46
Ndufb1-ps	1.07e-12	-0.307679	2.29e-08
Rpl37a	1.93e-212	-0.307835	4.13e-208
Rpl35a	0	-0.311191	0
Ccnd3	1.08e-17	-0.312703	2.31e-13
Pde4b	1.48e-20	-0.314959	3.17e-16
Gm19951	4.17e-19	-0.31611	8.91e-15
Smad7	2.35e-24	-0.322719	5.02e-20
Ndufa3	2.13e-20	-0.326324	4.56e-16
Sesn1	3.01e-11	-0.326414	6.43e-07
Gm8369	4.53e-23	-0.327719	9.68e-19
Mef2c	6.05e-51	-0.327776	1.29e-46
Rpl36	3.05e-211	-0.329886	6.52e-207
Cytip	1.82e-26	-0.332053	3.9e-22
mt-Co1	0	-0.342267	0
Fam43a	2.03e-16	-0.348421	4.35e-12
Rbm38	8.65e-30	-0.348623	1.85e-25
Tuba1b	7.74e-25	-0.34932	1.65e-20
Gm43305	3.97e-42	-0.349409	8.48e-38
Arf6	9.46e-35	-0.353475	2.02e-30
Satb1	6.86e-22	-0.355131	1.47e-17
Eif4a2	2.68e-33	-0.36403	5.74e-29
H3f3b	1.78e-150	-0.368082	3.8e-146
Snhg8	2.05e-21	-0.369773	4.38e-17
Rpl37	0	-0.383573	0
Rps21	5.45e-297	-0.399568	1.17e-292
mt-Cytb	0	-0.417438	0
Fam107b	1.94e-32	-0.418378	4.15e-28
Ddx5	8.18e-182	-0.419222	1.75e-177
Adrb2	1.16e-23	-0.431842	2.49e-19
Nfkbid	5.68e-56	-0.437191	1.21e-51
Klf6	6.1e-25	-0.444384	1.3e-20
Dnaja1	2.32e-31	-0.445064	4.95e-27
Rhob	2.19e-43	-0.445643	4.68e-39
Clk1	2.38e-47	-0.462434	5.09e-43
Fgfr1op	5.61e-32	-0.464749	1.2e-27
Pnrc1	1.54e-67	-0.467534	3.29e-63
Rps27	0	-0.470522	0
Rpl39	0	-0.482578	0
Jund	3.13e-98	-0.484736	6.69e-94
mt-Co3	0	-0.48752	0
Egr1	2.02e-33	-0.492245	4.33e-29
Cd24a	1.76e-71	-0.493853	3.76e-67
Cebpb	3.2e-40	-0.502272	6.85e-36
mt-Atp6	0	-0.516645	0
Ccr7	3.74e-42	-0.517529	8e-38
Stk17b	1.34e-117	-0.528969	2.86e-113
Btg1	1.51e-293	-0.539492	3.23e-289
mt-Nd4l	0	-0.546955	0
Rgs2	1.89e-85	-0.555101	4.04e-81
Plk2	1.58e-88	-0.556333	3.38e-84
mt-Nd3	6.65e-113	-0.559305	1.42e-108
Nr4a1	3.16e-78	-0.563331	6.75e-74
Myc	3.55e-60	-0.566103	7.6e-56
Rpl38	0	-0.567929	0
Ddx3y	8.05e-158	-0.57532	1.72e-153
Hspa8	4.54e-244	-0.575988	9.7e-240
Fosb	4.01e-90	-0.576166	8.57e-86
Ier2	1.25e-57	-0.582658	2.68e-53
Jun	1.1e-39	-0.583508	2.36e-35
Rps28	0	-0.615239	0
Uba52	0	-0.621184	0
Klf2	3.16e-143	-0.637678	6.76e-139
Gm42031	1.28e-106	-0.640288	2.73e-102
Rps29	0	-0.653056	0
Serinc3	7.89e-218	-0.663153	1.69e-213
Pcbp1	2.25e-156	-0.677398	4.8e-152
Eif2s3y	1.98e-227	-0.718866	4.23e-223
Plaur	8.31e-130	-0.786681	1.78e-125
Dusp2	1.96e-163	-0.828293	4.19e-159
Zfp36l1	0	-0.854222	0
Ppp1r15a	1.57e-161	-0.860165	3.35e-157
Zfp36	0	-0.890596	0
Cxcr4	1.56e-231	-0.959435	3.34e-227
Cd69	4.18e-307	-1.12007	8.94e-303
Tsc22d3	0	-1.31517	0
Dusp1	0	-1.40855	0
Zfp36l2	0	-1.51313	0
Junb	0	-1.61092	0
Fos	0	-1.81022	0

## Sheet: Table S1D
Table S1D. DEGs in cDC cells in ON/YN comparison group.
	p_val	avg_logFC	p_val_adj
Gm42418	2.63e-58	1.71638	5.63e-54
AY036118	8.47e-48	1.91857	1.81e-43
Xist	6e-44	1.93969	1.28e-39
Lars2	1.79e-40	1.38285	3.83e-36
Rps29	6.82e-38	-0.77955	1.46e-33
Uba52	2.45e-32	-0.786434	5.23e-28
Rpl37	4.17e-32	-0.602268	8.91e-28
Rpl38	7.83e-30	-0.707287	1.67e-25
Fau	9.2e-29	-0.519373	1.97e-24
Eif2s3y	6.83e-28	-0.588882	1.46e-23
Dusp1	1.37e-27	-1.18796	2.93e-23
Rps27	2.09e-27	-0.649765	4.47e-23
Ddx3y	7.02e-27	-0.584313	1.5e-22
Rpl39	5.46e-26	-0.526258	1.17e-21
Ly6c2	2.58e-25	2.02029	5.52e-21
Fos	5.05e-25	-1.32135	1.08e-20
Rpl36	1.03e-24	-0.549019	2.2e-20
Rpl37a	1.43e-24	-0.542252	3.07e-20
Zfp36	7.1e-22	-1.30134	1.52e-17
Rps21	1.25e-21	-0.531559	2.67e-17
Rps28	1.34e-19	-0.630489	2.87e-15
Ly6a	6.05e-19	1.36485	1.29e-14
Rpl41	1.65e-18	-0.399073	3.53e-14
Zfp36l1	4.06e-18	-0.806072	8.69e-14
Rpsa	1.54e-17	-0.371107	3.3e-13
Rpl34	3.46e-17	-0.420281	7.4e-13
2410006H16Rik	9.41e-17	-0.950698	2.01e-12
Ftl1	9.63e-17	-0.525602	2.06e-12
Marcks	9.99e-17	-0.685713	2.14e-12
Igkv6-32	1.6e-16	3.175	3.42e-12
Gm26917	2.15e-16	1.16815	4.59e-12
Gas5	7.83e-16	-0.651017	1.68e-11
Marcksl1	8.61e-16	-0.614238	1.84e-11
Tmsb4x	1.06e-15	-0.401316	2.27e-11
Birc2	9.9e-15	-0.62564	2.12e-10
Eif1	1.29e-14	-0.468283	2.76e-10
Rpl30	1.94e-14	-0.346971	4.15e-10
Junb	2.04e-14	-0.769232	4.36e-10
Rps26	2.99e-14	-0.369989	6.4e-10
Rpl35a	3.73e-14	-0.334515	7.98e-10
Nkg7	7.32e-14	1.25049	1.57e-09
Iscu	9.79e-14	-0.432538	2.09e-09
Rps19	1.11e-13	-0.327451	2.37e-09
Myh9	1.3e-13	0.695692	2.78e-09
Cox7c	1.58e-13	-0.594654	3.37e-09
Tbc1d4	1.64e-13	-0.743197	3.5e-09
B2m	1.88e-13	-0.494652	4.03e-09
Tsc22d3	2.43e-13	-0.631064	5.19e-09
Ly6e	3.36e-13	0.663376	7.19e-09
Rgs1	4.75e-13	-1.05649	1.02e-08
Rpl11	5.83e-13	-0.279797	1.25e-08
Fosb	9.25e-13	-0.617666	1.98e-08
Ighv5-4	1.22e-12	2.40775	2.61e-08
Mxd1	1.88e-12	-0.629051	4.01e-08
Tspan3	1.97e-12	-0.785205	4.2e-08
Tmem123	2.13e-12	-0.772812	4.56e-08
Crip1	2.59e-12	-0.527748	5.55e-08
Ppp1r15a	2.62e-12	-0.592908	5.6e-08
Tmem176b	6.19e-12	-0.656554	1.32e-07
Npc2	6.93e-12	-0.51853	1.48e-07
Slpi	7.03e-12	0.99927	1.5e-07
Samsn1	8.76e-12	-0.610163	1.87e-07
H2-T23	9.48e-12	-0.529437	2.03e-07
Relb	9.61e-12	-0.60825	2.06e-07
Coro1a	1.1e-11	0.594483	2.36e-07
Chchd2	1.11e-11	-0.480924	2.38e-07
Rpl35	1.54e-11	-0.304347	3.29e-07
Msn	2.08e-11	0.651485	4.44e-07
Cacnb3	2.13e-11	-0.611996	4.55e-07
Pfdn5	3.51e-11	-0.402444	7.5e-07
Htra2	4.21e-11	-0.471151	8.99e-07
N4bp2l1	6.43e-11	-0.579761	1.37e-06
Bcl2a1a	8.66e-11	-0.637668	1.85e-06
Cdkn1a	8.76e-11	-0.513373	1.87e-06
Cxcl16	8.99e-11	-0.444393	1.92e-06
Fscn1	1.17e-10	-0.606674	2.49e-06
Slc4a8	1.18e-10	-0.415155	2.53e-06
mt-Co3	1.26e-10	-0.492722	2.7e-06
Rps24	1.29e-10	-0.295554	2.75e-06
Brk1	1.35e-10	-0.494919	2.88e-06
Clu	1.74e-10	-0.606477	3.71e-06
Tbca	1.83e-10	-0.571517	3.91e-06
Cybb	2.06e-10	0.630437	4.41e-06
Actb	2.1e-10	0.258635	4.5e-06
Serinc3	2.17e-10	-0.460345	4.64e-06
Clic4	2.75e-10	-0.584545	5.88e-06
Fam177a	2.78e-10	-0.385464	5.94e-06
Rnf115	3.06e-10	-0.574022	6.55e-06
Pcbp1	3.08e-10	-0.435642	6.59e-06
Anxa3	3.18e-10	-0.58423	6.81e-06
Rab9	3.49e-10	-0.499746	7.47e-06
Plac8	4.35e-10	1.16636	9.29e-06
Cat	4.98e-10	-0.54858	1.06e-05
Lamp1	5.08e-10	-0.634681	1.09e-05
Btg1	6.05e-10	-0.51004	1.29e-05
Sdhaf1	7.38e-10	-0.494429	1.58e-05
Gm42031	7.75e-10	-0.458664	1.66e-05
Ms4a6b	7.85e-10	0.767863	1.68e-05
Cst3	1.21e-09	-0.523187	2.58e-05
Bcl2a1d	1.31e-09	-0.502982	2.8e-05
Gzmm	1.53e-09	0.792591	3.27e-05
Nfkbia	1.92e-09	-0.511383	4.11e-05
mt-Co1	2.16e-09	-0.457596	4.62e-05
Pnrc1	2.24e-09	-0.527315	4.79e-05
Fam53b	2.68e-09	-0.457347	5.73e-05
Ankrd33b	2.89e-09	-0.47377	6.18e-05
Tuba1a	3.06e-09	-0.586471	6.55e-05
Rac2	3.07e-09	0.623187	6.57e-05
Ccr7	3.88e-09	-0.675825	8.3e-05
Rnf19b	6.69e-09	-0.422442	0.000143084
Arpp19	6.85e-09	-0.455364	0.000146545
Ier5	6.94e-09	-0.492194	0.000148505
Il15	7.23e-09	-0.478926	0.000154587
Basp1	7.3e-09	-0.524744	0.000156029
Net1	7.4e-09	-0.528738	0.000158249
Hspa1a	7.56e-09	-0.386846	0.000161678
Epsti1	7.7e-09	-0.695135	0.000164676
Cd3d	8.55e-09	0.814829	0.000182915
H2-Ab1	8.66e-09	0.325776	0.000185075
Pmaip1	9.15e-09	-0.424168	0.000195549
Rps6	9.63e-09	0.33387	0.000205932
Sult1a1	1.17e-08	-0.335099	0.000250067
Hist1h1e	1.39e-08	1.04792	0.000298054
Tnfaip3	1.46e-08	-0.480739	0.000312147
Ddhd1	1.59e-08	-0.387022	0.000340974
Stat1	1.65e-08	0.698579	0.000353185
Ms4a4b	1.7e-08	0.833474	0.000362966
H3f3b	2.16e-08	-0.342253	0.000460905
Tubb4b	2.25e-08	0.889192	0.000482145
Igkc	2.35e-08	0.910531	0.000502156
Bmp2k	2.44e-08	-0.554817	0.000521282
Lsp1	2.78e-08	-0.414194	0.000595209
Spint2	3.01e-08	-0.504296	0.000644439
Cd63	3.41e-08	-0.425707	0.000729932
Lcp1	3.46e-08	0.498275	0.000739204
Birc3	3.49e-08	-0.394291	0.000745732
Id2	3.77e-08	-0.531884	0.000805656
Eno2	4.54e-08	-0.425812	0.000971848
Uqcrh	4.57e-08	-0.35232	0.000978148
Prcp	4.65e-08	-0.340772	0.000995283
Dtx3	4.92e-08	-0.452336	0.001053
Rassf4	4.93e-08	-0.44601	0.00105493
Pex13	5.88e-08	-0.425099	0.00125709
Papss2	6.24e-08	-0.473424	0.00133534
Bcl2a1b	7.1e-08	-0.552108	0.00151841
Eif4a1	7.94e-08	0.635191	0.00169752
Coq10b	7.97e-08	-0.253065	0.00170319
Sh3bp1	8.04e-08	-0.365771	0.00172025
Gimap7	8.07e-08	0.552714	0.00172514
Stard7	8.56e-08	-0.548811	0.00183086
Eif4a2	1.26e-07	-0.492463	0.00269206
Rogdi	1.45e-07	-0.466848	0.00309768
Cd7	1.62e-07	0.77227	0.00346007
Hmgn3	1.62e-07	-0.627966	0.00346811
Ltc4s	1.64e-07	-0.485675	0.00349831
Socs2	1.65e-07	-0.33919	0.00352953
Snhg1	1.65e-07	-0.447081	0.00353004
Itgb2	1.69e-07	0.669904	0.0036084
Atp5md	1.82e-07	-0.38036	0.00389285
Ptprcap	1.9e-07	0.701494	0.00406843
Mreg	2.07e-07	-0.418524	0.00443646
Ndufb1-ps	2.08e-07	-0.35204	0.0044447
Ptprc	2.09e-07	0.636047	0.0044773
Pde4b	2.11e-07	-0.441243	0.00451254
Eno3	2.36e-07	-0.451122	0.00505561
Jun	2.67e-07	-0.835015	0.00571881
Gadd45b	2.81e-07	-0.474913	0.00601072
Shisa5	2.98e-07	0.545272	0.00637016
Ctla2a	3.13e-07	0.566534	0.00670044
Il2rg	3.19e-07	0.614572	0.00683041
Hist1h1d	3.31e-07	0.933493	0.00708001
Atox1	3.34e-07	-0.307763	0.00714449
Flna	3.42e-07	0.653745	0.00730335
Selplg	3.79e-07	-0.354974	0.00809853
mt-Atp6	3.89e-07	-0.44455	0.00831692
Rplp2	4.21e-07	-0.255461	0.00901002
Ifi27l2a	4.29e-07	0.824695	0.00916508
Nudt17	4.34e-07	-0.485823	0.00927865
Tomm7	4.56e-07	-0.336459	0.00974138
Mmp23	4.62e-07	-0.361342	0.00986877
Pfkfb3	4.62e-07	-0.482058	0.00988878
Il15ra	5e-07	-0.338449	0.0106938
Ppp4r2	5.22e-07	-0.417214	0.0111517
Batf3	5.66e-07	-0.308593	0.0121033
Cd79a	5.74e-07	0.783951	0.01227
Ms4a4c	5.88e-07	0.646669	0.0125708
Atf3	6.05e-07	-0.433897	0.0129289
Ndnf	6.39e-07	-0.331907	0.0136729
Ccl22	7.55e-07	-0.462154	0.0161511
Atp5l	7.66e-07	-0.354348	0.0163776
Slfn2	8.3e-07	0.611212	0.0177409
Dbndd2	8.76e-07	-0.262312	0.0187334
Tmem19	9.5e-07	-0.372959	0.0203153
Polb	1.05e-06	-0.345847	0.022362
Cfl1	1.06e-06	0.29309	0.0226931
Gm4070	1.11e-06	0.469079	0.0236715
Fgr	1.18e-06	0.545472	0.0252745
Cd8b1	1.18e-06	0.760789	0.0252899
Pgap2	1.23e-06	-0.32051	0.0263572
Arpin	1.23e-06	-0.35216	0.0263804
Hsh2d	1.34e-06	-0.268939	0.028606
Sec61g	1.41e-06	-0.294424	0.0301619
Il2rb	1.48e-06	0.523544	0.0316608
Rtraf	1.48e-06	-0.338126	0.0317429
CAAA01147332.1	1.51e-06	-0.437546	0.0323121
Fam32a	1.53e-06	-0.435938	0.0326536
Cox7a2l	1.58e-06	-0.32006	0.0338484
Sinhcaf	1.59e-06	-0.344011	0.0340788
Cxcr4	1.69e-06	-0.344858	0.0362294
Mt1	1.94e-06	-0.621571	0.041429
Pakap.1	1.97e-06	-0.382597	0.042165
Adora2a	2.02e-06	-0.369892	0.0431922
Etv3	2.08e-06	-0.367694	0.0444995
Ube2l6	2.09e-06	-0.348813	0.0447795
Eif3e	2.27e-06	-0.35642	0.0485658
Mcl1	2.36e-06	-0.363068	0.0505509
Fmnl2	2.38e-06	-0.315403	0.0508028
Trav4-3	2.51e-06	0.444201	0.0537758
Map4k4	2.58e-06	-0.256168	0.0551958
Apol7c	2.94e-06	-0.425596	0.0628892
Rpl12	2.97e-06	0.304839	0.0635033
Vamp8	3.02e-06	-0.306077	0.0646753
Ptger4	3.41e-06	-0.403051	0.0728475
Mki67	3.46e-06	0.572472	0.07394
Rtp4	3.5e-06	0.419535	0.0747643
Igkv8-27	3.91e-06	1.62119	0.0836895
Sema6d	4.07e-06	-0.275627	0.087098
Ifitm3	4.09e-06	1.40876	0.0875144
Supt4a	4.16e-06	-0.351127	0.0888971
Dusp11	4.37e-06	-0.344699	0.0935479
Rab21	4.41e-06	-0.306204	0.0943252
Fxyd2	4.5e-06	-0.45783	0.0962714
Atp5e	4.61e-06	-0.277039	0.0985029
Casp3	4.68e-06	-0.356556	0.100134
Ndufa3	4.7e-06	-0.265922	0.10046
Myo1f	4.82e-06	0.511206	0.103053
Litaf	5.58e-06	-0.368668	0.119245
Cd83	6.03e-06	-0.433885	0.128847
Meaf6	6.43e-06	-0.419189	0.137452
Mrtfa	7.08e-06	-0.376802	0.151429
Sem1	7.38e-06	-0.357741	0.157821
Ikzf3	7.81e-06	0.563213	0.166898
Atp5mpl	8.19e-06	-0.357925	0.175157
Anp32e	8.7e-06	0.664895	0.185938
Tnni2	8.74e-06	-0.262341	0.18691
Tmem176a	9.05e-06	-0.409381	0.193461
Arpc1b	9.54e-06	0.331987	0.203891
Brd2	1e-05	-0.273629	0.214598
Eomes	1.03e-05	0.388247	0.219675
Eif3f	1.03e-05	-0.260481	0.220978
Slco5a1	1.06e-05	-0.332234	0.227325
Clptm1	1.07e-05	-0.288185	0.229769
Arhgap31	1.1e-05	-0.252199	0.236121
Zmynd15	1.25e-05	-0.443529	0.268207
Slc6a6	1.28e-05	-0.447555	0.274319
Limd2	1.36e-05	0.355162	0.291676
Ssh1	1.37e-05	-0.342535	0.293019
Uap1	1.39e-05	-0.349196	0.297042
Cops9	1.42e-05	-0.273192	0.30421
Gimap4	1.48e-05	0.486492	0.316014
Tnfrsf4	1.57e-05	-0.349088	0.336608
Arl5c	1.72e-05	-0.431203	0.368027
Vhl	1.74e-05	-0.331323	0.372339
Csf2rb	1.76e-05	-0.379444	0.375725
Hnrnpa3	1.8e-05	0.46592	0.384895
Rab11a	1.86e-05	-0.257644	0.397516
Insm1	1.88e-05	-0.275781	0.401918
Rps27l	1.91e-05	-0.329558	0.408161
Ldha	2.09e-05	0.50441	0.445886
Hist1h1b	2.12e-05	0.744751	0.454258
Jchain	2.14e-05	1.16676	0.458649
Trbv20	2.21e-05	0.423663	0.472658
Rap2a	2.27e-05	-0.322377	0.486068
Sp100	2.33e-05	0.545014	0.497393
Gpr132	2.4e-05	-0.276205	0.512476
Hnrnpa2b1	2.45e-05	0.433319	0.524027
Ctsw	2.5e-05	0.60548	0.534163
Sfxn1	2.54e-05	0.398638	0.543222
Traf6	2.61e-05	-0.298119	0.557691
Ccng2	2.7e-05	-0.319221	0.576862
Dtx3l	2.72e-05	0.314373	0.582189
Ctsa	2.73e-05	0.522832	0.583409
Idnk	2.73e-05	-0.392827	0.584518
Ost4	2.76e-05	-0.296166	0.590564
Tpm3	2.98e-05	0.424713	0.637016
Grk3	2.99e-05	-0.37601	0.639072
Ltb	3.02e-05	0.563106	0.645698
Hspa5	3.22e-05	0.466992	0.688712
Ubl5	3.24e-05	-0.301187	0.691876
Snhg12	3.33e-05	-0.312873	0.712677
Klf2	3.44e-05	-0.484019	0.735597
Lax1	3.44e-05	0.372568	0.73606
Atpif1	3.45e-05	-0.327581	0.737561
Klf6	3.49e-05	-0.397659	0.746328
Nsmce3	3.66e-05	-0.34605	0.783575
Selenok	3.78e-05	-0.381275	0.807393
Krcc1	4.03e-05	-0.317515	0.862711
Zfand6	4.23e-05	-0.284092	0.903562
Batf	4.27e-05	0.308494	0.913793
Avpi1	4.32e-05	-0.379149	0.924597
Tln1	4.35e-05	0.453781	0.930384
Birc5	4.37e-05	0.474652	0.935293
Zfas1	4.59e-05	-0.302704	0.981491
Ighm	7.1e-05	1.0216	1
Hmgb2	5.09e-05	0.807531	1
Ms4a6c	0.000188892	0.712236	1
Hsp90b1	0.00460726	0.671088	1
Bank1	0.000300387	0.664049	1
Mzb1	6.16e-05	0.630721	1
Stmn1	0.000305351	0.622278	1
S100a10	0.000221082	0.60286	1
Txndc5	7.05e-05	0.602597	1
H2-DMb2	9.4e-05	0.601679	1
Cotl1	5.72e-05	0.600217	1
Ms4a1	0.000391435	0.592777	1
Ccr2	0.000225883	0.57012	1
Ube2c	8.23e-05	0.56197	1
Ncl	6.27e-05	0.55997	1
Jak1	0.00021839	0.555377	1
Ly6d	8.18e-05	0.550865	1
Grn	0.000554088	0.535172	1
Cenpa	0.000106149	0.533433	1
Lyn	0.00139386	0.533336	1
Isg15	0.00208339	0.531646	1
Bcl2	0.000619375	0.529431	1
Gimap1	0.000827597	0.528536	1
Ptpn6	0.00149638	0.52618	1
Pim2	7.1e-05	0.520443	1
Pclaf	0.000249156	0.515007	1
Cd79b	0.000885778	0.510652	1
Gm2a	0.00173061	0.507583	1
Lgals1	0.00127219	0.504997	1
Pkm	0.000104226	0.504737	1
Fcmr	0.0451404	0.496735	1
Thy1	0.000816686	0.495862	1
Anxa6	0.00164532	0.494067	1
Ptpn1	0.000199853	0.4877	1
Irf7	0.000242522	0.479662	1
Nsg2	0.000938208	0.475874	1
Napsa	0.0121055	0.473793	1
Slfn1	7.17e-05	0.472046	1
Sell	0.00211022	0.470623	1
Ran	0.000548504	0.469727	1
Slc38a1	0.000914737	0.467192	1
Nme1	4.69e-05	0.465663	1
Cd2	0.00123946	0.462788	1
Ripor2	0.00252051	0.45874	1
H2afy	0.00227331	0.455638	1
Rinl	0.00550888	0.454433	1
BE692007	0.000156861	0.453804	1
Hnrnpu	0.000353641	0.449941	1
Ffar2	0.000120264	0.449461	1
Actn4	0.000114789	0.449315	1
Hcst	0.00104642	0.449035	1
Lck	0.00222828	0.447137	1
Siglecg	0.00291072	0.446008	1
Sla	0.0010289	0.444625	1
Itgal	0.0120785	0.443703	1
Tespa1	8.13e-05	0.443702	1
Dock2	8.39e-05	0.439994	1
H2afx	0.0471603	0.439106	1
Atp5a1	7.38e-05	0.438624	1
2021-09-06	0.0057692	0.43552	1
Cd3g	0.000659712	0.434304	1
Cst7	0.000282935	0.434301	1
Macf1	0.000883245	0.434124	1
Actr2	0.00227247	0.429176	1
Cd72	0.000670575	0.426619	1
Malt1	0.00188915	0.425243	1
Snx2	0.0090464	0.423827	1
Hcls1	0.00061579	0.422058	1
Top2a	0.00898795	0.42148	1
Eno1	0.000379237	0.420382	1
Smc1a	0.00145712	0.419086	1
Cd22	0.00039805	0.416462	1
S100a6	0.000422944	0.415695	1
Tram1	0.018709	0.414028	1
Hsd11b1	0.000641751	0.413752	1
Ube2s	0.00388941	0.412029	1
Sash3	0.00119424	0.411651	1
Sema4d	0.000330587	0.410241	1
Iglv1	0.00107862	0.409885	1
Arl6ip5	0.0008458	0.407835	1
Cd53	0.00766579	0.406032	1
Cd19	0.0164303	0.405622	1
Cfp	0.000750339	0.40387	1
2021-09-01	7.55e-05	0.403162	1
Bcl11a	0.00383229	0.402981	1
Capg	0.0277122	0.401377	1
Sh2d1a	0.000209088	0.399809	1
Ifi47	0.000555729	0.399117	1
Tmed5	0.00865062	0.398541	1
Cdk2ap2	0.00811732	0.398071	1
Pdia3	0.00762849	0.395105	1
Supt16	0.00926764	0.39409	1
Hspa4	0.0159119	0.393808	1
Arap2	0.0221493	0.393747	1
Mtpn	0.00940993	0.392912	1
Card11	0.000735212	0.390243	1
Prdx5	0.0186597	0.389869	1
Ifnar2	0.0354523	0.389667	1
Cnp	0.0215502	0.387219	1
Cxcr3	0.000488974	0.386529	1
Spcs2	0.00594548	0.386503	1
Racgap1	5.31e-05	0.384549	1
Mlec	0.00622576	0.383792	1
Slc25a5	0.00392423	0.383692	1
Klrk1	0.0184778	0.383422	1
Pfkp	0.000126863	0.382695	1
Fus	0.0388317	0.380713	1
Fcgr2b	0.00418282	0.37779	1
Pik3cd	0.00156289	0.376865	1
Arhgdib	0.000566208	0.376271	1
Bcap31	0.0144634	0.376044	1
Plek	0.00439419	0.375923	1
Ddx58	0.0016466	0.374621	1
Gpx1	0.00219878	0.374149	1
Tgfb1	0.00207851	0.373565	1
Ebf1	0.0362692	0.372633	1
Prpf8	0.0059263	0.368984	1
Plcg2	0.00243666	0.365759	1
Ezr	0.0221524	0.364034	1
H2-DMa	0.0118396	0.360184	1
Tpx2	0.000192622	0.358657	1
Capzb	5.44e-05	0.358475	1
Ddx23	0.000378567	0.357422	1
Lamtor4	0.00482804	0.355924	1
Cap1	0.00345664	0.354302	1
Tnfrsf13c	0.0180416	0.35337	1
Lmnb1	0.00809143	0.352822	1
Ddx21	0.0163274	0.350977	1
Os9	0.0141572	0.350969	1
Mif	0.00767746	0.350282	1
Eif4g1	0.0328376	0.349576	1
Atp8b4	0.000117028	0.347833	1
H2-DMb1	0.044213	0.347591	1
Myo1e	0.03166	0.347127	1
Irf8	0.00414921	0.34519	1
Uqcrc1	0.00285914	0.345025	1
Atp5b	0.000786226	0.34489	1
Vrk1	0.014254	0.34107	1
Kmo	0.0094954	0.340406	1
Stk10	0.00237357	0.340029	1
Nin	0.0163419	0.334388	1
Clic1	0.000449993	0.334314	1
Rps6ka1	0.0238357	0.331375	1
Diaph1	0.0124024	0.330625	1
Cd164	0.040361	0.330612	1
Ptp4a3	0.00245168	0.330562	1
Gimap8	0.000756103	0.330513	1
Reep5	0.00450591	0.329577	1
Cdca8	0.00784689	0.329461	1
Rfc1	0.00441728	0.329055	1
Lbr	0.00557577	0.328902	1
Eif5a	0.00365853	0.328124	1
Mef2c	9e-05	0.327933	1
Xbp1	0.011892	0.327824	1
Exosc8	0.0132893	0.327023	1
Klk8	0.00789313	0.32606	1
Tnfrsf13b	0.00187033	0.324521	1
Iglc2	0.00965599	0.322236	1
Tap1	0.00148946	0.320802	1
Exosc3	0.00183897	0.320039	1
Rpn2	0.047874	0.318977	1
Sf3b3	0.0243705	0.318128	1
Eif2s1	0.0360078	0.317896	1
Gimap6	0.0150724	0.317494	1
Ywhaz	0.00190583	0.316991	1
Add3	0.00751157	0.31601	1
Nup210	0.0117311	0.315741	1
Gstp1	0.00621588	0.314867	1
Higd1a	0.0240338	0.314308	1
Ddx39	0.00548357	0.314217	1
Serpinb1a	0.0189779	0.313756	1
Psmb2	0.025633	0.313426	1
Kdm5a	0.0264297	0.313237	1
Anapc5	0.0478563	0.311123	1
Hspa9	0.000161834	0.310502	1
Il18r1	0.000710049	0.310193	1
Lpxn	0.00419619	0.309467	1
Fkbp2	0.00253394	0.309196	1
Hint1	0.00265564	0.308631	1
Ptpn11	0.0228071	0.307679	1
Acp5	0.00211007	0.30754	1
Rnf20	0.0202964	0.306677	1
Incenp	0.00304617	0.305633	1
Cabin1	0.000872878	0.303411	1
Npm3	0.0183172	0.302774	1
Prrc2c	0.0120363	0.302209	1
Tor1aip1	0.0182776	0.30212	1
Gon4l	0.000583139	0.302012	1
Lat2	0.00191012	0.30185	1
Klhl6	0.0228006	0.300289	1
Rpa1	0.0262226	0.299947	1
Cyp4f16	0.00069916	0.299931	1
Pes1	0.0413286	0.299848	1
Fzr1	0.0356356	0.299717	1
Atp5o	0.0392541	0.299191	1
Ptk2b	0.0230551	0.299052	1
Fam49b	0.0271247	0.29874	1
Samd9l	0.00302329	0.297596	1
Pgk1	0.0311698	0.297175	1
Aldh2	0.00906987	0.296746	1
A530040E14Rik	0.000803946	0.296628	1
Rab24	0.0364782	0.296618	1
Hnrnpab	0.0233216	0.296365	1
Sirpa	0.00105286	0.295989	1
Arid5a	0.000258107	0.295678	1
Ktn1	0.0278675	0.29315	1
0610010K14Rik	0.00610348	0.292808	1
Ccr5	0.00628256	0.291765	1
Spata13	0.00140594	0.291453	1
Ppp3cc	0.0287718	0.291203	1
Mtch1	0.0359949	0.291105	1
Lman1	0.0274291	0.290949	1
Aco2	0.0482299	0.290589	1
Capn1	0.00476545	0.289771	1
Eftud2	0.00473289	0.289057	1
Spn	0.00107217	0.288434	1
Ppan	0.0271891	0.288049	1
Stap1	0.00663176	0.287873	1
Mbnl1	0.00590516	0.286858	1
Dbnl	0.0128105	0.286558	1
Tpp2	0.0301672	0.286042	1
Las1l	0.0261055	0.285807	1
Pik3ap1	0.0150778	0.285406	1
Ets1	0.0251173	0.285283	1
Rasgef1b	0.004517	0.285062	1
Rack1	0.000534258	0.284879	1
Myl12b	0.00740172	0.283855	1
Sf3b1	0.0393921	0.283479	1
Kif21b	0.0084578	0.281177	1
Slc44a2	0.00157781	0.280317	1
Cdkn1b	0.0381806	0.278904	1
Fh1	0.0469178	0.276416	1
Gpr18	0.00125211	0.276236	1
Atp1a1	0.01489	0.275861	1
Snrpd3	0.0426834	0.275576	1
AC113595.1	0.00396335	0.274915	1
Cmtr1	0.0496044	0.274642	1
Trim12c	0.013332	0.274003	1
Icos	0.00619045	0.273408	1
Iqgap1	0.0219024	0.272227	1
Rnf213	0.00285646	0.271355	1
Tnfaip8l2	0.00835593	0.270386	1
Socs3	0.0042916	0.269976	1
Hnrnpa1	0.045959	0.269499	1
Klf13	0.0324474	0.2694	1
Med30	0.0315118	0.269315	1
I830077J02Rik	0.000615917	0.269104	1
Plbd1	0.00214734	0.268902	1
Slfn8	0.00133118	0.267896	1
Cklf	0.0108021	0.267709	1
Asxl2	0.0301871	0.266913	1
Adsl	0.00844389	0.263387	1
Gng2	0.0352583	0.262869	1
Mcm7	0.00435781	0.262272	1
Ssr1	0.0427718	0.261136	1
Knop1	0.0192166	0.260865	1
Cyth4	0.0416571	0.260431	1
Ccdc88b	0.0493666	0.260086	1
Klrd1	0.038013	0.25863	1
Fli1	0.0498832	0.257585	1
Cdkn2d	0.00176912	0.25487	1
Notch2	0.0434229	0.254661	1
Dennd1c	0.00271791	0.254217	1
Dkc1	0.0172014	0.253378	1
Cep250	0.00790255	0.252404	1
Dctpp1	0.00500789	0.252399	1
Tgtp2	0.0168174	0.251188	1
Ecd	0.0445713	0.250562	1
Il16	0.0165038	0.250501	1
Unc50	0.0484051	-0.25048	1
Sqstm1	0.000787578	-0.250882	1
Map3k8	0.000266326	-0.251162	1
Dynll1	0.000540361	-0.251542	1
Rmnd1	0.00690229	-0.252513	1
Zfp524	0.00067492	-0.253862	1
Lsm5	0.00266524	-0.255495	1
Gpr137b	9.65e-05	-0.256129	1
Txndc17	0.0152654	-0.257934	1
Kctd13	0.00634193	-0.258047	1
Gtf2a1	0.00330369	-0.258709	1
S100a11	0.000290092	-0.259154	1
Dusp5	0.00561739	-0.259517	1
Tbc1d20	0.0141577	-0.260161	1
Bri3	0.000511561	-0.260934	1
Nectin1	0.00448085	-0.261596	1
Cox6b1	0.00503304	-0.261633	1
Kctd12	0.000317379	-0.261669	1
Hpcal1	6.37e-05	-0.261927	1
Sumo2	0.000107583	-0.26211	1
Mbp	0.0110007	-0.262438	1
Cbfa2t3	4.9e-05	-0.262981	1
Anxa4	0.0054389	-0.26308	1
Sat1	0.0257015	-0.263689	1
Cd9	0.000304672	-0.26633	1
Rasa4	0.000275473	-0.266855	1
Samd4b	0.00632078	-0.266886	1
Slirp	0.000468105	-0.268331	1
Ube2e3	0.000212641	-0.269166	1
Fut4	0.00903722	-0.269198	1
Slamf7	6.93e-05	-0.270649	1
Ndufa7	0.000122676	-0.271535	1
Btg2	0.00100023	-0.274084	1
Arl5a	8.11e-05	-0.274838	1
mt-Co2	0.00344019	-0.275172	1
Il13ra1	6.78e-05	-0.275491	1
Nudt9	0.00303615	-0.276042	1
Psmg4	0.000355791	-0.276177	1
Rgs10	0.000749837	-0.280635	1
Synpo2	0.00022121	-0.282012	1
Rapgef6	0.0430813	-0.283712	1
Uqcrb	0.00450591	-0.284775	1
Rhog	0.000306317	-0.284992	1
Snrpg	0.000182188	-0.285104	1
Vrk2	0.00217595	-0.286643	1
Tmem39a	6.53e-05	-0.288761	1
Rasa2	0.0121573	-0.289119	1
Mtif3	0.00066897	-0.29054	1
Castor2	0.000516286	-0.290853	1
Sox4	0.000991321	-0.290901	1
Adcy6	0.00019328	-0.293071	1
Lnx2	0.0105664	-0.294568	1
Lad1	0.000416111	-0.295983	1
Zbtb20	0.00288324	-0.296244	1
Aff1	0.00227451	-0.296648	1
Crtc2	9.04e-05	-0.297562	1
Mrpl9	0.000472367	-0.297688	1
Slc33a1	5.81e-05	-0.297927	1
Clec2d	0.00705132	-0.298879	1
Gbp2	0.00681038	-0.299	1
Cd44	0.000755897	-0.299242	1
S100a1	0.000793424	-0.299424	1
Pik3r1	0.000388313	-0.30006	1
Psme2	0.00217575	-0.302405	1
Psme1	5.42e-05	-0.302537	1
Myo1g	0.000220045	-0.305518	1
Tle5	0.000464695	-0.305696	1
Fbrsl1	0.00156612	-0.306348	1
Jund	0.000117346	-0.306834	1
1810058I24Rik	0.000441423	-0.314323	1
Dnase1l3	0.00103546	-0.320382	1
Sub1	6.32e-05	-0.323749	1
Gsto1	0.0104258	-0.32447	1
Snhg15	0.000170125	-0.327334	1
mt-Nd3	0.00011261	-0.329151	1
Ccser2	0.000610179	-0.329648	1
Poglut1	0.000211376	-0.332769	1
Snrpb2	7.09e-05	-0.334164	1
Cflar	0.00010839	-0.334222	1
Tmem158	8.06e-05	-0.335856	1
Stoml1	0.000302219	-0.340128	1
Gm10851	0.000328792	-0.343545	1
mt-Nd4l	0.000448383	-0.354844	1
Mmp25	0.000284913	-0.36133	1
Dap	0.00140416	-0.36295	1
Rassf2	0.000510693	-0.368307	1
Ebi3	0.000154422	-0.372401	1
Gbp4	0.00061066	-0.373949	1
Serpinb6b	0.00157042	-0.376345	1
Nfkbiz	0.000354942	-0.388993	1
H1f0	0.00207091	-0.395557	1
Zfp36l2	0.00191582	-0.411323	1
Gyg	0.00748834	-0.424785	1
Dstn	0.00035915	-0.430177	1
2610528A11Rik	0.00114598	-0.435515	1
AW112010	0.000257864	-0.466536	1
Ccl5	0.000243583	-0.946914	1

## Sheet: Table S1E
Table S1E. DEGs in pDC cells in ON/YN comparison group.
	p_val	avg_logFC	p_val_adj
Xist	8.07e-17	2.58532	1.72e-12
Gm42418	2.18e-15	1.53022	4.66e-11
Fos	4.48e-15	-1.68997	9.59e-11
mt-Atp6	6.91e-15	-0.782141	1.48e-10
Cd209d	1.11e-14	-1.24218	2.37e-10
Lars2	1.7e-14	1.78351	3.64e-10
mt-Co1	3.82e-14	-0.726879	8.17e-10
mt-Co3	8.5e-14	-0.795481	1.82e-09
Zfp36	2.71e-13	-1.59629	5.8e-09
mt-Nd4l	2.08e-12	-0.751505	4.45e-08
Ddx3y	4.07e-11	-0.679611	8.7e-07
mt-Cytb	7.68e-11	-0.759781	1.64e-06
AY036118	2.23e-10	1.48921	4.77e-06
Zfp36l2	4.13e-10	-1.05764	8.82e-06
Trib1	1.34e-09	-0.670258	2.86e-05
Rogdi	1.74e-09	-0.89901	3.73e-05
mt-Co2	1.97e-09	-0.576069	4.22e-05
Eif2s3y	2.01e-09	-0.577635	4.3e-05
Actb	4.1e-09	0.528668	8.77e-05
Jun	5.53e-09	-1.19517	0.000118204
Hnrnph1	6.87e-09	-0.830382	0.000146855
Rps29	9.34e-09	-0.509747	0.000199745
Rpl37	1.49e-08	-0.492325	0.000317969
Tsc22d3	1.8e-08	-0.930851	0.000383916
Gm42031	2.21e-08	-0.61258	0.000471991
Dynlt1b	8.2e-08	-0.504089	0.00175424
Uba52	8.26e-08	-0.561936	0.00176718
Dyrk3	9.42e-08	-0.585998	0.00201526
Rpl39	1.09e-07	-0.377159	0.0023296
Tpt1	1.15e-07	0.389127	0.00245935
Ly6d	1.17e-07	-0.751397	0.00251023
Ier5	1.23e-07	-0.667689	0.00263793
Fth1	1.46e-07	-0.518715	0.00312182
Cxcr4	1.67e-07	-0.402142	0.00356148
Clec12a	1.77e-07	-0.713139	0.00377532
Irf2bp2	2.68e-07	-0.640951	0.00572378
Tra2b	2.98e-07	-0.618114	0.00637614
Fosb	3.03e-07	-0.76447	0.00648949
Ccl4	3.27e-07	-0.455209	0.00699053
Tsc22d1	5.28e-07	-0.718841	0.0112866
Mtss1	6.21e-07	-0.541078	0.0132719
mt-Nd3	9.68e-07	-0.668113	0.0207089
Adrb2	1.07e-06	-0.327828	0.0227955
Jund	1.11e-06	-0.925804	0.0236402
Atp5e	1.25e-06	-0.586982	0.0268174
Rps28	1.49e-06	-0.500497	0.0317851
Rpl36	1.51e-06	-0.319385	0.032248
Tgfbr1	1.61e-06	-0.584503	0.0344086
Cd4	1.74e-06	-0.569083	0.0372053
Nptn	2.19e-06	-0.557968	0.0467491
Pcbp1	2.5e-06	-0.484741	0.0534494
Zyx	2.53e-06	-0.504002	0.0541731
Uty	3.39e-06	-0.321053	0.0723959
Ccl5	3.43e-06	2.49676	0.0733122
Svbp	3.62e-06	-0.650979	0.0775101
Rbm38	4e-06	-0.537777	0.0856303
Serinc3	4.56e-06	-0.571724	0.0976133
Rpl38	4.62e-06	-0.528947	0.0987065
AW112010	6.55e-06	0.943439	0.139972
Rps21	7.26e-06	-0.400957	0.155274
Smim5	8.85e-06	-0.625639	0.189143
Nop10	9e-06	-0.706927	0.19237
mt-Nd4	1.2e-05	-0.499042	0.256987
CAAA01147332.1	1.32e-05	-0.576431	0.28332
Cd209a	2.03e-05	-0.818019	0.43441
Ivns1abp	2.39e-05	-0.594517	0.510336
Atp5mpl	2.42e-05	-0.344336	0.517027
H3f3b	2.46e-05	-0.431624	0.525829
Glcci1	2.49e-05	-0.525858	0.533205
Siglech	2.75e-05	-0.440423	0.588958
Slc49a4	2.83e-05	-0.583024	0.605891
Sik1	2.84e-05	-0.418216	0.606767
Cxxc5	2.85e-05	-0.673985	0.609405
Rnaset2b	2.86e-05	-0.463774	0.6125
Fyb	3e-05	-0.340457	0.640997
Traf4	3.23e-05	-0.514225	0.690878
Fyn	3.28e-05	-0.52494	0.70091
Pnrc1	3.39e-05	-0.441624	0.72593
Nkg7	3.45e-05	1.44296	0.736938
Apba1	3.53e-05	-0.450499	0.755809
Cd209c	3.66e-05	-0.429381	0.783503
mt-Nd1	3.7e-05	-0.445209	0.792212
2810013P06Rik	3.76e-05	-0.357164	0.804841
Dnajc7	4.03e-05	-0.50387	0.861762
Ftl1	4.26e-05	-0.368518	0.911711
Cd69	4.55e-05	-0.452187	0.973839
Ms4a4b	0.000151879	1.59872	1
Lyz2	0.00249787	1.22641	1
Igkv6-32	0.000151618	1.17887	1
Gimap4	0.000151458	1.1668	1
Cd79a	0.000825588	1.15213	1
Igkv15-103	0.00456916	1.12654	1
Slpi	0.00190041	1.07975	1
Cd3g	0.00252788	1.05531	1
Cd3d	0.00485562	0.977871	1
Ms4a6b	0.00834569	0.963641	1
Stat1	0.000380772	0.902455	1
Bank1	0.00625705	0.893875	1
Msn	0.000497826	0.84713	1
Lgals3	0.0237291	0.842579	1
Thy1	0.0125361	0.837568	1
Ighv5-4	0.00632534	0.822578	1
Gm26917	0.018842	0.791077	1
Cd79b	0.0466804	0.782802	1
Ms4a4c	0.0203632	0.779582	1
Ctsw	0.00170875	0.777192	1
Gzmm	0.00329315	0.775191	1
Lck	0.0292772	0.765507	1
Tap1	0.000573375	0.764105	1
Shisa5	0.000563678	0.750876	1
Il2rb	0.0230296	0.748051	1
Myh9	0.000471546	0.733116	1
Sp100	0.00416351	0.732586	1
Epsti1	0.00261079	0.72558	1
Ccnd3	0.0328158	0.714845	1
Limd2	0.0247323	0.691806	1
Fdps	0.00265877	0.690356	1
Il2rg	0.0140232	0.666799	1
Srcap	0.00737533	0.657387	1
Slfn2	0.00458383	0.65572	1
Ifitm2	0.0215788	0.609093	1
Cotl1	0.0444785	0.593583	1
Zfp68	0.000934127	0.579844	1
Gzmb	0.0166017	0.564566	1
Ldlr	0.0358971	0.546394	1
Socs1	0.0468402	0.541225	1
Rtp4	0.0310837	0.531307	1
S100a4	0.0215788	0.530064	1
Gm4070	0.0238478	0.528983	1
Pkm	0.0421327	0.514135	1
Ifi27l2a	0.000336921	0.502554	1
Lrrk1	0.0403781	0.500163	1
Cd27	0.0358971	0.499492	1
Fbxo28	0.0120532	0.495132	1
Il18r1	0.0166017	0.484987	1
Ifi207	0.0402671	0.48377	1
Ddx58	0.0166017	0.482397	1
Samhd1	0.0191764	0.480681	1
Trbv20	0.0200225	0.478698	1
Ncbp3	0.00432072	0.47817	1
Flnb	0.0417037	0.475026	1
Ptprcap	0.00267413	0.472581	1
Tmem176a	0.0316868	0.460192	1
Dtx3l	0.0151229	0.458037	1
Chmp2a	0.0250554	0.456938	1
Rbbp7	0.0400339	0.453914	1
Rps15	0.00560192	0.446665	1
Igtp	0.0220404	0.43483	1
Parp9	0.0270937	0.434311	1
Arpc2	0.0312732	0.427748	1
Cd3e	0.049159	0.423359	1
Fcgr2b	0.0145363	0.423125	1
Oas1a	0.00632534	0.420846	1
S100a6	0.0436337	0.417655	1
Znfx1	0.00976082	0.417157	1
Lfng	0.00632534	0.414771	1
Dad1	0.0181816	0.410203	1
Psmb8	0.000241186	0.409353	1
Keap1	0.0438732	0.408383	1
Pnp	0.0472521	0.405033	1
Slfn1	0.0120532	0.401057	1
Cyp51	0.00423264	0.399346	1
Gars	0.00864492	0.391836	1
Rpl17	0.000138857	0.389918	1
Rpl12	0.0031564	0.389906	1
Flt3l	0.0166017	0.38656	1
Phf11b	0.0408124	0.385344	1
Tmsb4x	0.000122713	0.384177	1
Ly6c2	0.0347357	0.377558	1
AC113595.1	0.00498533	0.376661	1
Isg20	0.029751	0.376433	1
Gbp7	0.0485311	0.3721	1
Tmsb10	0.046187	0.362523	1
Rps6	0.00220556	0.358131	1
Pdk1	0.00632534	0.351432	1
Yme1l1	0.0352968	0.350399	1
AB124611	0.0116101	0.345966	1
H2-K1	0.000147648	0.343026	1
Odr4	0.0181773	0.336492	1
Rbm3	0.0416629	0.33012	1
Tnpo1	0.0229433	0.32194	1
Rpl4	0.00613161	0.31552	1
Tsta3	0.0442873	0.309027	1
Taco1	0.026913	0.302403	1
Serpinb1a	0.0454742	0.287764	1
Gm38394	0.0454742	0.286952	1
Actg1	0.0149447	0.285263	1
Myo18a	0.0422893	0.282114	1
Rps2	0.00264049	0.278252	1
Rps18	0.00177915	0.278177	1
Ell2	0.00632534	0.278015	1
Tinf2	0.024721	0.275496	1
Rps12	0.00217133	0.274846	1
Ring1	0.043629	0.269476	1
Rpl13a	0.000472265	0.266608	1
Naip6	0.0421609	0.260624	1
Rack1	0.0361684	0.257502	1
Sec13	0.0139632	-0.250634	1
Ndufa3	0.00655476	-0.250844	1
Vipas39	0.0220291	-0.251086	1
Fam3c	0.0317965	-0.252195	1
Ppm1m	0.0115917	-0.252385	1
Mettl4	0.019404	-0.252624	1
Napa	0.000749752	-0.252828	1
Lamtor4	0.00763629	-0.253007	1
Smc6	0.0050826	-0.253106	1
Gpm6b	0.0121912	-0.25322	1
Uqcrb	0.0125079	-0.253225	1
P4hb	0.0273525	-0.254439	1
Set	0.00245843	-0.254682	1
Ubn1	0.00475484	-0.254885	1
Gatd1	0.0234665	-0.255524	1
Ypel5	0.0207276	-0.256351	1
Gpr108	0.0313962	-0.256393	1
Snrpg	0.0121709	-0.256464	1
Kat14	0.00677279	-0.257161	1
Snrpd2	0.0115598	-0.257356	1
Serf2	0.0245526	-0.257419	1
Baz2a	0.00658817	-0.257442	1
Pam16	0.0326507	-0.257843	1
Arpp19	0.00280512	-0.258413	1
Sh2d1b1	0.00111513	-0.258673	1
Lifr	0.0128844	-0.258728	1
Rps27	0.000452328	-0.2588	1
Jak2	0.01596	-0.259428	1
Arhgdia	0.0139184	-0.26059	1
Usp7	0.0119541	-0.260779	1
Ndufv3	0.0322464	-0.261168	1
Smim8	0.0143339	-0.261304	1
Rnaseh1	0.0211339	-0.261451	1
Adprhl2	0.0300572	-0.261937	1
Cebpz	0.00201665	-0.262768	1
Rtl8c	0.00977179	-0.263417	1
Pcnx3	0.0234916	-0.26383	1
Selenot	0.00355597	-0.263897	1
Pmvk	0.0188608	-0.264879	1
Cytip	0.0160031	-0.264965	1
Gpr137b	0.010543	-0.265502	1
Zfpl1	0.0146325	-0.265565	1
Llph	0.0371602	-0.266041	1
Runx2	0.00677864	-0.266252	1
Psmd7	0.0238097	-0.266418	1
Hnrnpd	0.00736994	-0.267128	1
Kansl1	0.0143478	-0.267322	1
Bnip3l	0.0119171	-0.267752	1
Fam222b	0.000913346	-0.2678	1
Ube2a	0.00984022	-0.267817	1
Spns3	0.0101971	-0.267876	1
Exosc7	0.00838498	-0.268583	1
Znrf2	0.031038	-0.26957	1
Ucp2	0.00746838	-0.269587	1
Ccl27a	0.0476039	-0.269807	1
Otud6b	0.00189343	-0.270248	1
Atp1b1	0.00783259	-0.270483	1
Cyfip2	0.00410791	-0.270536	1
Fam89b	0.0176537	-0.271447	1
Ccnd1	0.0295299	-0.272	1
Morf4l1	0.0122759	-0.272129	1
Arl6ip4	0.0128962	-0.272681	1
Adcy7	0.00726642	-0.272827	1
Psmg4	0.0236047	-0.273024	1
Kdm1b	0.00745321	-0.273336	1
Ccnl1	0.0231476	-0.27359	1
Bmyc	0.0135556	-0.274292	1
Celf2	0.0242503	-0.274585	1
Fam117b	0.000424824	-0.275505	1
Lamp1	0.0465054	-0.276463	1
Adss	0.00923376	-0.276805	1
Xrcc6	0.0183631	-0.277227	1
Gpx1	0.00645118	-0.277392	1
Rlim	0.0346198	-0.277861	1
Coa6	0.0296501	-0.278445	1
Gtf2h3	0.00830011	-0.27881	1
Ilk	0.00253491	-0.278967	1
Atp2c1	0.00172705	-0.279063	1
Ssrp1	0.00265067	-0.279068	1
Igf1r	0.0029822	-0.279286	1
Slc15a4	0.000781239	-0.279592	1
Scpep1	0.00714333	-0.28008	1
Sf3b2	0.00101252	-0.281042	1
Cd53	0.0171752	-0.28128	1
Gusb	0.0369634	-0.281619	1
Mrpl52	0.0136241	-0.281798	1
Cdk5	0.0141669	-0.281813	1
Cwc15	0.00481465	-0.281848	1
Zbtb44	0.0211538	-0.282077	1
Nono	0.00220382	-0.284311	1
Hadh	0.000693805	-0.284533	1
Eif3a	0.00700979	-0.284575	1
Prkag2	0.00564499	-0.284617	1
Eepd1	0.0279518	-0.28478	1
Ubl7	0.00880549	-0.28479	1
Tbpl1	0.0278828	-0.28656	1
Tmed4	0.00542574	-0.286794	1
Cnih1	0.00210336	-0.287366	1
Elavl1	9.83e-05	-0.287674	1
Abi1	0.0313915	-0.287802	1
Dhx15	0.00183517	-0.287911	1
Rpl31	0.00322061	-0.28842	1
Tlr7	0.0323779	-0.289205	1
Alkbh1	9.07e-05	-0.289543	1
Gpbp1	0.0463178	-0.290047	1
Tmem258	0.00365061	-0.29029	1
Emg1	0.0085628	-0.290389	1
Tlk1	0.0220352	-0.290642	1
Cyb561a3	0.012984	-0.290869	1
Vav2	0.000967789	-0.291169	1
St6gal1	0.0245847	-0.292149	1
Jmjd1c	0.0314305	-0.292222	1
Ndufc1	0.00402309	-0.292388	1
Gm21762	0.00854706	-0.293129	1
Gm47754	0.00589801	-0.293491	1
Mapkapk2	0.00195616	-0.294214	1
Foxred2	0.0224354	-0.294243	1
Npc1	0.0159221	-0.294676	1
Tagap	0.0031571	-0.294691	1
Gm10076	0.00178688	-0.295008	1
Rpgrip1	0.00182747	-0.295226	1
Hmgn3	0.0483191	-0.29523	1
Gm26532	0.000266787	-0.296596	1
Dpm3	0.000421376	-0.296636	1
Tep1	0.0397669	-0.296937	1
Atp2a2	0.00397806	-0.297119	1
Cfdp1	0.0347458	-0.29722	1
R3hdm4	0.00344032	-0.297579	1
Ssr2	0.00101655	-0.297815	1
Caprin1	0.0281206	-0.298604	1
Cr1l	0.00183634	-0.299276	1
Prkcb	0.00277691	-0.299562	1
Clint1	0.00379042	-0.299624	1
Grk2	0.0433041	-0.299906	1
Hdac1	0.0124694	-0.300975	1
Gmpr2	0.00535673	-0.301219	1
Tubgcp5	0.0307084	-0.301272	1
Sec63	0.000793785	-0.301441	1
Trim25	0.0460054	-0.301929	1
Med30	0.0126403	-0.302796	1
Csrnp1	0.000423199	-0.303711	1
Cd68	0.0163839	-0.303786	1
Mrfap1	0.0169678	-0.303913	1
Sap18	0.000319995	-0.30398	1
G3bp1	0.00173798	-0.30411	1
Clic4	0.00853775	-0.304267	1
Lrch1	0.0307188	-0.304389	1
Apopt1	0.00952994	-0.304409	1
Tomm34	0.00920472	-0.304843	1
Myo9a	0.0307691	-0.304914	1
Stambpl1	0.00121683	-0.305177	1
Baz2b	0.00975514	-0.305318	1
Anapc16	0.011327	-0.30552	1
Gng5	0.00474803	-0.307354	1
Cul9	0.0310837	-0.308277	1
Ech1	0.0184041	-0.308484	1
Tra2a	0.0354494	-0.308583	1
Zfp706	0.0336624	-0.30889	1
Hyou1	0.025044	-0.309037	1
Hnrnpc	0.00481986	-0.309714	1
Ncoa6	0.0181076	-0.309939	1
Ebpl	0.0025637	-0.310282	1
Tnrc6a	0.000830546	-0.310524	1
Srsf5	0.00667827	-0.311371	1
Tyrobp	0.00195987	-0.312224	1
Actr1b	0.0022647	-0.313159	1
Edem2	0.000126655	-0.313499	1
Ppp4r2	0.004657	-0.313966	1
Klf4	0.00442681	-0.31433	1
Sar1a	0.016816	-0.314868	1
Blnk	0.00437638	-0.315623	1
Iglc3	0.00714575	-0.315988	1
Dnajb1	0.00187207	-0.316509	1
Rps27l	0.00150778	-0.31814	1
Pdrg1	0.0164638	-0.318213	1
Spcs1	0.0220136	-0.318277	1
Psap	0.000506446	-0.319503	1
Rnf7	0.00111733	-0.320891	1
Zfp691	0.00322336	-0.321007	1
Neat1	0.00416963	-0.321367	1
Dnajb9	0.0011601	-0.322111	1
Chmp5	0.002608	-0.322345	1
Nenf	0.0081077	-0.322513	1
Mdh1	0.00171111	-0.323028	1
Ost4	0.000452484	-0.323245	1
Wbp1	0.0107787	-0.3238	1
Arhgap17	0.000331668	-0.32436	1
Sumo2	0.0101542	-0.324913	1
Zmynd11	0.00299443	-0.325106	1
Rpl36al	0.000364361	-0.325289	1
Nceh1	0.000913157	-0.326455	1
Cdc14b	0.021611	-0.326646	1
Rbm8a	0.0069775	-0.326673	1
Hnrnpl	0.00154103	-0.327263	1
Bola3	0.0081668	-0.32794	1
Ddx39b	0.00584948	-0.328289	1
Mgat1	0.00142753	-0.328734	1
Irf3	0.021267	-0.329988	1
Hsp90aa1	0.00495543	-0.330145	1
Nbr1	0.0292727	-0.330232	1
Ppp2r5a	0.000144705	-0.330503	1
Evi5	0.0482765	-0.330762	1
Setd3	0.0191866	-0.33118	1
Hmgb1	0.0114079	-0.333189	1
Nfkbia	0.0274135	-0.333974	1
Rilpl1	0.00187986	-0.334061	1
Arhgap24	0.0274465	-0.334299	1
Nsa2	0.0107054	-0.334831	1
Ubl5	0.00129496	-0.335018	1
Atp13a2	0.00140551	-0.335489	1
Il11ra1	0.00153143	-0.337078	1
B4galt1	0.005017	-0.337234	1
Immp1l	0.0194014	-0.337512	1
Prkab2	0.013291	-0.338035	1
Rpl37a	0.000201627	-0.338136	1
Rgs18	0.0162405	-0.338195	1
Anxa7	0.00548979	-0.339453	1
3830406C13Rik	0.00637238	-0.339494	1
Abcg1	0.00879019	-0.339528	1
Ptp4a2	0.000609272	-0.339704	1
Irf5	0.00941629	-0.340174	1
Mvb12a	0.00136078	-0.340184	1
Pkig	0.0107092	-0.340511	1
Itpa	0.0009665	-0.341143	1
Kmo	0.0280594	-0.341649	1
BC035044	0.000573464	-0.342801	1
Ube2f	0.0330395	-0.342932	1
S1pr4	0.0204211	-0.343409	1
Dtx3	0.00214645	-0.343489	1
Gns	0.000178722	-0.343592	1
Zmiz2	0.00980645	-0.343757	1
Irf8	0.000187844	-0.344471	1
Srprb	0.0270664	-0.345133	1
Atf4	0.0332537	-0.346114	1
Hdgf	0.00518308	-0.34671	1
Tspyl3	0.0229786	-0.346868	1
Tspan13	0.00374692	-0.347917	1
Zbtb10	0.00962509	-0.348346	1
Lynx1	0.0104971	-0.348455	1
Erlin1	0.00574331	-0.348596	1
Ttc3	0.00300529	-0.348642	1
Dnaja1	0.00442397	-0.349312	1
Sorl1	0.00336929	-0.349938	1
Syngr2	0.0120741	-0.350075	1
Rbm7	0.0126333	-0.350206	1
Bcl7a	0.00176289	-0.350229	1
Pcna	0.0301066	-0.351013	1
Pon2	0.0128392	-0.351214	1
Tial1	0.00352304	-0.353467	1
Parvg	0.00603733	-0.353693	1
Plcd3	0.00322336	-0.354378	1
Mon2	0.000865335	-0.354623	1
Nfkbiz	0.0209793	-0.354871	1
Fkbp5	9.15e-05	-0.355516	1
Pdzd4	0.00304358	-0.35634	1
Cnih4	0.0310423	-0.357061	1
Slc3a2	0.00874941	-0.35876	1
Idh2	0.0361225	-0.359121	1
Commd3	0.00842639	-0.360029	1
Ubxn4	0.00599983	-0.360425	1
Oser1	0.0115771	-0.360616	1
Cib2	0.000563716	-0.36154	1
Dusp1	6.39e-05	-0.363348	1
Eapp	0.00465029	-0.363483	1
Plekho1	0.00376378	-0.366441	1
Prmt1	0.00102961	-0.368246	1
Tcf4	0.00111381	-0.369213	1
Atp5md	0.00121248	-0.369265	1
Arglu1	0.00331897	-0.372377	1
Atp5k	0.0094157	-0.372399	1
Rad23a	0.0201445	-0.373176	1
Zfp638	0.00232518	-0.373938	1
Uba7	0.0226394	-0.373956	1
Oaz1	0.000228468	-0.374134	1
Snhg1	0.000972281	-0.374421	1
Dtx2	0.0478613	-0.374464	1
Ube2k	0.0006176	-0.374634	1
Tia1	0.0012737	-0.377495	1
Tex2	0.00147558	-0.377652	1
Nr4a1	0.00089264	-0.377849	1
Golga7	0.000201194	-0.379389	1
Anp32b	0.00114746	-0.382188	1
Nfam1	0.000672199	-0.382405	1
Rhob	0.00222204	-0.384078	1
H2-T23	0.00137404	-0.384108	1
Fbrs	0.0104633	-0.385148	1
Sptssa	0.00015189	-0.385687	1
Rsl24d1	0.0081668	-0.386369	1
Ywhag	0.0268956	-0.386412	1
2410006H16Rik	0.00511691	-0.386492	1
Mrps14	0.00186377	-0.38736	1
Stoml2	0.0252266	-0.388167	1
Coa5	0.000442819	-0.389519	1
Arhgap27os2	0.0246343	-0.389657	1
Tceal9	0.000722181	-0.391094	1
Ndufs5	0.000814865	-0.391489	1
Ramp1	0.0014503	-0.394029	1
Sec61b	0.000500616	-0.394719	1
Ntpcr	0.0157195	-0.396314	1
Tmed2	0.00381923	-0.397306	1
Trp53i13	0.0363987	-0.397756	1
Phgdh	0.00141238	-0.398115	1
Lair1	0.000118155	-0.39837	1
Cyb5r4	0.00279331	-0.39864	1
Bst2	0.000122172	-0.398853	1
Them6	0.00170371	-0.399244	1
Hpse	0.0154625	-0.403595	1
Rsrc2	0.00157082	-0.409285	1
Eif4a2	6.73e-05	-0.410296	1
Cmpk1	0.00140788	-0.412255	1
Ccng2	0.00189157	-0.413729	1
Igsf8	0.0388114	-0.41437	1
Ywhaq	0.00766313	-0.414813	1
Gngt2	0.000614806	-0.41594	1
Cd300c	0.000296663	-0.416603	1
Zfand3	0.00888794	-0.417571	1
Ubc	0.000155978	-0.419545	1
Mycl	0.000521746	-0.420085	1
Glul	0.00748188	-0.421249	1
Klrd1	0.00124034	-0.422606	1
Gm34680	0.00929265	-0.423358	1
Uck1	0.000513527	-0.424391	1
Cbr1	0.0050798	-0.425226	1
Ptprf	0.00173029	-0.426084	1
Tnfrsf13b	0.00130982	-0.426127	1
Pan3	0.00931321	-0.426642	1
Slc4a7	0.0491079	-0.430254	1
Junb	0.0011315	-0.431804	1
Galnt1	0.000118326	-0.432066	1
Clcn4	0.00075444	-0.434549	1
Sec62	0.0411601	-0.434721	1
Ube2e3	0.0177889	-0.436227	1
Prkcd	0.00624831	-0.437012	1
Sh3bgr	0.0481041	-0.43723	1
Gapt	5.78e-05	-0.437288	1
Evi2a	0.000693772	-0.437368	1
Cmtm7	5.65e-05	-0.437591	1
Srsf2	0.000179285	-0.440333	1
Atp2a1	0.0036418	-0.440956	1
Btg2	0.00407677	-0.442169	1
Hes6	9.92e-05	-0.445869	1
Spin1	0.000143371	-0.447576	1
Srsf7	0.000460912	-0.447581	1
Gm43305	0.00135821	-0.448547	1
Fam122a	0.00123928	-0.449225	1
Dntt	0.00671231	-0.449301	1
Pgam2	0.0166701	-0.449593	1
Itga4	0.000195969	-0.452699	1
Gna15	0.000262067	-0.452842	1
Arhgef6	0.00289271	-0.453147	1
Fbrsl1	0.000885236	-0.453232	1
Camta2	8.88e-05	-0.453268	1
Mef2c	0.000394956	-0.458124	1
Arf6	8.69e-05	-0.459314	1
Scap	0.000411617	-0.463413	1
mt-Atp8	5.41e-05	-0.464222	1
Hmgn2	0.00132846	-0.464762	1
Selenok	9.22e-05	-0.47077	1
mt-Nd5	0.00272293	-0.474006	1
Lefty1	0.000204566	-0.47523	1
Spr	0.00450991	-0.481812	1
Pde4b	0.00267174	-0.482878	1
Arl4a	0.00187986	-0.487401	1
Arl5c	9.82e-05	-0.489993	1
Eid1	0.00693247	-0.491842	1
P2ry14	5.46e-05	-0.497624	1
Plaur	0.00353484	-0.50058	1
Alox5ap	4.86e-05	-0.500728	1
Samsn1	0.000253717	-0.507459	1
Tcerg1	0.00611611	-0.509252	1
Pir	0.0314379	-0.511411	1
Ndufb1-ps	0.000286764	-0.514672	1
Snx18	5.21e-05	-0.521463	1
Ints1	0.0366139	-0.522392	1
Egln1	0.00193888	-0.524178	1
Mrpl24	0.00974836	-0.524305	1
Smim14	0.000390169	-0.525126	1
Klf2	0.000876961	-0.532755	1
Klf6	0.000115665	-0.540057	1
Atp6v0d1	0.000663884	-0.545367	1
Prr5	6.35e-05	-0.561418	1
Sec61g	6.63e-05	-0.572014	1
Herpud1	0.000398873	-0.582823	1
Tmem59	7.06e-05	-0.592387	1
BC005537	6.51e-05	-0.597239	1
Cox6a2	6.02e-05	-0.601935	1
Ikzf1	6.03e-05	-0.624244	1
Pink1	5.92e-05	-0.630639	1
Zfp36l1	0.000110969	-0.647609	1
Asah1	5.22e-05	-0.675973	1

## Sheet: Table S1F
Table S1F. DEGs in monocyte in ON/YN comparison group.
	p_val	avg_logFC	p_val_adj
Gm42418	4.07e-27	1.63409	8.71e-23
Lars2	1.84e-24	1.73864	3.93e-20
Xist	3.88e-23	1.6252	8.29e-19
Rpl39	1.81e-22	-0.897097	3.87e-18
Cd209a	1.36e-20	-1.49416	2.9e-16
Gngt2	5.05e-20	1.52133	1.08e-15
Plac8	6.37e-20	1.28598	1.36e-15
Rps29	1.17e-19	-0.80492	2.51e-15
Rps28	2.68e-19	-0.841262	5.72e-15
Rpl37	4.79e-19	-0.776613	1.02e-14
Ifi27l2a	3.63e-18	1.318	7.77e-14
Rpl38	2.71e-17	-0.716113	5.8e-13
Tgfbi	2.2e-16	1.08069	4.7e-12
Ddx3y	2.79e-16	-0.451873	5.96e-12
Ifitm3	4.16e-16	0.972855	8.89e-12
Cybb	6.47e-16	1.05521	1.38e-11
Uba52	1.82e-15	-0.734469	3.89e-11
Adam23	3.65e-15	-0.74143	7.8e-11
AY036118	3.7e-15	1.65456	7.92e-11
Ccnd1	6.78e-15	-0.954552	1.45e-10
Ly6e	1.85e-14	0.653599	3.95e-10
Msrb1	3.08e-14	1.12149	6.59e-10
Arpc1b	3.49e-14	0.635694	7.46e-10
Lyz2	6.15e-14	0.839902	1.32e-09
Ms4a4a	9.2e-14	1.10741	1.97e-09
Cyba	9.82e-14	0.68728	2.1e-09
Gm21188	1.14e-13	0.901506	2.44e-09
Fcer1g	1.36e-13	0.825559	2.9e-09
Ms4a6d	1.45e-13	0.855296	3.1e-09
Rpl37a	1.65e-13	-0.539985	3.53e-09
Rps11	2.02e-13	-0.509597	4.32e-09
Rpl36	2.74e-13	-0.517936	5.85e-09
Prdx5	4.01e-13	1.11922	8.56e-09
Rps24	5.33e-13	-0.517362	1.14e-08
Hp	8.18e-13	1.56342	1.75e-08
Myh9	8.52e-13	0.822687	1.82e-08
Rps27	8.58e-13	-0.619455	1.84e-08
Ccr2	9.85e-13	1.09897	2.11e-08
AW112010	1.14e-12	1.04469	2.43e-08
Msn	1.34e-12	0.770165	2.87e-08
Rps26	1.75e-12	-0.555018	3.73e-08
Fscn1	2.91e-12	-0.717367	6.23e-08
Rpl35	3.2e-12	-0.52997	6.84e-08
Rps8	3.35e-12	-0.473638	7.16e-08
Rps21	3.45e-12	-0.626143	7.38e-08
Dusp1	3.73e-12	-1.7937	7.98e-08
Samhd1	4.09e-12	0.722305	8.75e-08
Chil3	4.48e-12	1.78204	9.58e-08
Pla2g7	5.7e-12	0.856154	1.22e-07
Clec4a3	6.04e-12	0.829362	1.29e-07
Abi3	6.25e-12	0.951644	1.34e-07
Cebpb	7.01e-12	0.713471	1.5e-07
Csf1r	1.08e-11	0.932525	2.31e-07
Apobec1	1.37e-11	0.839339	2.92e-07
Eif2s3y	2.02e-11	-0.37828	4.33e-07
Slfn2	2.45e-11	0.81495	5.25e-07
Gm26917	2.64e-11	0.727698	5.65e-07
Flt3	2.91e-11	-0.701917	6.22e-07
Myo1f	3.53e-11	0.877137	7.55e-07
Gm36161	3.81e-11	0.697988	8.15e-07
Ly6c2	4.26e-11	1.06369	9.11e-07
Ly6i	6.28e-11	1.23596	1.34e-06
Tyrobp	6.32e-11	0.623507	1.35e-06
Nupr1	6.4e-11	0.848348	1.37e-06
Lst1	6.53e-11	0.718758	1.4e-06
Ifitm2	7.45e-11	0.741943	1.59e-06
Rps3a1	8.82e-11	-0.415825	1.89e-06
Fos	1.07e-10	-1.55212	2.28e-06
Zbp1	1.23e-10	0.870889	2.63e-06
Sirpb1c	1.26e-10	0.888996	2.7e-06
Adam11	1.27e-10	-0.364443	2.71e-06
Plk2	1.27e-10	-0.455019	2.71e-06
Xdh	1.41e-10	0.89267	3.02e-06
Rpl35a	1.64e-10	-0.372307	3.52e-06
Oasl2	1.8e-10	1.04453	3.84e-06
Actb	1.92e-10	0.430146	4.11e-06
Stat1	2.14e-10	0.747682	4.58e-06
Zfp36	2.59e-10	-1.00065	5.54e-06
Rpl28	2.93e-10	-0.401271	6.27e-06
Lamp1	2.95e-10	0.690219	6.3e-06
Ctsb	3e-10	0.794825	6.42e-06
Apoe	3.5e-10	1.10018	7.47e-06
Ifngr1	3.79e-10	0.867665	8.11e-06
Ctss	4.87e-10	0.552135	1.04e-05
Fosb	4.9e-10	-0.651296	1.05e-05
Fcgr3	5.08e-10	0.734696	1.09e-05
Gm9733	6.19e-10	0.872636	1.32e-05
Gm34680	7.87e-10	-0.620917	1.68e-05
Irf7	1.09e-09	0.79058	2.34e-05
Rpl30	1.16e-09	-0.411238	2.49e-05
Bin2	1.31e-09	0.6393	2.8e-05
Zbtb46	1.94e-09	-0.320298	4.14e-05
Rps27a	2.15e-09	-0.315318	4.59e-05
Slfn5	2.34e-09	0.887823	5e-05
Mpeg1	2.41e-09	0.751433	5.16e-05
Tnfsf13	2.57e-09	0.597496	5.49e-05
Gda	3.25e-09	0.763396	6.95e-05
Rgs1	4.43e-09	-0.997627	9.48e-05
Tax1bp1	5.63e-09	0.524015	0.000120446
Rpl21	6.25e-09	-0.366124	0.000133705
H2-Oa	6.5e-09	-0.776061	0.000138956
C3	6.61e-09	0.829195	0.00014143
Ctnnd2	8.97e-09	-0.41172	0.000191783
Lag3	9.29e-09	-0.568069	0.000198709
Csf2rb	1.06e-08	0.652686	0.000226252
Tnfrsf1b	1.06e-08	0.574938	0.000227183
Hspa1a	1.13e-08	-0.591573	0.000241957
Tsc22d3	1.2e-08	-0.996123	0.000257554
Ms4a6c	1.31e-08	0.586537	0.000280615
Rtp4	1.49e-08	0.713615	0.000318678
Dtx3l	1.66e-08	0.615184	0.000354278
Ctsa	1.75e-08	0.597463	0.00037475
H2-K1	1.96e-08	0.497811	0.000418568
Eef1b2	2.08e-08	-0.532775	0.000444984
Gsr	2.21e-08	0.740684	0.000473613
Lrp1	2.46e-08	0.817513	0.000525122
Ptpn6	2.61e-08	0.612827	0.000558006
Epcam	2.97e-08	-0.275697	0.000636006
Sirpa	3.29e-08	0.60082	0.000703884
Ptms	3.43e-08	-0.761223	0.000733884
Pld4	3.51e-08	0.602832	0.000750456
Itgal	3.56e-08	0.758378	0.000762127
Rpsa	3.9e-08	-0.304248	0.000834188
Eef1a1	4.11e-08	-0.301768	0.00087833
Aif1	4.11e-08	0.628642	0.000878932
Cd74	4.25e-08	-0.657173	0.000908548
Rpl9	4.41e-08	-0.332615	0.000943217
H2-Aa	4.5e-08	-0.660763	0.000961742
Rpl14	5.37e-08	-0.40897	0.00114859
Rps19	5.5e-08	-0.375525	0.00117602
Rps20	5.88e-08	-0.4406	0.00125732
Rps5	5.97e-08	-0.349857	0.00127715
Cd7	6.06e-08	-0.964282	0.00129599
Mgl2	6.09e-08	-0.579213	0.00130132
Fcgr1	6.34e-08	0.60327	0.00135538
Plod3	6.45e-08	0.634172	0.00137984
Cd209d	6.54e-08	-1.02185	0.00139867
Psmb10	7.68e-08	0.61597	0.00164192
Rpl41	7.91e-08	-0.291926	0.00169119
H2-Eb1	8e-08	-0.720161	0.00171103
Gm4070	8.03e-08	0.640996	0.00171763
Rnf213	8.23e-08	0.851151	0.00176012
Cyp4f18	8.72e-08	0.667169	0.00186482
Rps15a	9.09e-08	-0.406594	0.00194458
Ddx58	9.12e-08	0.615062	0.00194928
Flna	9.76e-08	0.580183	0.00208606
Rnpep	9.83e-08	0.549763	0.00210176
Ms4a4c	9.83e-08	0.557095	0.00210181
Bcl11a	1.09e-07	-1.06861	0.00233237
H2-DMb2	1.18e-07	-0.936583	0.0025158
mt-Co3	1.31e-07	-0.723835	0.0028008
Dok3	1.35e-07	0.544364	0.0028963
Blvrb	1.52e-07	0.593651	0.00324742
Itgb2	1.57e-07	0.609986	0.0033564
Ifitm6	1.6e-07	0.842094	0.00342687
Tspo	1.63e-07	0.573295	0.0034846
Tpd52	1.74e-07	0.547694	0.00371909
Fgr	1.76e-07	0.679705	0.00375532
Hmgn1	1.94e-07	-0.695893	0.00415533
Eno1	2.22e-07	0.541068	0.00473823
Rpl34	2.3e-07	-0.29345	0.0049243
Ms4a6b	2.38e-07	0.550363	0.00509809
Igsf6	2.55e-07	0.56273	0.00546132
Rps7	2.61e-07	-0.374281	0.00557322
Apoc2	3.1e-07	0.685548	0.00663879
Csf3r	3.15e-07	0.510691	0.0067311
Cdk2ap2	3.17e-07	0.698463	0.00678679
Psmb8	3.24e-07	0.476594	0.00692246
Coro1a	3.3e-07	0.443524	0.00705433
Rrbp1	3.5e-07	0.61555	0.00749045
Itgam	4.13e-07	0.602448	0.00883587
Klrd1	4.2e-07	-0.53374	0.00897635
Cd300ld	4.21e-07	0.529377	0.0090106
Ctsc	4.86e-07	0.630839	0.0103924
Atp1b1	4.94e-07	-0.282475	0.0105628
Rps2	5.22e-07	-0.315742	0.0111519
Parp14	5.24e-07	0.77508	0.0111942
Rpl27a	5.37e-07	-0.256032	0.0114825
Fxyd5	5.37e-07	0.574451	0.0114913
Ifi204	5.59e-07	0.360675	0.0119485
Camk2d	5.67e-07	0.727836	0.0121292
Pltp	5.8e-07	0.65684	0.0123965
Mgst1	5.81e-07	0.578466	0.0124253
Pik3ap1	5.91e-07	0.597294	0.0126342
Adgre4	5.94e-07	0.491582	0.0127007
Dbi	6.12e-07	0.520652	0.0130964
Fyb	6.25e-07	0.530564	0.0133643
Spint2	6.31e-07	-0.621818	0.0134957
Kit	6.64e-07	-0.408774	0.0142082
Tuba1a	6.73e-07	-0.748297	0.0143878
Tnfaip3	6.86e-07	-0.530514	0.0146582
Lrrc25	7.16e-07	0.641767	0.0153001
Hck	7.87e-07	0.536024	0.0168383
Gpx1	8.01e-07	0.429886	0.0171294
Herpud1	8.04e-07	-0.901514	0.0171872
Rps4x	8.08e-07	-0.278579	0.017278
Tmpo	8.44e-07	0.743559	0.0180486
Parp9	8.62e-07	0.551727	0.0184424
Slfn1	9.64e-07	0.802211	0.02061
Mafb	9.73e-07	0.374536	0.0208154
Cap1	1.01e-06	0.491327	0.021605
Rpl13	1.06e-06	-0.259284	0.0225845
Ptprc	1.11e-06	0.359964	0.0237278
Isg15	1.21e-06	0.67901	0.0258897
Cfb	1.21e-06	0.652396	0.0259408
Ostf1	1.21e-06	0.463962	0.0259477
Spon1	1.28e-06	0.538437	0.0274529
Ly6a	1.34e-06	0.752028	0.0286112
Wfdc17	1.36e-06	0.628629	0.029074
Klra2	1.52e-06	0.402143	0.0325219
Rtl8c	1.52e-06	-0.694379	0.0325665
Bex3	1.53e-06	-0.429853	0.0327906
Pfkfb4	1.61e-06	0.478362	0.0344855
Pou2f2	1.81e-06	0.628007	0.0387819
Clec4a1	1.89e-06	0.50374	0.0404567
Themis2	2.08e-06	0.627468	0.044573
Neurl3	2.17e-06	0.507859	0.0463421
Ptma	2.24e-06	-0.444613	0.0478209
Xbp1	2.28e-06	0.464376	0.0487205
Rpl22	2.34e-06	-0.322394	0.050014
Ptpn18	2.42e-06	0.400802	0.0516863
Sox4	2.44e-06	-0.45828	0.0521905
Tmtc2	2.45e-06	-0.31087	0.0524942
mt-Co1	2.54e-06	-0.618119	0.0542713
Ptpn1	2.58e-06	0.517876	0.0551542
Rpl6	2.62e-06	-0.300868	0.0559699
Scand1	2.68e-06	0.455722	0.0573109
Pik3cd	2.85e-06	0.605793	0.0609919
Rpl23	3e-06	-0.302139	0.06418
Il17ra	3.12e-06	0.543718	0.0667191
Pnp	3.25e-06	0.485903	0.0695704
Pirb	3.27e-06	0.363333	0.0698714
Tm9sf2	3.47e-06	0.524812	0.0741272
Ifi47	3.51e-06	0.404834	0.0751186
Nedd4	3.53e-06	-0.474745	0.0755291
Ace	3.74e-06	0.984646	0.0800434
Psap	3.9e-06	0.262062	0.0833433
Cd9	4.09e-06	-0.444678	0.087479
Lyl1	4.17e-06	0.377989	0.0891136
Cd83	4.35e-06	-0.419846	0.092977
Hsp90ab1	4.35e-06	-0.375062	0.0930431
Irf1	4.39e-06	0.58646	0.0939469
Rplp0	4.43e-06	-0.310882	0.0947178
Ftl1	4.5e-06	0.305625	0.0963221
Tkt	4.62e-06	0.468378	0.0988203
Ssbp4	4.78e-06	0.489795	0.102264
Eif2ak2	5.11e-06	0.495755	0.109266
Dram1	5.13e-06	0.433496	0.10979
Stat2	5.41e-06	0.614223	0.115596
Pkm	5.46e-06	0.500444	0.116731
Rhog	5.93e-06	0.327935	0.126841
Ncf4	5.93e-06	0.506274	0.126882
Tbc1d4	6.11e-06	-0.681522	0.130591
Cebpd	6.48e-06	0.464911	0.138565
Tns1	6.51e-06	-0.492782	0.139099
Zfyve9	6.63e-06	0.45145	0.141814
Vamp8	6.75e-06	0.379438	0.144432
Cd68	6.84e-06	0.599026	0.146182
Arap1	6.99e-06	0.454754	0.149385
Arhgdib	7e-06	0.372727	0.14967
Ceacam1	7.5e-06	0.586276	0.160289
Egr1	7.74e-06	-0.747277	0.165492
Grn	7.86e-06	0.564466	0.168028
Cmtm7	8.02e-06	0.535578	0.171584
Ddr1	8.21e-06	-0.331567	0.175531
Metrnl	8.47e-06	0.596801	0.181085
Rpl19	8.81e-06	-0.307477	0.188424
Sult1a1	9.03e-06	-0.332419	0.193136
AB124611	9.83e-06	0.464476	0.210241
Siva1	1.07e-05	0.390059	0.229042
Rpl3	1.09e-05	-0.311817	0.234113
H2-Q7	1.1e-05	0.641622	0.235611
Hnrnpul2	1.17e-05	0.421055	0.250005
Adipor1	1.23e-05	0.49666	0.263099
Tln1	1.25e-05	0.397306	0.26681
Tmem51	1.25e-05	0.451204	0.266905
Nfkb2	1.28e-05	0.588561	0.272817
H2-Ab1	1.32e-05	-0.541102	0.282498
Myof	1.44e-05	0.439361	0.308154
Aldh2	1.46e-05	0.541118	0.311262
Rpl18a	1.47e-05	-0.281863	0.31449
Ccrl2	1.51e-05	-0.766026	0.322118
Sat1	1.53e-05	0.400103	0.327183
Rnf149	1.65e-05	0.381469	0.352482
Smad7	1.65e-05	-0.38216	0.352556
Atp1a1	1.65e-05	0.478183	0.353732
Epsti1	1.69e-05	0.393869	0.361902
Gm15987	1.7e-05	0.523057	0.362826
Arhgap30	1.75e-05	0.426051	0.373524
Smpdl3a	1.75e-05	0.400699	0.373733
Prr13	1.78e-05	0.497734	0.381248
Emilin2	1.82e-05	0.558254	0.389181
Mapkapk2	1.86e-05	0.585159	0.398496
Sbno2	1.91e-05	0.559774	0.407979
Rps18	1.96e-05	-0.297973	0.419234
Ifnar2	2.05e-05	0.43581	0.438279
Chn2	2.05e-05	-0.476161	0.438829
Ggh	2.25e-05	0.408396	0.480623
Mmp14	2.52e-05	0.46184	0.539777
Ppt2	2.62e-05	0.251623	0.559999
Vsir	2.63e-05	0.362958	0.561959
Sema4d	2.66e-05	0.43547	0.568053
Tlr13	2.7e-05	0.4106	0.576448
Lgmn	2.77e-05	0.647627	0.591648
Atp6v1b2	2.81e-05	0.400519	0.601245
Arhgef10l	2.84e-05	0.423727	0.607265
Pla2g15	2.87e-05	0.335032	0.614287
Snhg15	3.01e-05	-0.255525	0.64315
Leng9	3.09e-05	0.45456	0.660295
Lfng	3.1e-05	0.457601	0.663087
Unc93b1	3.12e-05	0.422464	0.666242
Gabarap	3.14e-05	0.353696	0.670776
Ehd4	3.19e-05	0.390917	0.681399
Myd88	3.2e-05	0.345021	0.684352
Ncf2	3.26e-05	0.473975	0.696348
Oas1a	3.33e-05	0.408159	0.713091
F13a1	3.42e-05	0.608901	0.731873
Nod1	3.43e-05	0.473084	0.732902
Ifi209	3.52e-05	0.492974	0.753284
Gm5150	3.59e-05	0.420385	0.767769
Chmp4b	3.64e-05	0.503439	0.778887
Rpl8	3.73e-05	-0.250494	0.797673
Gbp3	3.74e-05	0.456446	0.799145
Tcirg1	3.79e-05	0.490607	0.809761
Rpl31	3.81e-05	-0.463118	0.814992
Slc11a1	3.84e-05	0.406695	0.820256
Diaph1	4.04e-05	0.621506	0.863464
Rbis	4.22e-05	0.424033	0.901803
Capzb	4.22e-05	0.323003	0.902905
Ppia	4.22e-05	-0.391106	0.903157
Slfn8	4.36e-05	0.526248	0.932446
Arsb	4.46e-05	-0.476401	0.952943
Il1rn	4.49e-05	0.438194	0.959087
Treml4	4.52e-05	0.559285	0.965952
Snx2	4.62e-05	0.478409	0.9884
Alcam	0.049826	-0.301478	1
Synrg	0.0490032	-0.362376	1
Tvp23b	0.0479632	-0.33597	1
Gdi2	0.0477861	-0.267128	1
Wbp2	0.0472942	-0.3817	1
Cd79a	0.04643	0.325771	1
Cd33	0.0462119	-0.439118	1
Ptpn11	0.0461193	0.260995	1
Lpxn	0.0460406	0.256303	1
Adk	0.0455035	-0.39514	1
Cdkn2d	0.0451968	0.253148	1
Rab19	0.0444645	0.262445	1
Dram2	0.04377	0.263157	1
Mdfic	0.0434982	0.281117	1
Polr2a	0.0427669	0.284749	1
Klf4	0.0423738	-0.360056	1
Tubb5	0.0413403	-0.462933	1
Tmem134	0.0397812	0.282311	1
Nxf1	0.039141	-0.376144	1
Rps6kb1	0.0390929	0.264718	1
Rnf7	0.0388077	0.253055	1
Kdm5c	0.0386788	0.281179	1
Drap1	0.0380593	-0.46161	1
Prdx6	0.0377863	-0.482607	1
Herpud2	0.0373068	-0.281742	1
Tada1	0.0368575	0.252699	1
Trappc5	0.0366485	-0.251818	1
Clcf1	0.0360661	-0.250935	1
Baz1b	0.0355605	0.292669	1
5430427O19Rik	0.0355071	0.299433	1
Copb1	0.0354822	0.251991	1
Ncaph2	0.0348938	-0.357018	1
Cxcr4	0.0344211	-0.442619	1
Tor1aip2	0.0342801	0.328072	1
Rheb	0.034208	-0.436539	1
Map3k14	0.0335242	0.267617	1
Dcaf4	0.0332075	-0.310826	1
Tra2a	0.0329908	-0.262713	1
Upf2	0.0319369	-0.2513	1
Tmem219	0.0310988	0.272617	1
Supt3	0.0309812	-0.307423	1
Tomm7	0.0306071	-0.296179	1
Socs1	0.0300559	0.341104	1
Tmcc1	0.0299204	0.262782	1
Tmed3	0.0296886	-0.369113	1
Becn1	0.0294047	0.265869	1
Fgd2	0.0292848	-0.254181	1
Slc9a3r1	0.0289709	0.295583	1
Dhx16	0.0287831	0.312593	1
Birc3	0.0285919	0.34656	1
Slc38a9	0.0281021	0.257518	1
Tacc1	0.0271004	0.253378	1
Cfp	0.0270806	-0.601492	1
Ier2	0.0267863	-0.452399	1
Cd180	0.0264455	0.281072	1
Sirpb1b	0.0262757	0.26663	1
Hopx	0.0259374	0.293473	1
Sec24b	0.0257608	0.258398	1
Pcna	0.0255385	0.270781	1
Gpr183	0.0251454	-0.320781	1
Adam10	0.0249518	0.254083	1
Thoc1	0.0248349	-0.280587	1
Sf3b3	0.0246979	0.339113	1
Jak2	0.0246622	-0.40389	1
C1qbp	0.0244658	-0.331629	1
Akap11	0.0242326	-0.290285	1
Phf14	0.0241256	0.30665	1
Dnajb1	0.0240406	-0.289573	1
Stag2	0.0237305	0.346968	1
Lage3	0.0235738	0.304538	1
Kcnk6	0.0233851	-0.306349	1
Rbck1	0.023251	0.255809	1
Fbxw2	0.0232191	0.266649	1
mt-Nd3	0.0231806	-0.556377	1
Mark2	0.0230427	0.293654	1
Man2a1	0.0229278	0.305933	1
Ndufs7	0.0224877	0.281173	1
Fcgrt	0.0223214	-0.286201	1
Dnajc10	0.021629	0.287701	1
Txn2	0.0215281	0.29305	1
Sft2d2	0.0214832	-0.359537	1
Il2rg	0.0213668	0.293288	1
Nt5c	0.0211938	0.283327	1
Gna13	0.0210726	0.290658	1
Gabarapl2	0.0208635	-0.380931	1
Abhd12	0.0208067	0.300026	1
Fam174a	0.0207774	0.259151	1
Alkbh1	0.0206671	-0.290076	1
Pcbp1	0.0203461	-0.34611	1
Map4k4	0.0202833	0.270664	1
Atp6v0d1	0.0202536	0.253851	1
Ctsd	0.0202091	0.440605	1
Pctp	0.0198775	0.269444	1
Gps2	0.0197673	-0.384787	1
Dad1	0.0193944	0.315128	1
1500011B03Rik	0.0191335	0.301121	1
C1qa	0.0188506	0.72001	1
Agps	0.0188392	0.298941	1
Pgam1	0.0188236	0.250066	1
Ppwd1	0.0188156	-0.285405	1
H1f0	0.0184647	0.295486	1
Tcf4	0.0184185	-0.75887	1
Ubr4	0.0181961	0.304151	1
Rbbp4	0.0181413	-0.272927	1
Ccz1	0.0178731	0.302672	1
Ccl5	0.0177681	0.905928	1
Casp1	0.017669	0.348243	1
Psmd8	0.0175065	0.340678	1
Syngr2	0.0174054	-0.413266	1
Cox7c	0.0171402	-0.352096	1
Pi4ka	0.0171331	0.292703	1
Tfeb	0.0170961	0.26215	1
Pcsk7	0.0169445	0.256356	1
Txnrd1	0.0169423	0.250509	1
BC004004	0.0167248	0.28494	1
Bet1l	0.0164216	0.261692	1
Aebp2	0.0162032	-0.329798	1
Lap3	0.0161989	0.292084	1
Bmp2k	0.0161909	-0.391991	1
Diaph2	0.0156752	0.264002	1
Hsbp1	0.0156355	0.279556	1
Smarcd2	0.0156129	0.26143	1
Slu7	0.0153756	0.257432	1
Sertad2	0.0153228	0.254922	1
Cblb	0.0152412	0.43432	1
Ctdsp2	0.0150548	0.263623	1
Lrrk1	0.0148636	0.337483	1
Cd38	0.0145576	0.347149	1
Ctnna1	0.0144099	-0.366816	1
Hmox2	0.0143674	0.330445	1
Atxn7l3b	0.0143301	0.373656	1
Gmcl1	0.0137154	-0.281386	1
Fbxo21	0.0136085	-0.274766	1
Ddx46	0.0135712	0.278971	1
Jund	0.0133944	-0.544458	1
Smim14	0.0133812	-0.471626	1
Rabac1	0.0132793	0.349842	1
Synj1	0.0132702	0.291438	1
Acaa2	0.0131125	0.256841	1
Rab11b	0.0131033	0.259606	1
Atp6v1a	0.0125781	0.324558	1
Gars	0.0125391	0.362563	1
Nkg7	0.0123976	0.708154	1
Evl	0.0123491	0.304951	1
Eif3e	0.0121586	-0.336489	1
Sub1	0.0120447	-0.406307	1
Cnot2	0.0119129	-0.320524	1
Erp29	0.0118644	0.253092	1
Ntan1	0.0117229	0.322775	1
Saa3	0.0117135	0.356911	1
Aph1c	0.0116647	-0.331001	1
Foxn3	0.011502	0.262854	1
Ddx41	0.0114717	0.258771	1
Vcpip1	0.0113945	0.312336	1
Utrn	0.0113889	0.277056	1
Tomm5	0.0113711	0.360745	1
Tlr2	0.0112676	0.287467	1
Dstn	0.0112214	0.28779	1
Mvp	0.0109926	0.271875	1
Pstpip2	0.0109605	0.265625	1
Uba7	0.0109472	0.271767	1
Zfp36l1	0.0108886	-0.51315	1
Epc1	0.010863	-0.284878	1
Akt1	0.0107134	0.330436	1
Ddx24	0.0106114	0.273698	1
Ccdc115	0.0105517	0.271366	1
Gmpr2	0.0104718	0.278882	1
Rassf4	0.0100147	0.33461	1
Lgals3	0.00982453	0.263583	1
Filip1l	0.00979806	0.315272	1
Dse	0.00979437	0.271786	1
Nptn	0.00977205	-0.392424	1
Snhg12	0.00976704	-0.272792	1
Cbfa2t3	0.00974069	-0.465111	1
mt-Nd4l	0.00971639	-0.415299	1
Bnip3l	0.00954554	0.290358	1
Igkv6-32	0.00940642	0.862386	1
Mydgf	0.00935365	0.268316	1
Slc2a6	0.00932762	0.287056	1
Glrx5	0.00929529	0.309993	1
Kdm5a	0.00923948	0.310953	1
Manf	0.00914471	-0.494537	1
Pfdn5	0.00900147	-0.309964	1
Tnfaip1	0.00896169	-0.325568	1
Qtrt1	0.0089564	-0.255898	1
Ppp3ca	0.00890386	0.312243	1
mt-Cytb	0.00882412	-0.487778	1
Gatad2b	0.00881701	-0.380504	1
Parp10	0.00878136	0.34666	1
Hnrnpa1	0.00848342	-0.39243	1
Ss18	0.00844645	0.253911	1
Ilrun	0.00822291	0.320318	1
F11r	0.00817889	0.266151	1
Ube2s	0.0081686	0.26379	1
Med11	0.00808679	0.253761	1
Vwa5a	0.00804281	0.275456	1
Erp44	0.00802207	0.342396	1
Prxl2b	0.00800342	0.286585	1
Eif3a	0.00798992	0.342821	1
Vav1	0.0076969	0.321445	1
Ap3b1	0.00759223	0.35292	1
Neat1	0.0075629	0.257093	1
Irf2bpl	0.00752224	0.259255	1
Mpp1	0.00748464	0.29813	1
Rftn1	0.00743426	0.250233	1
Sh3kbp1	0.00741977	0.381	1
Mrpl53	0.00741329	0.263726	1
Cyb5r3	0.00737661	-0.448651	1
Osbpl9	0.00735346	0.334073	1
Uqcr11	0.00731586	0.296328	1
Pim3	0.00731193	-0.405977	1
Ppfia4	0.00721945	-0.32278	1
Gm2a	0.00718729	-0.333201	1
Ccni	0.00716764	0.257066	1
Cd81	0.00716521	-0.780777	1
Rbm38	0.00714955	-0.433923	1
Hist1h1e	0.00710142	0.396842	1
Rbm8a	0.00697459	0.339243	1
Cxcl10	0.00691839	0.425987	1
Eif4a2	0.00689464	-0.393729	1
Psmd9	0.00687106	0.285903	1
Tmem176b	0.00685227	0.311062	1
Hip1	0.00677687	0.368065	1
Gm42031	0.00660223	-0.368756	1
Ppp6r3	0.00652102	0.28997	1
Tigd2	0.00631845	-0.278599	1
Tmsb4x	0.00627752	-0.277679	1
Pop7	0.00620703	0.331375	1
2021-03-02	0.00592695	0.288539	1
Fgl2	0.00586795	0.378183	1
Gng10	0.00579945	-0.524624	1
H2-Ob	0.00570798	-0.37989	1
Nop16	0.00553376	-0.429585	1
Ap1m1	0.00542461	0.32166	1
Ptprj	0.00540569	0.33077	1
Dnajc7	0.00533086	-0.354919	1
Azi2	0.00529445	0.285183	1
Capg	0.00517649	0.415307	1
Clec10a	0.00513334	-0.564577	1
Cltc	0.00511911	0.35154	1
Il10rb	0.00501249	0.279231	1
Adam15	0.00496945	0.311104	1
Ndufa3	0.00494004	-0.30661	1
Aldh16a1	0.00489413	0.26636	1
Pilrb1	0.00488314	0.251236	1
Fabp5	0.00487628	0.572037	1
Sell	0.00478528	0.425865	1
Fbxo4	0.00462964	0.261316	1
Mia3	0.00459619	0.259211	1
Gtpbp4	0.00456322	-0.44375	1
Camk1	0.00454502	0.25729	1
Dleu2	0.00454301	0.345735	1
Tm6sf1	0.00444918	0.272158	1
Ehbp1l1	0.00443376	0.366826	1
Chmp2a	0.00441002	0.397746	1
Chd4	0.00440869	0.360771	1
Itgax	0.00439741	-0.360488	1
Lmo2	0.0043296	0.351418	1
Lrp10	0.00432076	0.288871	1
Abca7	0.00431051	0.301432	1
Relb	0.00430853	-0.662924	1
Rnasek	0.00420563	0.330051	1
Ccl4	0.00418935	-0.411114	1
Hmgb2	0.00411853	0.34502	1
Laptm4a	0.00409083	0.336164	1
Hivep3	0.00406581	0.286855	1
Xaf1	0.00403107	0.313049	1
Lmo4	0.00400884	0.310198	1
Ltb	0.00399373	-0.505083	1
Tmem223	0.00396157	0.32792	1
Ldlrad3	0.00394791	0.279991	1
Zfp36l2	0.00382816	-0.657787	1
Irak4	0.00377134	0.337161	1
Cib1	0.00372362	0.331438	1
Stat3	0.00368799	0.295086	1
Ifi30	0.00368474	0.255913	1
Plxnc1	0.00363405	-0.330849	1
Snrpf	0.00356366	-0.47061	1
Kmt5c	0.00355773	-0.325302	1
Ikzf3	0.00353284	0.497017	1
Ckb	0.00352667	-0.490104	1
Actn4	0.00350126	0.44347	1
Rasgrp1	0.00344747	0.40221	1
Clec4n	0.00343933	0.328017	1
Rpl22l1	0.00341763	-0.33355	1
Trerf1	0.00341157	-0.38111	1
Tor3a	0.00340863	0.364311	1
Rras2	0.00340629	-0.328003	1
Serpinb6b	0.00329927	-0.295052	1
Atp5g1	0.00327781	0.36515	1
Pycard	0.00327378	0.389324	1
Fmr1	0.00326537	0.281112	1
Prorsd1	0.00320802	0.292793	1
Patz1	0.00319553	-0.257913	1
Tfip11	0.00318936	0.261309	1
Fbrsl1	0.00318545	-0.383705	1
Rnasel	0.00313825	0.266302	1
Cndp2	0.00308058	0.378591	1
Apobr	0.00306202	0.30696	1
Hist1h1d	0.00305215	0.292383	1
Sdf4	0.00302707	0.319562	1
Hspe1	0.00302056	-0.584172	1
Gng12	0.00301251	0.348685	1
Aldoa	0.00300247	0.281561	1
Map7d1	0.00300136	0.258252	1
BE692007	0.0029642	0.454978	1
Mycl	0.00294297	-0.412429	1
Net1	0.0027382	-0.446339	1
Fam49a	0.00268997	0.3382	1
Krt80	0.0026871	0.413003	1
Psmd3	0.00266315	0.343532	1
Basp1	0.00265629	-0.337656	1
Ahnak	0.00262025	0.492004	1
Immt	0.00260252	0.286503	1
Elof1	0.0025929	0.290018	1
Ifi213	0.00258319	0.313205	1
Tspan3	0.00256416	-0.536991	1
Vav3	0.0025394	0.3211	1
Timm10b	0.00248417	0.293269	1
Gsto1	0.00245714	0.370129	1
Ly86	0.00245536	0.295865	1
Pld3	0.00239532	0.364092	1
Anxa2	0.00238413	0.463737	1
Gstm1	0.00238292	0.28568	1
Rhoa	0.00238187	0.2695	1
Lgals9	0.00233139	0.263072	1
Psd4	0.00231817	0.376036	1
Reep5	0.00227745	0.270154	1
2310011J03Rik	0.00226817	0.285904	1
Nlrc5	0.00224936	0.256351	1
Snapc5	0.0022271	0.259335	1
Meaf6	0.00222194	-0.445024	1
Igtp	0.00222171	0.259366	1
9930111J21Rik2	0.0021362	0.253231	1
Ifngr2	0.00212069	0.250795	1
Mcub	0.00211093	0.265434	1
Stk10	0.00210534	0.442126	1
Svil	0.00206204	0.423909	1
Actr2	0.00202585	0.327118	1
Acp2	0.00200828	0.291543	1
2210016F16Rik	0.00200667	0.3482	1
Prr5l	0.00198717	0.366969	1
H2afj	0.00197793	0.312182	1
Cept1	0.00196925	0.279235	1
Rnaseh2c	0.00192125	0.40583	1
Cfh	0.00191818	0.333937	1
Dennd1a	0.00191491	0.277882	1
Cln8	0.00190833	0.254816	1
Cd40	0.0018589	0.279444	1
Plek	0.00185603	0.410668	1
Ppp1r15a	0.00185139	-0.573637	1
Ppp1r18	0.00182552	0.356478	1
Ddit4	0.00180465	-0.557336	1
C1qb	0.00176645	0.758797	1
Zfr	0.00175614	-0.324011	1
Ifi35	0.00174072	0.275483	1
Tbca	0.00173677	-0.576655	1
Akr1a1	0.00172403	0.328426	1
Oasl1	0.00172192	0.322122	1
Pkn1	0.0017171	0.367147	1
Pbxip1	0.00168428	0.395602	1
Tgfb1	0.00166116	0.425411	1
Lsp1	0.00163979	-0.468897	1
Tpk1	0.00161823	-0.369016	1
Rev3l	0.00161358	-0.283043	1
Lcp1	0.00159439	0.332172	1
Plp2	0.00158638	-0.442044	1
Tbc1d10c	0.001572	-0.364872	1
Cd2ap	0.00156342	0.416894	1
Arrb1	0.00154235	0.269083	1
Asna1	0.00152667	0.258258	1
Gnai2	0.00152449	0.280076	1
Plekho2	0.00151927	0.303794	1
Mrpl20	0.00151691	0.26736	1
Prpf8	0.00150956	0.427748	1
Btg2	0.00150391	-0.575229	1
S100a13	0.00149938	0.413298	1
Prcp	0.00146323	-0.457059	1
Cyth3	0.00145892	0.340906	1
Hpcal1	0.00145858	0.281949	1
Sec61g	0.00144884	-0.453139	1
Iscu	0.00143075	0.256163	1
Gpx4	0.00141127	0.300677	1
Ccl8	0.00139986	1.24103	1
Tor1aip1	0.00139698	0.37551	1
Fam129a	0.0013844	0.356798	1
Nr1h3	0.00137779	0.382333	1
Trim30d	0.00135844	0.365119	1
Maf	0.00134955	0.331945	1
Alox5ap	0.00132823	0.325504	1
H2-DMa	0.00132309	-0.353054	1
Mndal	0.00129514	0.257798	1
Nfe2l2	0.00126229	0.44553	1
Slc8a1	0.00125726	0.293278	1
H2-Q6	0.00125361	0.502724	1
Sirpb1a	0.00124626	0.2513	1
Gm20559	0.00124044	0.278268	1
Fn1	0.00123903	0.761695	1
Cd300c2	0.00122692	0.349585	1
Ltbr	0.00119262	0.289212	1
Plxnb2	0.00117372	0.387197	1
Oas1g	0.00114274	0.288997	1
Ralb	0.00112478	0.261904	1
Slpi	0.00111725	0.559681	1
Ywhah	0.00111327	-0.474545	1
Herc6	0.00109611	0.350895	1
Ifit1	0.00109136	0.455331	1
Psma2	0.00108717	0.368373	1
Smc1a	0.00107075	0.398431	1
Pkib	0.00106646	-0.506185	1
Clec12a	0.00105497	0.274914	1
Phf11d	0.00103701	0.469649	1
Tppp3	0.00102863	0.363344	1
Glud1	0.00102764	0.324175	1
Psmb9	0.00101789	0.270634	1
Fth1	0.00100478	-0.358817	1
Ankle2	0.00100145	0.341887	1
Glrx2	0.000969126	0.355077	1
Bak1	0.000959642	0.349281	1
Ccr7	0.000957618	-0.524355	1
Tcn2	0.00095411	0.26327	1
Npm1	0.000939793	-0.291147	1
Cyfip1	0.000936736	0.270267	1
Spi1	0.000930652	0.313508	1
Arhgef37	0.000908333	0.311094	1
Dpp8	0.000892232	0.395128	1
Comt	0.000891602	0.368691	1
Gm15964	0.000879155	0.268034	1
Gas5	0.000866801	-0.406402	1
Adgre5	0.000863542	0.301075	1
Marveld1	0.000842032	-0.320162	1
Adam17	0.000838298	0.417612	1
Pde4dip	0.000834021	0.326957	1
Xpa	0.00082224	0.370506	1
Aprt	0.000803077	0.338726	1
Psmc2	0.000802118	0.393595	1
Sqor	0.000799196	0.2622	1
Tnni2	0.000792963	-0.277019	1
Btla	0.000784691	-0.350817	1
Rcan1	0.000774325	0.342511	1
Mtdh	0.000774132	0.299433	1
Snhg1	0.0007698	-0.423544	1
Rpl12	0.000756563	-0.352761	1
Pmaip1	0.000756024	-0.562717	1
Naaa	0.000747957	0.53215	1
Abca3	0.000741309	0.265443	1
Pxn	0.000701053	0.392059	1
Rap1b	0.00069307	0.308943	1
Grina	0.000656358	0.311363	1
6430548M08Rik	0.000655398	0.345735	1
Arl5c	0.000654202	0.360967	1
Dcaf7	0.00065368	0.419471	1
Pacsin2	0.000646663	0.321742	1
Lcp2	0.000643148	0.340255	1
Rasa3	0.000639604	0.276604	1
Mcemp1	0.000630664	0.271441	1
Nrp1	0.000615284	0.297798	1
Psme2	0.000612809	0.255244	1
Slc25a5	0.000569559	0.299069	1
N4bp1	0.000563963	0.39597	1
Ap2s1	0.000556428	0.286766	1
Aff3	0.000553547	-0.369601	1
Tmbim6	0.000537378	0.289623	1
Tmem131	0.000534959	0.415804	1
Hif1a	0.00053347	0.468353	1
Pdlim4	0.000526775	0.302478	1
Ndufc2	0.000504006	0.372385	1
Akr1b3	0.000503167	0.362319	1
Arpc4	0.000495123	0.339943	1
Coro1b	0.000493318	0.304435	1
Ano6	0.000480591	0.32488	1
F10	0.000474064	0.344297	1
Lpcat2	0.000463786	0.346005	1
Cd177	0.000462777	0.371691	1
Il4i1	0.000457119	-0.507341	1
Nfam1	0.00045533	0.401591	1
Cd300lf	0.000454901	0.310176	1
Ssu72	0.000452255	0.274258	1
Bcl2a1d	0.000450075	-0.652978	1
Rnf10	0.000444987	0.317525	1
Gpr171	0.000441163	-0.319788	1
Gyg	0.000429302	0.317277	1
Lamtor1	0.000426848	0.402278	1
A530040E14Rik	0.000424717	0.28762	1
Cmpk2	0.000421494	0.268447	1
Sem1	0.000418248	0.288161	1
Pot1b	0.000413196	0.452576	1
Susd3	0.000398919	0.459437	1
Vps13c	0.000396612	0.341553	1
Vcp	0.000380393	0.393532	1
Cic	0.000379994	0.376025	1
Nin	0.000373257	0.401508	1
Rplp2	0.000368415	-0.252168	1
Pde4b	0.000360652	-0.581657	1
Rgs2	0.000356283	0.377378	1
Ppp1ca	0.0003507	0.281708	1
C130026I21Rik	0.000347607	0.317325	1
Bri3	0.000342283	0.385573	1
Samd9l	0.000341513	0.406484	1
Pilrb2	0.000336481	0.276382	1
Adssl1	0.000335887	0.362205	1
Gmfg	0.000334589	0.432817	1
Leng8	0.000329999	0.308859	1
Ogfr	0.000320577	0.374273	1
Tap1	0.000316263	0.312589	1
Hmox1	0.000306606	0.336536	1
Nadk	0.000302552	0.431198	1
Zfp971	0.000298362	0.259487	1
Yipf1	0.000293063	0.342056	1
Dhx58	0.000292291	0.407903	1
Pitpna	0.000291653	0.459569	1
Atp6v0c	0.000289722	0.293532	1
Snd1	0.000288017	0.471536	1
Mob1a	0.000286595	0.470291	1
Abcg1	0.000285714	0.513093	1
Edf1	0.000284506	0.405827	1
Smpdl3b	0.000283909	0.320822	1
Igfbp6	0.000283909	0.295193	1
Gm11808	0.000283735	-0.482659	1
2021-03-05	0.000276648	0.403959	1
Ifit3	0.000275665	0.500666	1
Junb	0.000270511	-0.819468	1
Npc2	0.000269803	0.301864	1
Rac1	0.000265551	0.338194	1
Mapk3	0.000259377	0.320361	1
Ypel3	0.000252971	0.499853	1
Sh3bp2	0.00025237	0.359525	1
Rac2	0.000251313	0.391406	1
Lipa	0.000249642	0.366929	1
Eif4ebp1	0.000244547	0.436157	1
Iqgap1	0.000244536	0.398684	1
Pdk3	0.000243474	0.445507	1
Tpst1	0.000240284	0.312904	1
Grap	0.000238504	-0.330539	1
Fcgr4	0.000238496	0.567941	1
Ifi203	0.000237946	0.323513	1
Tpi1	0.000232488	0.300389	1
Hsd17b10	0.000227045	0.384589	1
Anpep	0.000225661	-0.30294	1
Adar	0.000221041	0.365399	1
Socs3	0.000220374	0.581406	1
B3gnt8	0.000219942	0.311642	1
Mtch1	0.00021819	0.388641	1
2021-09-06	0.000207155	-0.429166	1
mt-Atp6	0.000204089	-0.558065	1
Ndufb7	0.000201282	0.254214	1
Rasa4	0.000195465	0.441678	1
Cenpb	0.000188738	0.300312	1
Ugt1a7c	0.000186968	0.339571	1
Apbb1ip	0.00018552	0.320026	1
Fermt3	0.000183235	0.336411	1
Trappc2l	0.000181595	0.355737	1
Cd200r1	0.000181136	-0.362597	1
Trafd1	0.000180597	0.518727	1
Ifit2	0.000174396	0.584876	1
Tmem173	0.000173148	0.510367	1
Necap2	0.000171578	0.522153	1
Tnfaip8l2	0.000170019	0.405921	1
Os9	0.000166948	0.485067	1
Ttc3	0.000165562	-0.325303	1
G6pdx	0.000163489	0.447602	1
Pgd	0.000162686	0.473105	1
Tmem106a	0.00016075	0.394541	1
Cstb	0.000155026	0.270434	1
Nxpe4	0.00015319	0.338836	1
Ptk2b	0.000150851	0.479797	1
Klf13	0.000150681	0.423334	1
Znfx1	0.000150295	0.47112	1
Fis1	0.000149397	0.351123	1
Cd84	0.000148432	0.451908	1
Dock2	0.000147346	0.295229	1
Ncstn	0.000146567	0.338899	1
Rpl36a	0.000144352	-0.397029	1
C130050O18Rik	0.000143705	0.297547	1
Msr1	0.000142141	0.39456	1
Plcg2	0.000141462	0.307144	1
Ninj1	0.000135202	0.394361	1
Ifi211	0.000132608	0.388529	1
Aplp2	0.000130205	0.504751	1
Rab1a	0.000120321	0.436507	1
Ctnnb1	0.000115986	0.479881	1
Rpl26	0.0001156	-0.273443	1
Cox5a	0.000113664	0.372906	1
Psma7	0.000112862	0.376655	1
Lyn	0.000110144	0.335746	1
Copb2	0.000108944	0.304912	1
Pisd	0.000101746	0.353307	1
Calhm6	0.000101704	0.631845	1
Cd302	0.000100507	0.47045	1
Fkbp5	9.96e-05	-0.37491	1
Sp140	9.69e-05	0.518723	1
Tifab	9.66e-05	0.355167	1
Sdc3	9.57e-05	0.37409	1
Slc25a11	9.44e-05	0.257159	1
Rap2b	8.86e-05	0.377957	1
Ifi207	8.25e-05	0.40072	1
Blvra	7.78e-05	0.41092	1
Jun	7.34e-05	-0.611673	1
Atp2b1	7.29e-05	0.284029	1
Rplp1	7.23e-05	-0.307257	1
Snf8	7.15e-05	0.477908	1
Acer3	7.09e-05	0.405783	1
Mefv	7.06e-05	0.355767	1
Gcnt2	6.8e-05	0.348994	1
H2-T24	6.75e-05	0.41977	1
Selenop	6.74e-05	0.517663	1
Grk2	6.72e-05	0.455905	1
Calm1	6.57e-05	0.275513	1
Ube2l6	6.4e-05	0.314326	1
Pilra	6.26e-05	0.461583	1
Il10ra	6.22e-05	0.429187	1
Uqcrc1	6.21e-05	0.465722	1
Lamtor4	6.08e-05	0.510748	1
Psmb5	6.05e-05	0.351877	1
Sp100	5.99e-05	0.395178	1
Lamp2	5.93e-05	0.43712	1
Ifih1	5.8e-05	0.455488	1
Kmo	5.8e-05	-0.54195	1
Hpse	5.68e-05	0.382281	1
G3bp2	5.38e-05	0.500572	1
Parp12	5.37e-05	0.503701	1
Fcgr2b	5.36e-05	0.424806	1
Trim30a	5.28e-05	0.4453	1
1600014C10Rik	5.03e-05	0.398247	1
Rab5if	5.02e-05	0.495284	1
Tnfaip2	5.02e-05	0.444659	1
Hacd4	4.97e-05	0.392062	1
Actr3	4.79e-05	0.308587	1
Ptpre	4.68e-05	0.404895	1

## Sheet: Table S1G
Table S1G. DEGs in macrophage in ON/YN comparison group.
	p_val	avg_logFC	p_val_adj
Gm42418	1.05e-30	1.88209	2.24e-26
Zfp36l2	2.61e-13	-1.31714	5.57e-09
Rps28	4.55e-13	-0.771264	9.74e-09
Rpl39	7.82e-13	-0.56534	1.67e-08
Rps27	1.94e-12	-0.76963	4.14e-08
Rps29	2e-12	-0.652944	4.27e-08
Lars2	2.07e-12	0.956399	4.42e-08
Rpl37a	9.23e-11	-0.533066	1.97e-06
Rps21	1.88e-10	-0.543073	4.03e-06
AY036118	3.46e-10	1.37314	7.41e-06
Xist	1.48e-09	1.54304	3.17e-05
Tmsb10	1.95e-09	-0.605238	4.18e-05
Uba52	2.06e-09	-0.678566	4.4e-05
Fos	2.61e-08	-1.23482	0.00055812
Ccl8	7.71e-08	1.15324	0.00164957
Rps15a	1.91e-07	-0.455289	0.00407906
Btg1	2.31e-07	-0.857503	0.0049494
Rps24	4.66e-07	-0.364985	0.00995966
Rpl38	4.7e-07	-0.542223	0.0100564
Arpc1b	8.34e-07	0.552329	0.0178433
Eif2s3y	8.75e-07	-0.303613	0.0187171
Rpl35a	9.02e-07	-0.381325	0.0192925
Akr1a1	1.09e-06	0.74582	0.0233821
Ddx3y	3.2e-06	-0.63742	0.0685207
Dusp1	3.61e-06	-0.808708	0.0771522
AW112010	3.78e-06	0.542256	0.0808945
Blvrb	4.38e-06	0.85079	0.093651
Rpl35	4.45e-06	-0.381022	0.0951333
Vim	4.49e-06	0.719829	0.0959997
Rgl1	7.8e-06	0.671796	0.166838
Tsc22d3	8.63e-06	-1.10956	0.184498
mt-Atp6	1.21e-05	-0.260226	0.257696
Pgls	1.64e-05	0.556386	0.351636
AC133103.1	1.83e-05	0.941427	0.391062
Pcbp2	2.43e-05	0.487309	0.518631
Rpl41	2.46e-05	-0.276929	0.525256
Actb	2.93e-05	0.314555	0.626135
Nudt19	3.55e-05	0.581646	0.759999
Aif1	3.78e-05	0.715132	0.807636
Ccl5	4.43e-05	1.24227	0.946543
Igkv6-32	9.99e-05	2.08211	1
Ly6c2	4.78e-05	1.31635	1
Irf7	4.7e-05	1.00541	1
Cxcl9	0.000711251	0.980706	1
Slpi	0.000812912	0.937927	1
Fcgr3	8.52e-05	0.869049	1
Gm36161	0.00121859	0.826142	1
Ccl7	0.00883487	0.801586	1
Nkg7	0.0113536	0.69983	1
C3	0.0288907	0.699039	1
Jchain	0.01374	0.685934	1
Plek	0.00235645	0.678741	1
Timp2	0.00129356	0.667071	1
Gbp3	0.0082234	0.658531	1
Ctsb	0.00422596	0.641665	1
Tcf25	0.000940963	0.640925	1
Ifitm2	0.000129258	0.630776	1
Psmg4	0.00123949	0.625724	1
Mvp	0.00535623	0.618316	1
Cxcl10	0.0333608	0.616642	1
Jup	0.00339032	0.61301	1
Zeb2	0.000495849	0.612437	1
Cndp2	0.00142468	0.607886	1
Camk1	0.00633369	0.587228	1
Serpinb6a	0.000777687	0.585021	1
Tpi1	0.00206484	0.581649	1
Mdh1	0.000686487	0.581199	1
Ifitm3	0.000193099	0.57984	1
Sp140	0.00881547	0.574342	1
Ndufc2	0.00046825	0.560952	1
Iqgap2	0.00199081	0.55737	1
Anxa5	0.00729508	0.551766	1
Dbnl	0.00437171	0.550859	1
Siglec1	0.0245826	0.542257	1
Ndufv2	0.000499194	0.540466	1
Rab2a	0.000118014	0.539753	1
Smdt1	6.87e-05	0.539165	1
Marcks	0.00506757	0.538856	1
Stard5	0.0124613	0.538413	1
Cebpd	0.0144149	0.535566	1
Acp2	0.00578067	0.530644	1
Mier1	0.00092301	0.529269	1
Hibadh	0.00361146	0.528456	1
Dhrs1	0.00739049	0.525069	1
Tbc1d1	0.0035727	0.521299	1
Itgal	0.00802104	0.519975	1
Cox14	0.00222484	0.519372	1
Prr13	0.000348758	0.518916	1
Ighg2b	0.00609605	0.517149	1
Trafd1	0.00119246	0.517116	1
Ctsa	0.00228508	0.512224	1
Oas1a	0.000289824	0.511194	1
Ccnd1	0.0354782	0.510891	1
Ndufa6	6.01e-05	0.508537	1
Pik3ap1	0.00104957	0.507024	1
Fxyd2	0.00524861	0.50638	1
Srgap2	0.00516542	0.506217	1
Eif3c	0.00497892	0.501719	1
Bola3	0.000954546	0.501476	1
Hdlbp	0.0139338	0.50134	1
Atg5	0.00977369	0.50063	1
Tspo	0.000873693	0.500374	1
Ptpn1	0.000129037	0.500074	1
Fam174a	0.0091691	0.499594	1
AC149090.1	0.00508956	0.497945	1
Tbc1d20	0.00317366	0.491257	1
Usp12	0.010821	0.487538	1
Pgam1	0.000616507	0.486107	1
Vamp3	0.00785675	0.482456	1
Lamtor5	0.00852517	0.477141	1
Chmp4b	0.00676794	0.476956	1
C130026I21Rik	0.00569595	0.475925	1
Ehd4	0.00522377	0.473419	1
Cfb	0.0377356	0.472816	1
Gsdmd	0.00914195	0.472505	1
Nudt3	0.00479311	0.468354	1
Usp18	0.00103103	0.464723	1
Stat1	0.00616215	0.464646	1
Prxl2b	0.000645038	0.464579	1
Tnfsf13	0.00596405	0.460251	1
Colgalt1	0.00408426	0.45682	1
Arpc3	0.00220063	0.45662	1
Spi1	0.00130679	0.453725	1
Ifi30	0.0035338	0.4536	1
Nfe2l2	0.00610444	0.453548	1
Vcam1	0.015066	0.453194	1
Gngt2	0.000198045	0.450822	1
Atp6v1f	0.000310062	0.449519	1
Msrb1	0.00331829	0.448055	1
Chmp2a	0.000538815	0.447596	1
Bri3	0.0116959	0.4459	1
Hck	0.0409344	0.444978	1
Il18	0.0054636	0.443995	1
Ctsh	0.00816924	0.442642	1
Csf1r	0.0152925	0.441623	1
Hpgd	0.012355	0.436613	1
Syk	0.015138	0.435905	1
Ubtf	0.0070912	0.433278	1
Cybb	0.00319294	0.432594	1
Ly6a	0.000178033	0.432123	1
Cltb	0.0301156	0.428284	1
Gimap7	0.00119133	0.426779	1
Etf1	0.0271261	0.424672	1
Cltc	0.0386991	0.422642	1
Pepd	0.00809208	0.420824	1
Sh3glb1	0.0448959	0.42055	1
Plac8	0.0470339	0.419986	1
Smagp	0.00357862	0.418979	1
Tmed3	0.00668879	0.418447	1
Calhm6	0.0160575	0.417016	1
Txn1	0.000293126	0.416297	1
Spn	0.00547811	0.41594	1
Timm10b	0.00351824	0.415887	1
Bag1	0.0063762	0.414414	1
Ncl	0.00472144	0.414132	1
Sec22b	0.0412659	0.410833	1
Chd4	0.0120659	0.409773	1
Csrp1	0.00534486	0.40904	1
Ndufb10	0.0020594	0.406843	1
Ctsc	0.0416987	0.406413	1
Odc1	0.0011634	0.405327	1
Commd1	0.00239678	0.40531	1
Gbp7	0.0491214	0.40284	1
Nme2	0.000114831	0.402675	1
Eprs	0.00203851	0.402133	1
Psmb10	0.004629	0.401814	1
Lsm12	0.00712447	0.398866	1
Arap1	0.00666954	0.397891	1
Dnase1l3	0.0350261	0.397159	1
2610528A11Rik	0.0288883	0.396557	1
Dtnbp1	0.0367264	0.393899	1
Pomp	0.00441566	0.393267	1
H2-Q6	0.0109163	0.393005	1
Cdkn2a	0.00588547	0.391574	1
Capns1	0.00624244	0.390812	1
Mrpl27	0.0168142	0.39034	1
Marco	0.0110786	0.389909	1
Cdc26	0.041946	0.389737	1
Tacc1	0.0109511	0.389668	1
Crot	0.0133355	0.388818	1
Acadm	0.00494454	0.384983	1
Dync1li1	0.0137261	0.384187	1
Atp6v0d1	0.00299214	0.384013	1
S100a6	0.00137981	0.383856	1
Stk38	0.039171	0.383777	1
Sec62	0.0255991	0.383701	1
Zmat2	0.0356035	0.383093	1
Ptpn11	0.00369481	0.383026	1
Cd33	0.011557	0.382775	1
Mlf2	0.00380492	0.37962	1
Grb2	0.00218658	0.378991	1
Nrbp1	0.0367264	0.378379	1
Serpina3g	0.0107152	0.377957	1
Higd2a	0.00872478	0.376472	1
G3bp2	0.0157089	0.37548	1
Nfatc3	0.0375028	0.375417	1
Psmd8	0.0260881	0.375347	1
Tmem242	0.0124857	0.373437	1
Slc25a4	0.0365464	0.373419	1
Tpgs1	0.0033907	0.370681	1
Ndufb4	0.0116577	0.368703	1
Taldo1	0.00098113	0.367217	1
Ifi27	0.027222	0.365927	1
Epsti1	0.0122576	0.365395	1
Ppp1ca	0.0345283	0.36484	1
Ppp1r2	0.0251862	0.364375	1
Golga7	0.0234157	0.363829	1
Tbc1d2b	0.0166071	0.363359	1
Snx20	0.00109283	0.363171	1
Sdhaf4	0.00329938	0.363004	1
Rbis	0.00244232	0.362817	1
Psmd13	0.0200895	0.360237	1
Bod1l	0.0269234	0.359914	1
Mtch1	0.00223392	0.358753	1
2210016F16Rik	0.0117755	0.358514	1
Ndufv1	0.00993409	0.358378	1
Pde2a	0.0106997	0.356838	1
Scly	0.0077252	0.35488	1
Vav1	0.0289719	0.354773	1
Psmb1	0.0440051	0.351578	1
Ninj1	0.0126364	0.351114	1
Coro1b	0.0113876	0.351097	1
Clec4n	0.0241293	0.350872	1
Zbp1	0.0354165	0.350234	1
Cat	0.0150517	0.34942	1
Rinl	0.00567194	0.348886	1
Ei24	0.0166839	0.348511	1
Cox5a	0.000136954	0.348226	1
Mzb1	0.0407289	0.347313	1
Atp13a2	0.0374932	0.344395	1
Uqcrq	0.00630472	0.344039	1
Cox7a2l	0.0173912	0.344011	1
Usp16	0.0197961	0.343291	1
Rexo2	0.0211364	0.343211	1
Pex7	0.00116514	0.34302	1
Gtf2i	0.00733487	0.341397	1
Lst1	0.0326637	0.340508	1
Mob3c	0.0409631	0.340329	1
S100a13	0.0270655	0.339594	1
Bzw2	0.0076989	0.338392	1
Nupr1	0.0354041	0.33785	1
Mrfap1	0.00363056	0.336689	1
Ube2v1	0.0315273	0.336531	1
Gfer	0.0367347	0.33526	1
Ocel1	0.0039502	0.335229	1
Vamp5	0.0332041	0.334491	1
Psmb9	0.0036526	0.333387	1
Spic	0.016827	0.332926	1
Capzb	0.0144382	0.332527	1
Fis1	0.00100922	0.332373	1
Atp1a1	0.0179749	0.331687	1
Yipf3	0.00821434	0.330365	1
Slc25a11	0.0350082	0.329235	1
Agfg1	0.0343695	0.328599	1
Lamtor4	0.00965522	0.327071	1
Sdhd	0.0155371	0.32686	1
Prkca	0.0471282	0.326034	1
Uhmk1	0.00657073	0.325385	1
Eef1d	0.0119323	0.324871	1
Cope	0.0278006	0.324852	1
Trappc6b	0.00544312	0.324675	1
Jaml	0.00526781	0.322954	1
Trim28	0.0226923	0.322878	1
Timm17a	0.0333288	0.321878	1
Chchd1	0.0174386	0.3214	1
Mpc2	0.00171864	0.320909	1
Tmem173	0.0201874	0.320842	1
Psmb8	0.00227135	0.320832	1
Dcaf8	0.022331	0.320217	1
Mrpl11	0.0379647	0.316977	1
Rtraf	0.00419443	0.316924	1
Ubn1	0.0130374	0.314744	1
Mrpl54	0.00672241	0.314412	1
Jak3	0.0204058	0.31402	1
Dennd1b	0.0136816	0.310923	1
Chmp1a	0.0120877	0.309298	1
Pkm	0.00473344	0.308553	1
Iqgap1	0.0153942	0.307427	1
Trim35	0.022181	0.307148	1
Ndufv3	0.0152902	0.306736	1
Nt5c	0.00710767	0.306522	1
Cmtr1	0.0132219	0.306057	1
Eml4	0.0240403	0.305506	1
Arl6ip5	0.0153189	0.305198	1
Mrpl42	0.0142171	0.304601	1
Dctn3	0.0247744	0.304377	1
Pam16	0.0153954	0.304143	1
Msn	0.030417	0.303834	1
Srsf1	0.00306722	0.303655	1
Rfk	0.0321173	0.302834	1
Aldoa	0.00452204	0.302749	1
Eif3b	0.00493447	0.301282	1
Atp6v1g1	0.00852784	0.300238	1
Psmc1	0.00807771	0.299797	1
Ilk	0.0126891	0.299767	1
Mapkap1	0.0227291	0.298711	1
Rxra	0.00569285	0.298597	1
Litaf	0.00346394	0.296802	1
Pitpna	0.0399308	0.295994	1
Cirbp	0.0313611	0.293873	1
Tmem14c	0.00461125	0.293192	1
Pgk1	0.0375582	0.293023	1
Tmem160	0.0232168	0.292458	1
Sdcbp	0.0155174	0.291794	1
Tmem256	0.00322339	0.29091	1
Psma4	0.00228714	0.290582	1
Snap23	0.039097	0.290312	1
Slc6a6	0.017808	0.288991	1
Atxn7l3b	0.00973408	0.287471	1
Rnf130	0.0219149	0.287172	1
Tgm1	0.0484701	0.286079	1
Cenpx	0.012848	0.28495	1
Copa	0.0121481	0.284918	1
Prcp	0.0416297	0.284627	1
Nfkbie	0.0279503	0.283973	1
Hist1h1c	0.0230944	0.283038	1
Ubl7	0.00820111	0.282157	1
Rab11a	0.0441393	0.281378	1
Calm1	0.0134005	0.280717	1
Cwc15	0.00230674	0.279799	1
Galk1	0.0424962	0.278683	1
Txndc5	0.00673314	0.278463	1
Cox8a	0.00936451	0.278353	1
Smarcc1	0.00814137	0.275437	1
Asna1	0.0248541	0.275286	1
Bin3	0.0428086	0.273431	1
0610012G03Rik	0.00415447	0.273242	1
Lgals3	0.000111247	0.272943	1
Atp5f1	0.0246779	0.272675	1
Mpnd	0.0142742	0.27181	1
Tnks2	0.0322956	0.268681	1
Ifi27l2a	0.0304128	0.268508	1
Btf3	0.0123729	0.266315	1
Calm3	0.00747376	0.266273	1
Osbpl9	0.017135	0.265759	1
Vat1	0.0253612	0.264197	1
Ube2f	0.0203361	0.263681	1
Idh3g	0.0094134	0.262677	1
Dcps	0.00801663	0.2624	1
Higd1a	0.016339	0.261844	1
Nubp1	0.0406361	0.260498	1
Jmjd1c	0.0144989	0.260491	1
Hcls1	0.04471	0.259618	1
Samsn1	0.0460406	0.256236	1
Eif2b2	0.0251862	0.255271	1
Ndufa4	0.0235141	0.25524	1
Tomm5	0.00425267	0.255101	1
Psme1	0.0182184	0.25311	1
Spr	0.0167708	0.252925	1
Acp1	0.0245657	0.252556	1
Rps12	0.00131755	0.251771	1
Mkrn1	0.0434228	0.250436	1
Rpl28	0.00874939	-0.25125	1
Rpl7	0.00141826	-0.253482	1
Ufd1	0.0463492	-0.255257	1
Rps26	0.00163405	-0.255629	1
Gm2682	0.0453318	-0.256004	1
Zbtb25	0.0013084	-0.258866	1
Tox4	0.0231229	-0.263043	1
Dcp2	0.0299537	-0.264753	1
Sirt7	0.0221183	-0.273849	1
Fau	0.00010794	-0.275832	1
Sec24b	0.0260207	-0.29048	1
Rps19	0.000992937	-0.290682	1
Rpl36al	0.0154947	-0.290692	1
Dus3l	0.00828284	-0.302864	1
Gramd1a	0.00923524	-0.303658	1
Tesc	0.0431753	-0.309921	1
Il6st	0.00128155	-0.312044	1
Mdm2	0.0199753	-0.313365	1
Fmnl1	0.0164434	-0.314335	1
Csrnp1	0.0356112	-0.319782	1
Rpl36	0.00310706	-0.322571	1
Rpl9	5.85e-05	-0.324944	1
Rpl37	0.000329526	-0.327761	1
Ptma	0.00450132	-0.330837	1
Rflnb	0.00328657	-0.331757	1
Rpl22l1	0.0208424	-0.337029	1
Nsg2	0.0172107	-0.349746	1
Itpkb	0.0135178	-0.35297	1
Epc1	0.0180282	-0.353163	1
Mllt6	0.0216656	-0.359612	1
Tnpo1	0.0380564	-0.360589	1
Dap3	0.00971719	-0.360882	1
Bach2	0.0330537	-0.36533	1
Coro1a	0.0168519	-0.372128	1
Dgka	0.0142345	-0.374051	1
Nfkbid	0.0267907	-0.380991	1
Pik3ip1	0.00387122	-0.381385	1
Hmgb1	0.0258318	-0.389016	1
Dock11	0.0376899	-0.396686	1
Ywhaz	0.0352927	-0.397655	1
Rbm38	0.0408513	-0.404419	1
Slc9a3r1	0.0204642	-0.405995	1
Shisa5	0.0463091	-0.409529	1
Paip2	0.0331121	-0.411239	1
4833420G17Rik	0.0213403	-0.426368	1
Dennd2d	0.0422717	-0.427003	1
Nptn	0.0421303	-0.43627	1
Jun	0.0341521	-0.443361	1
Exoc5	0.000111561	-0.444941	1
H2-Eb1	0.0422532	-0.446742	1
Foxp1	0.0457704	-0.455014	1
Gimap6	0.0229613	-0.45988	1
Ets1	0.0264579	-0.461127	1
Cd40lg	0.00141413	-0.4631	1
Tbc1d15	0.043315	-0.468269	1
Xpo1	0.0396679	-0.474145	1
Saraf	0.00905404	-0.480579	1
Nsfl1c	0.0206761	-0.481923	1
Akap8l	0.000807199	-0.486032	1
Tcof1	0.00726432	-0.486043	1
Emb	0.0207122	-0.486249	1
Lef1	0.0374456	-0.4873	1
Satb1	0.0181646	-0.488586	1
Hnrnpf	0.0150145	-0.489412	1
H2-Aa	0.00218016	-0.490957	1
Fam78a	0.00301402	-0.494409	1
Cd27	0.00772345	-0.494573	1
Nsd1	0.0360393	-0.496244	1
Rbm39	0.0276779	-0.50059	1
Ivns1abp	0.0212576	-0.50349	1
Fam107b	0.0147077	-0.512446	1
Map3k2	0.0140315	-0.515324	1
Cd74	0.000841642	-0.529228	1
Ddx5	0.00315969	-0.537917	1
Smap1	0.0322396	-0.547885	1
Smc4	0.0161556	-0.558103	1
Smad7	0.00544053	-0.560187	1
Snhg8	0.0456188	-0.561351	1
Tcf7	0.000738551	-0.571952	1
Smchd1	0.00826785	-0.587839	1
Cytip	0.0213366	-0.612107	1
Stk17b	0.0227941	-0.628455	1
Cxcr4	0.0040247	-0.632831	1
Peli1	0.00426716	-0.634606	1
Pcbp1	0.00214012	-0.645534	1
Ccr7	0.000696974	-0.668618	1
Mef2c	0.0418261	-0.67884	1
Dusp2	0.00152852	-0.68655	1
Jund	0.00390865	-0.700679	1
Klf2	0.00120591	-0.709081	1
Elavl1	0.000103944	-0.744745	1
Zfp36l1	0.00199159	-0.891467	1
Junb	0.00228541	-0.921265	1
Cd69	0.000255845	-0.941499	1

## Sheet: Table S1H
Table S1H. DEGs in neutrophile in ON/YN comparison group.
	p_val	avg_logFC	p_val_adj
Eif2s3y	7.33e-11	-1.17568	1.57e-06
Dusp1	2.19e-08	-2.28651	0.000469306
Ppp1r15a	2.61e-08	-1.36968	0.000557306
Tsc22d3	1.27e-07	-1.41347	0.00271367
Gm42418	1.64e-07	1.97514	0.00351501
Zfp36l2	7.64e-07	-1.35111	0.016341
Fosb	1.56e-06	-1.73658	0.0333688
Junb	3.96e-06	-1.25451	0.0845832
Fos	3.29e-05	-1.87537	0.702728
Cd14	4.51e-05	-1.60694	0.963723
Igkv1-110	4.51e-05	-1.65547	0.963723
Ly6c2	0.000855631	2.10214	1
Ccl5	0.00483229	1.95528	1
Isg15	0.00592723	1.85064	1
AY036118	5.2e-05	1.7852	1
Nkg7	0.00786945	1.61004	1
Plac8	0.00608275	1.60701	1
Xist	0.00198343	1.59804	1
Gm26917	0.00330943	1.49178	1
Ifi30	0.0269402	1.3684	1
H2-Q7	0.0114849	1.25248	1
Cd8b1	0.0348272	1.18815	1
Serpinb1a	0.0158445	1.18063	1
Eif5a	0.00434614	1.16819	1
Lars2	0.000206023	1.14963	1
Fcgr3	0.0126061	1.12694	1
Tspo	0.00218111	1.10474	1
Tgfb1	0.00691685	1.04958	1
Myh9	0.00181756	1.04594	1
C5ar1	0.0217504	1.03446	1
Capg	0.0207227	1.02898	1
Eif4g1	0.0306515	1.0268	1
Flna	0.0115196	1.00923	1
Vim	0.0188552	1.00767	1
Igtp	0.0306515	1.00291	1
Flot1	0.0269402	0.988067	1
Lcp2	0.0306515	0.985219	1
Fmnl1	0.0313853	0.984318	1
Myo1f	0.0198763	0.970455	1
Eif4g2	0.0244677	0.965475	1
Tmem234	0.0260532	0.962805	1
Xrn2	0.023645	0.934242	1
H2-Q6	0.0299709	0.927282	1
Sec61b	0.0264348	0.925334	1
Rab11b	0.0158445	0.924424	1
Txndc17	0.0348272	0.915079	1
Eif5b	0.0269402	0.913607	1
Rinl	0.0138217	0.911051	1
Crlf2	0.0138217	0.903491	1
Glipr2	0.0348992	0.902396	1
Sec11c	0.0269402	0.89933	1
Ncf4	0.0313853	0.891743	1
Ywhab	0.0181343	0.890083	1
BC004004	0.0207227	0.882664	1
Psmb9	0.0339562	0.882222	1
Tmem59	0.0162505	0.875752	1
9930111J21Rik2	0.0447914	0.86503	1
Hnrnph2	0.0269402	0.857339	1
Itgb2	0.0196667	0.857338	1
Chrac1	0.0395206	0.855101	1
Stk10	0.0306515	0.840034	1
Uqcrfs1	0.0306515	0.821861	1
Dnajc15	0.0447914	0.811914	1
Rbm3	0.0223256	0.811842	1
Ghitm	0.0306515	0.808786	1
Pxn	0.0348272	0.803463	1
Psmb1	0.0325562	0.7931	1
Prex1	0.0447914	0.782801	1
Ndufb3	0.0447914	0.778349	1
AW112010	0.033743	0.774452	1
Rac2	0.00161739	0.772482	1
Senp2	0.0395206	0.764352	1
Epn1	0.0395206	0.763605	1
Capzb	0.0250125	0.760376	1
Ndufs5	0.0348272	0.752045	1
Tnfrsf1a	0.0348272	0.750884	1
Ralbp1	0.0348272	0.743479	1
Samhd1	0.0175784	0.737234	1
Cox7b	0.0356227	0.736246	1
Ppp1cc	0.049329	0.735107	1
1600014C10Rik	0.0306515	0.734841	1
Prr13	0.0376068	0.72866	1
Ptbp3	0.0271821	0.727439	1
Ostf1	0.0159759	0.722397	1
Ctsa	0.0395206	0.720429	1
Nadk	0.0420427	0.71738	1
Nr3c1	0.0348272	0.7097	1
Sqstm1	0.0344562	0.695453	1
Gpi1	0.0309496	0.670495	1
Rab32	0.0447914	0.669739	1
Ube2n	0.0395206	0.630432	1
Iqgap1	0.0190765	0.62332	1
Gm2a	0.0498232	0.611294	1
Ly6e	0.049364	0.508674	1
Actb	0.000566142	0.476708	1
Ywhaz	0.0471489	0.392742	1
Cd52	0.0472191	0.390289	1
Sh3bgrl3	0.0473734	0.373377	1
H3f3a	0.0379458	-0.298369	1
1700096K18Rik	0.0282772	-0.31658	1
Usp6nl	0.00554743	-0.324799	1
Tcea2	0.0282772	-0.331138	1
Umps	0.0249683	-0.346956	1
Mios	0.00554743	-0.356877	1
Tfb1m	0.00554743	-0.367414	1
Eif2a	0.0410109	-0.372422	1
Eef1akmt4	0.0234434	-0.37249	1
1700019L13Rik	0.00554743	-0.388804	1
Gm47283	0.00509017	-0.389491	1
Nab2	0.0249683	-0.392156	1
Rrs1	0.0249683	-0.392904	1
Slain1	0.00554743	-0.407241	1
Ahcyl2	0.0220001	-0.409307	1
Pold1	0.0151205	-0.410506	1
Eaf1	0.0249683	-0.413388	1
Ephx1	0.03582	-0.42012	1
Rpl34	0.0130291	-0.423096	1
Rasgef1b	0.00554743	-0.424264	1
Zfp131	0.0129509	-0.424761	1
Zfp983	0.00466726	-0.425184	1
D030056L22Rik	0.0249683	-0.426512	1
Bicral	0.0478397	-0.429856	1
Slc25a38	0.0143641	-0.4316	1
Lrch1	0.0343122	-0.436524	1
Jarid2	0.0314588	-0.439366	1
Zbtb39	0.00466726	-0.443016	1
Ezr	0.0308269	-0.448273	1
Rpl26	0.00878136	-0.458244	1
Uhrf2	0.00466726	-0.458752	1
P2ry13	0.0249683	-0.459542	1
Timm22	0.0478397	-0.464989	1
Hps4	0.0234434	-0.466458	1
Klf16	0.00466726	-0.468188	1
Kantr	0.00466636	-0.470554	1
Rpl37a	0.0330942	-0.477386	1
Dusp10	0.0220001	-0.479286	1
Plaat3	0.0264659	-0.480602	1
Skp1a	0.0106155	-0.485677	1
Atp23	0.000225085	-0.490094	1
Txnip	0.0433444	-0.492218	1
Smg7	0.0442443	-0.497335	1
Plpp6	0.00554743	-0.499698	1
Rpl35a	0.0174549	-0.502967	1
Nsmf	0.00466726	-0.503263	1
Tle4	0.0249683	-0.5035	1
Rab11fip4	0.0136413	-0.504222	1
Als2	0.000180705	-0.512151	1
Atp13a2	0.0252005	-0.51286	1
Yjefn3	0.000225085	-0.514394	1
Gm36738	0.026358	-0.515984	1
Rnf8	0.00933077	-0.516279	1
Stat5b	0.0289168	-0.524709	1
Ppp2r3d	0.0220001	-0.525064	1
Nfkbiz	0.0145506	-0.527965	1
Tlr6	0.00466726	-0.529949	1
Srsf7	0.0202494	-0.532241	1
Ube2b	0.0294115	-0.547928	1
Klf2	0.049429	-0.54806	1
Ap1s2	0.038431	-0.549121	1
Mrps9	0.0129509	-0.552865	1
Ifi207	0.00466726	-0.555272	1
H2-Oa	0.0138731	-0.558945	1
Celf2	0.0397604	-0.568682	1
Mafk	0.0014782	-0.571838	1
Jmjd7	0.00506282	-0.575204	1
mt-Nd2	0.027893	-0.576392	1
Tmem258	0.0318259	-0.584056	1
Cct3	0.0190791	-0.584973	1
Trp53inp2	0.023017	-0.586901	1
Gm47230	0.0011823	-0.588002	1
Snrpd3	0.0249226	-0.590237	1
Nck1	0.0455815	-0.590888	1
Cass4	0.0220001	-0.593965	1
Tiparp	0.0436168	-0.59952	1
H3f3b	0.00184344	-0.60602	1
Spin1	0.003077	-0.607624	1
Fgfr1op	0.00572536	-0.614371	1
Borcs5	0.0234434	-0.614644	1
Tapt1	0.03011	-0.618654	1
Nr2c2	0.0442443	-0.634332	1
Chchd5	0.0220001	-0.636826	1
Inpp5a	0.000148814	-0.637574	1
Vbp1	0.026358	-0.644273	1
Rab4b	0.0122188	-0.647658	1
Irak2	0.0117695	-0.647847	1
Rbm39	0.0233745	-0.648008	1
Rpl39	0.0036393	-0.650352	1
Cd40lg	0.00466726	-0.653797	1
Timm44	0.0275611	-0.654712	1
Vpreb3	0.0122818	-0.660424	1
Rpl22l1	0.0403359	-0.660676	1
Ints6l	0.011662	-0.66488	1
Ptp4a2	0.0115311	-0.664903	1
Hmgb1	0.00737077	-0.665873	1
mt-Atp8	0.00136502	-0.673582	1
Srp14	0.0172509	-0.680419	1
Hist2h2aa1	0.0220001	-0.69031	1
Fam89b	0.0387492	-0.697468	1
mt-Nd4l	0.00213217	-0.701161	1
mt-Atp6	0.000122884	-0.706518	1
Rpl36	0.00123045	-0.711771	1
Gm28809	0.000225085	-0.71434	1
Yars2	0.0220001	-0.717627	1
Izumo1r	0.0275611	-0.729279	1
Pla2g7	0.0150152	-0.730284	1
Ralb	0.0195457	-0.730493	1
Trmt112	0.00137067	-0.736724	1
Clk1	0.0162919	-0.737579	1
Snrpg	0.0259573	-0.739222	1
Retreg1	0.0327874	-0.740919	1
Sirt6	0.000225085	-0.743089	1
Safb	0.0243075	-0.744173	1
Rps21	5.04e-05	-0.74666	1
Sf3b5	0.0154858	-0.749819	1
Hnrnph1	0.019674	-0.756178	1
Trav10	0.000225085	-0.762296	1
Gm19951	0.0010951	-0.767064	1
Arhgap31	0.0422295	-0.771656	1
Vars	0.0158993	-0.772197	1
Spg11	0.0234434	-0.777216	1
Ebf1	0.00963446	-0.777395	1
Pigs	0.0275611	-0.780887	1
Pnrc1	0.0131381	-0.78202	1
Sdhaf1	0.0122915	-0.783965	1
Cdc25b	0.0288113	-0.785065	1
Gadd45a	0.0311613	-0.78756	1
Rps28	0.00606898	-0.790219	1
Cwc25	0.00102548	-0.801804	1
Fto	0.0478397	-0.803087	1
Luc7l	0.000376004	-0.804684	1
Eef1e1	0.00556342	-0.807443	1
Rpp21	0.00995326	-0.81119	1
Ppp1cb	0.012051	-0.814861	1
Arhgap39	0.0110614	-0.816054	1
Ndufb4	0.0438286	-0.822993	1
Pcf11	0.0117695	-0.827736	1
2310033P09Rik	0.0108014	-0.829309	1
Nip7	0.0112762	-0.831659	1
Rps27	0.000187154	-0.835736	1
Cnot6	0.0136413	-0.839392	1
Dele1	0.00127588	-0.84427	1
Sfpq	0.0232586	-0.846342	1
Ets2	0.00882751	-0.849941	1
Dusp2	0.000565952	-0.851209	1
Braf	0.0220001	-0.851238	1
mt-Co3	0.00218096	-0.857555	1
Per1	0.011662	-0.86704	1
Napa	0.0179102	-0.868038	1
Ptgs2	0.0129509	-0.868282	1
Chchd10	0.00989769	-0.869702	1
Rps29	0.0136332	-0.873045	1
Usp25	0.0028504	-0.873181	1
Plekhg2	0.00466726	-0.878234	1
Ralgps2	0.00965653	-0.87838	1
Mtss1	0.00136272	-0.881138	1
Paics	0.00756174	-0.890654	1
Slc39a7	0.0247595	-0.891355	1
Pcnx4	0.000225085	-0.903483	1
Ccnl1	0.000832538	-0.90447	1
Fam173a	0.0167209	-0.904816	1
Pcbp1	0.0101848	-0.911918	1
Cebpb	0.00168782	-0.91656	1
Arl6ip6	0.000148814	-0.920449	1
Ankrd37	0.0117695	-0.921634	1
Ifi203	0.018322	-0.936875	1
Ier2	0.0395503	-0.963428	1
Trps1	0.0110614	-0.964195	1
Mrpl10	0.00948182	-0.972301	1
Trib1	0.00057347	-0.986706	1
Ly6c1	0.000225085	-0.994703	1
Pttg1ip	0.000458298	-1.02441	1
Ddit4	0.00727189	-1.02944	1
Nanp	0.000268203	-1.03322	1
Zfp36	0.0010286	-1.04192	1
Stk17b	0.00224286	-1.06439	1
Mllt3	0.00447037	-1.06764	1
Cd69	0.000481128	-1.07469	1
Nek7	0.000906272	-1.08813	1
Pitpnc1	0.00318777	-1.09101	1
Nr4a1	0.00115972	-1.09242	1
Btg2	0.010736	-1.13934	1
Plaur	0.044543	-1.15908	1
Il1b	0.0363963	-1.18218	1
Gm43305	0.0320942	-1.18842	1
Plk3	0.0122818	-1.23131	1
Egr1	0.00189184	-1.2832	1
Osm	7.67e-05	-1.32884	1
Gpr141	0.0460124	-1.33439	1
Cxcr4	5.23e-05	-1.33517	1
Cxcl2	0.000905735	-2.12724	1
Ccrl2	0.000232037	-2.24336	1

## Sheet: Table S1I
Table S1I. DEGs in NK cells in ON/YN comparison group.
	p_val	avg_logFC	p_val_adj
Xist	4.31e-21	1.9764	9.21e-17
Dusp1	5.65e-15	-1.75435	1.21e-10
Rps29	2.61e-14	-0.720046	5.58e-10
Junb	2.96e-14	-1.56895	6.34e-10
Zfp36l2	5.23e-14	-1.28647	1.12e-09
Gm42418	4.88e-12	1.35037	1.04e-07
Fos	1.05e-11	-1.69907	2.25e-07
Lars2	1.6e-11	1.65436	3.41e-07
Rps27	3.2e-11	-0.488739	6.84e-07
mt-Co3	8.81e-10	-0.475086	1.88e-05
Uba52	9.23e-10	-0.588845	1.97e-05
Rpl39	3.04e-09	-0.517006	6.49e-05
mt-Atp6	6.26e-09	-0.523713	0.000133788
mt-Co1	4.71e-08	-0.363094	0.00100673
Rgs1	5.73e-08	-1.26578	0.00122543
Hspa8	6.88e-08	-0.631798	0.00147056
Rpl37	8.6e-08	-0.375409	0.00183883
Ier2	2.34e-07	-0.876101	0.00499887
Rpl38	2.47e-07	-0.441963	0.0052728
Rpl37a	2.66e-07	-0.319156	0.00568311
Serinc3	5.03e-07	-0.674902	0.0107577
Rps28	6.1e-07	-0.505901	0.0130338
mt-Cytb	1.32e-06	-0.4069	0.0282624
Tsc22d3	1.33e-06	-0.963452	0.0283329
Eif2s3y	1.73e-06	-0.726932	0.0369855
Ddx5	3.23e-06	-0.558297	0.069068
Jun	7.41e-06	-0.945379	0.158523
Dusp5	9.44e-06	-0.826795	0.201842
mt-Nd4l	1.47e-05	-0.459406	0.314553
Rps21	2.93e-05	-0.352906	0.626209
Ncr1	4.46e-05	0.476683	0.952782
AY036118	5.36e-05	1.06499	1
Tnfrsf9	0.0318114	0.579742	1
Lasp1	0.00104555	0.578961	1
Dido1	0.000790429	0.578072	1
Clns1a	0.000640473	0.537135	1
Ifitm10	0.00137852	0.531054	1
Gm26917	0.000160406	0.53063	1
Gpc1	0.00341432	0.500467	1
Spryd3	0.000333043	0.475866	1
Rnaseh2c	0.00112339	0.474555	1
Fut8	0.00855822	0.47356	1
Srsf10	0.00302565	0.469788	1
Tln1	0.00120345	0.464881	1
Card6	0.00280657	0.464697	1
Exosc1	0.00229428	0.460348	1
Pgm1	0.000991057	0.455961	1
Gimap7	0.00059648	0.452	1
Babam1	0.0107632	0.451076	1
Itgb7	0.00841047	0.446474	1
Eif2s3x	0.00596073	0.446204	1
Gm36723	0.00207184	0.435135	1
Rbm6	0.0339945	0.430988	1
Dock10	0.0019904	0.425403	1
Mphosph10	0.0404049	0.4166	1
Ddx23	0.0197191	0.416592	1
Arl4d	0.00156722	0.415818	1
Sf3b5	0.00127272	0.41562	1
Skiv2l	0.00316835	0.415531	1
Slc25a22	0.0125589	0.412875	1
Virma	0.0338312	0.410576	1
Pogk	0.0199197	0.407659	1
Iqgap2	0.00219824	0.404146	1
Gpx1	0.00612446	0.403442	1
Spn	0.000816674	0.403259	1
Kdelr1	0.0406409	0.402495	1
Atp5g1	0.002004	0.400086	1
Golgb1	0.0014381	0.399427	1
Rpn1	0.00126409	0.396621	1
Kcnj8	0.00214967	0.395294	1
Notch2	0.00881001	0.394718	1
Hnrnpu	0.00223976	0.393654	1
Tubb4b	0.0499551	0.393087	1
Ahnak	0.00290274	0.391825	1
Lncpint	0.0341872	0.388425	1
Gemin7	0.00967622	0.38806	1
Nab1	0.0179393	0.385824	1
Col4a3bp	0.00859401	0.38506	1
Klrb1c	0.0010986	0.384481	1
Rap1gap2	0.00359082	0.38434	1
AC113595.1	0.0058896	0.383945	1
Prpf40a	0.0118344	0.383473	1
Myh9	0.00383775	0.382177	1
Nxt1	0.00210482	0.381668	1
Flna	0.00739072	0.378662	1
Ddx21	0.0107992	0.375676	1
Hook3	0.00573419	0.375513	1
Mrps7	0.00506002	0.374041	1
Dnajc5	0.00124445	0.373292	1
Cfl1	0.000110994	0.373203	1
Cltc	0.00362717	0.372665	1
Kdm5c	0.0115502	0.368121	1
Tagln2	0.0404755	0.36733	1
2021-03-02	0.00329725	0.367283	1
Tor4a	0.00508196	0.36727	1
Lpar6	0.0449748	0.366989	1
Slamf7	0.0139214	0.364047	1
Leprot	0.00152244	0.359964	1
Trappc9	0.00101719	0.359953	1
Arhgap25	0.0154874	0.356209	1
Supt16	0.0107059	0.355525	1
5830428M24Rik	0.0119268	0.354158	1
Llph	0.00335609	0.35415	1
Rrbp1	0.0389438	0.354058	1
Ppdpf	0.0127713	0.35296	1
Uqcrq	0.0473372	0.351925	1
Sf3b3	0.00384819	0.351316	1
Lrrk1	0.0197312	0.350113	1
Tomm5	0.00469239	0.350079	1
Ssr4	0.0244243	0.349616	1
Rps6	0.000292729	0.349274	1
Mdc1	0.0491296	0.348076	1
Ube2s	0.00791425	0.348074	1
Ppat	0.0243135	0.348019	1
Tmed10	0.00785344	0.345639	1
Gm26740	0.0157365	0.345603	1
H2afx	0.0140872	0.345543	1
Mthfd1l	0.00501806	0.344836	1
Copg2	0.00359438	0.342547	1
Dars	0.0321733	0.342392	1
Hgsnat	0.00939783	0.340534	1
Ap1m1	0.0127558	0.340393	1
Sart3	0.0109362	0.338697	1
Hsd11b1	0.0180782	0.337696	1
H2-DMa	0.0230088	0.336214	1
Snapc5	0.0165377	0.33599	1
Nfic	0.0110991	0.335913	1
Lyrm2	0.00182844	0.335602	1
Gne	0.0173412	0.335319	1
Tnfsf14	0.0142788	0.334808	1
Gtf2f2	0.00109265	0.333385	1
Hcfc1r1	0.00691167	0.333298	1
Cnih1	0.00546293	0.333111	1
Ddx6	0.0292662	0.332759	1
Gtf2b	0.0133751	0.331923	1
Il4ra	0.0383705	0.331855	1
Ptpn7	0.0248796	0.331295	1
Smpd5	0.0389237	0.330503	1
Cd151	0.0113779	0.33044	1
Myd88	0.00435881	0.327931	1
Ccdc12	0.00983641	0.327824	1
Zfp945	0.0492316	0.327398	1
Sap30bp	0.0100352	0.327031	1
Nfx1	0.00340627	0.326995	1
Sh2d2a	0.0137916	0.326598	1
Ptcd2	0.00220104	0.325104	1
Hdac7	0.0141615	0.325054	1
Mroh1	0.0117408	0.324967	1
Mrpl57	0.0381255	0.324229	1
Ghitm	0.0252507	0.324211	1
A430005L14Rik	0.00164221	0.323985	1
Xrn2	0.0312643	0.323913	1
Actb	0.000747523	0.323489	1
Tars	0.0364143	0.323397	1
Apmap	0.00731936	0.323374	1
Usp19	0.00327728	0.32254	1
Emc3	0.00980055	0.321311	1
Gripap1	0.0199197	0.32126	1
Mrto4	0.0036166	0.320955	1
Lpxn	0.0443682	0.318921	1
Tmem60	0.00296756	0.31848	1
Snrnp70	0.00980404	0.317773	1
Ctsd	0.00109222	0.317332	1
Ormdl3	0.01512	0.316188	1
Hyou1	0.00623003	0.316167	1
Gna15	0.0184697	0.316145	1
Brk1	0.01502	0.315232	1
Rhoc	0.0294094	0.314897	1
Prpf6	0.0140296	0.314265	1
Wasl	0.0013919	0.313942	1
Card11	0.00524833	0.312717	1
Mapk8ip3	0.00881001	0.3125	1
Tmem30a	0.0389239	0.310627	1
Smim8	0.00191988	0.309613	1
Tmem14c	0.00371181	0.309165	1
Supt6	0.0187112	0.3078	1
Usp10	0.00860429	0.306773	1
Acaca	0.0113779	0.306106	1
Hjurp	0.0377986	0.30539	1
Strn	0.00416509	0.305345	1
Rbm3	0.002171	0.304998	1
Cntrl	0.0230077	0.304379	1
Ssb	0.0115005	0.304361	1
Haghl	0.00186815	0.304219	1
Pitpnm1	0.0315037	0.303705	1
Creg1	0.00845711	0.302078	1
Slc48a1	0.0289179	0.301927	1
Xdh	0.0490802	0.301835	1
Slc35b1	0.0240785	0.301834	1
Stn1	0.00339963	0.30164	1
Kit	0.0344341	0.30029	1
Synrg	0.0495365	0.299691	1
Rnf4	0.0407744	0.299409	1
Fam204a	0.0241196	0.298926	1
Tmbim4	0.0024368	0.297347	1
Actn4	0.0191439	0.296507	1
Dok2	0.026556	0.295387	1
Abca2	0.0111833	0.294809	1
Rpl7a	0.00233435	0.294717	1
Fhl2	0.00365284	0.294485	1
Pbdc1	0.036235	0.293001	1
Gns	0.0102058	0.292342	1
Calhm6	0.0368073	0.291368	1
Nap1l4	0.0100089	0.290966	1
Iffo1	0.0217026	0.290822	1
Desi2	0.0291667	0.289083	1
Cd72	0.0472679	0.289081	1
Rrp1b	0.00203269	0.288591	1
Atp6v0b	0.00802534	0.288438	1
Eif4a1	0.0053558	0.288015	1
Mmgt2	0.0379804	0.287706	1
Nfrkb	0.0117482	0.287491	1
Gm37401	0.00633835	0.287414	1
Cdc34	0.00750731	0.286556	1
Snrnp200	0.0176221	0.285533	1
Agap2	0.0297214	0.284871	1
Cyp51	0.00292619	0.284853	1
Dicer1	0.00828062	0.284355	1
Crebzf	0.0121994	0.283372	1
Hnrnpa3	0.0251466	0.282391	1
Arhgap12	0.0117408	0.280746	1
Samm50	0.0116722	0.280572	1
Lrig2	0.00725874	0.280238	1
Nol6	0.00292619	0.279824	1
Hmg20b	0.0119719	0.27982	1
Timm10b	0.0368303	0.279692	1
Mcoln2	0.00668897	0.279556	1
Sfxn1	0.0172313	0.279479	1
Ttc19	0.00668897	0.27796	1
Mrpl20	0.045486	0.276488	1
Srpr	0.0218442	0.274446	1
Nbeal2	0.00460181	0.274001	1
Tor1aip2	0.0292055	0.273755	1
Os9	0.0333226	0.273115	1
Rrp8	0.019572	0.272591	1
Tasor2	0.0294094	0.272048	1
Tax1bp1	0.0197369	0.270186	1
Lrrfip2	0.0454991	0.269215	1
Klf7	0.0105917	0.269185	1
Ppt2	0.00395235	0.268658	1
Agpat5	0.00665438	0.268633	1
Adh5	0.0413608	0.268049	1
Thap3	0.0184289	0.267747	1
Cstf2t	0.00671548	0.267548	1
Plekhg2	0.0103405	0.267297	1
Mrpl38	0.0429436	0.266007	1
Vps13a	0.0278791	0.265294	1
Capg	0.0231283	0.264996	1
Capzb	0.00949846	0.264981	1
Fnip1	0.0137334	0.26425	1
Cops3	0.010256	0.264105	1
Iqce	0.0222043	0.262842	1
Mid1ip1	0.0437249	0.262786	1
Ndufb2	0.0472679	0.262564	1
Erlec1	0.0147221	0.260955	1
Socs6	0.0314897	0.260879	1
Cuedc2	0.0369592	0.260459	1
Styx	0.0244668	0.260366	1
Plcg2	0.0260764	0.259968	1
Timp2	0.00401462	0.259851	1
Hip1r	0.0436267	0.259829	1
Mynn	0.0188598	0.259583	1
Ar	0.0128039	0.25904	1
Glrx2	0.00899462	0.25901	1
Mrpl44	0.0418279	0.258827	1
Tmem160	0.0225837	0.257816	1
Snrpa1	0.0247768	0.256181	1
Exosc3	0.0338888	0.256063	1
Rgl1	0.0287555	0.255234	1
Nebl	0.0355019	0.254574	1
Iqgap1	0.0382338	0.253601	1
Hmbs	0.0119304	0.253306	1
Synj1	0.00893942	0.252939	1
Rlf	0.0332419	0.252489	1
Tmco4	0.0373812	0.252151	1
Yju2	0.0123918	0.251885	1
Ndufa9	0.00359969	0.251552	1
Aggf1	0.0167017	0.251375	1
Patz1	0.0431562	0.251083	1
Nudt18	0.0431562	0.250741	1
Cyba	0.00340385	0.250635	1
mt-Nd5	0.0234755	-0.250202	1
Fndc3a	0.0122274	-0.253185	1
Brwd1	0.0411295	-0.254144	1
Ctdnep1	0.0287971	-0.254371	1
Mfn2	0.0353261	-0.258753	1
Ncbp3	0.0184739	-0.2625	1
Csrnp1	0.0320198	-0.262574	1
Pnpla2	0.0463538	-0.262846	1
Nfatc1	0.0474268	-0.270059	1
Zup1	0.0405965	-0.27084	1
Nlk	0.00290104	-0.271259	1
Atn1	0.028889	-0.272991	1
Sav1	0.0113886	-0.273382	1
Klhdc2	0.0191033	-0.274074	1
Hcst	0.0329114	-0.274385	1
Hmgb1	0.0261556	-0.276088	1
Ypel3	0.0295341	-0.279271	1
Ubc	0.0351246	-0.280453	1
Slbp	0.0463705	-0.282741	1
Prrc2b	0.0220844	-0.28317	1
Pcbp1	0.0393955	-0.283234	1
Srpk2	0.0472746	-0.283695	1
Suz12	0.0123063	-0.28442	1
Gbp3	0.0337713	-0.284479	1
Atp5l	0.00756856	-0.285832	1
Epsti1	0.0207533	-0.28612	1
Csnk1g2	0.0185242	-0.290647	1
Fbxl3	0.0206644	-0.292293	1
Tubb5	0.027992	-0.299651	1
H3f3b	0.00664544	-0.301181	1
Klhl24	0.0105076	-0.301751	1
Slc17a9	0.0405965	-0.302262	1
Pnrc1	0.0101696	-0.304613	1
Ube2q2	0.0398835	-0.306582	1
Zswim6	0.00473436	-0.308247	1
Crebrf	0.035432	-0.308613	1
Hsdl2	0.0312484	-0.310417	1
St3gal2	0.00488862	-0.311768	1
AI480526	0.00488862	-0.313305	1
Ikbke	0.00443494	-0.317674	1
Btg1	0.00718425	-0.31935	1
Prpf39	0.0405965	-0.319707	1
Setd4	0.0122586	-0.320081	1
Klf2	0.023681	-0.323204	1
Igfbp4	0.0384631	-0.326121	1
Ak6	0.00574001	-0.33089	1
Ngly1	0.0288677	-0.332266	1
Rpl31	0.00553957	-0.333854	1
2810013P06Rik	0.0204931	-0.334694	1
Ifng	0.0316224	-0.334717	1
Elovl5	0.0460142	-0.334957	1
Bid	0.0173786	-0.335558	1
Pura	0.0244894	-0.335837	1
Eif4g2	0.0111756	-0.337478	1
Limd2	0.00403065	-0.34306	1
Slc26a11	0.00601745	-0.343378	1
Git2	0.0494784	-0.347372	1
Ugcg	0.0071113	-0.348652	1
Coq10b	0.0160071	-0.35011	1
Gramd3	0.0151263	-0.350628	1
Arrb2	0.0280524	-0.351944	1
Shoc2	0.0241346	-0.353012	1
Dctn5	0.0208728	-0.356182	1
Klrd1	0.0165515	-0.356252	1
Rsrp1	0.00213598	-0.357439	1
Cmah	0.0163407	-0.359086	1
Zyx	0.00216493	-0.360238	1
Atp5md	0.00683577	-0.360453	1
Wbp2	0.0258914	-0.361097	1
Srrm1	0.0180475	-0.362097	1
Stx5a	0.0416015	-0.362661	1
H2-Ab1	0.0451053	-0.375725	1
Ccdc117	0.00597813	-0.375916	1
Gramd1a	0.0231576	-0.377044	1
Dhx9	0.0217836	-0.37943	1
Smim26	0.0239717	-0.381876	1
Gab3	0.0395064	-0.38231	1
Arf6	0.00760367	-0.382394	1
Borcs7	0.0232156	-0.384483	1
Foxn3	0.0360321	-0.386452	1
Rasgrp2	0.0099701	-0.388036	1
Supt4a	0.00498525	-0.391363	1
Abi1	0.0443058	-0.391392	1
Sytl3	0.00715877	-0.392069	1
Gm43305	0.0325639	-0.393596	1
Sec61g	0.00862648	-0.393893	1
Asna1	0.00716351	-0.396939	1
Ccnl2	0.0122768	-0.40219	1
Klrc1	0.0358179	-0.404481	1
Itpkb	0.0206439	-0.405169	1
Cbx3	0.00440418	-0.4074	1
Tcf7	0.0276059	-0.408227	1
Tuba1b	0.0249729	-0.41605	1
Rhob	0.0234081	-0.417497	1
Eapp	0.00706791	-0.417745	1
Smarca2	0.00723015	-0.41887	1
Snhg8	0.00920317	-0.421626	1
Smad7	0.00151365	-0.430022	1
Acbd5	0.00152448	-0.430983	1
Mndal	0.0312736	-0.432751	1
Kdm2b	0.00509767	-0.433155	1
Arsb	0.0499065	-0.435359	1
Evl	0.0026919	-0.436257	1
Crybg1	0.00139765	-0.44383	1
BC005537	0.00187194	-0.451274	1
Spry2	0.00103299	-0.452275	1
H2-T23	0.00328686	-0.453739	1
Lef1	0.03282	-0.456902	1
Mycbp2	0.00751504	-0.458137	1
Sap18	0.00511014	-0.461294	1
Ddx3y	0.000141089	-0.462937	1
Mrps21	0.0155277	-0.466837	1
Tram1	0.0207622	-0.467562	1
Selplg	0.000754217	-0.467996	1
Socs3	0.0059685	-0.476566	1
Rbm38	0.00181135	-0.48764	1
Ndufb1-ps	0.0218164	-0.50207	1
Midn	0.000795995	-0.506024	1
Jund	0.00401971	-0.508861	1
Sp110	0.00220059	-0.512465	1
Cxcr4	0.00141744	-0.519069	1
Ifrd1	0.0072396	-0.521071	1
Ccnl1	0.0180428	-0.524009	1
Ifi27l2a	0.0147502	-0.528619	1
Dnajb1	0.000834266	-0.532152	1
Nr4a1	0.010813	-0.534177	1
Lpcat4	0.00208726	-0.538721	1
Btg2	0.000925824	-0.548732	1
Tuba1a	0.000341798	-0.559086	1
Gem	0.0352368	-0.559779	1
Dnaja1	0.0134302	-0.564032	1
Rnf213	0.0309327	-0.564963	1
Gm42031	0.00168801	-0.566803	1
Vps37b	0.00229014	-0.622151	1
Mxd1	0.0296271	-0.637297	1
Nr4a2	0.000137473	-0.655461	1
Rgs2	0.000193519	-0.666803	1
Klf6	0.00137127	-0.670997	1
Clk1	0.00053094	-0.68018	1
Ppp1r15a	0.00091781	-0.68314	1
Zfp36	0.00217946	-0.685766	1
Emb	0.0010928	-0.705276	1
Cd69	0.0024747	-0.711115	1
Zfp36l1	0.00477675	-0.716801	1
Klra4	0.015728	-0.72335	1
Cebpb	0.00187712	-0.726452	1
Fosb	0.000294267	-0.790618	1
Dusp2	0.00149647	-0.791749	1
Tnfaip3	5.1e-05	-0.825769	1
Ccl3	0.0238215	-1.00343	1

## Sheet: Table S1J
Table S1J. DEGs in naïve CD4+ T cells in ON/YN comparison group.
	p_val	avg_logFC	p_val_adj
Xist	0	2.56052	0
Ccl5	1.08e-53	2.45231	2.31e-49
AY036118	4.28e-56	1.70941	9.16e-52
Gm42418	1.23e-107	1.65112	2.62e-103
Ly6c2	2.97e-39	1.63317	6.35e-35
Nkg7	2.43e-45	1.49064	5.19e-41
Lars2	6.57e-66	1.39834	1.4e-61
Gm26917	3.51e-20	1.31193	7.5e-16
S100a6	2.66e-64	1.14548	5.69e-60
Ahnak	2.96e-36	1.10365	6.34e-32
H2-Q7	7.21e-62	1.08838	1.54e-57
Itgb1	2.99e-31	1.07308	6.4e-27
H2-Q6	3.12e-59	1.05712	6.68e-55
Ikzf2	3.55e-29	0.988449	7.6e-25
Izumo1r	1.7e-15	0.955969	3.64e-11
Malat1	8.8e-48	0.918032	1.88e-43
Pdcd1	3.69e-62	0.878497	7.89e-58
Cd82	5.62e-13	0.864589	1.2e-08
Il2rb	2.23e-52	0.834312	4.78e-48
AW112010	1.52e-22	0.818956	3.25e-18
Ly6a	7.38e-16	0.792724	1.58e-11
Maf	7.25e-34	0.772903	1.55e-29
AC149090.1	3.99e-18	0.757692	8.53e-14
Stat1	3.66e-16	0.728215	7.82e-12
Ms4a4b	1.94e-17	0.72148	4.16e-13
Cst7	1.74e-21	0.716858	3.73e-17
BE692007	2.97e-07	0.709	0.00635084
Apobec3	8.45e-11	0.706184	1.81e-06
Tnfrsf4	1.1e-13	0.678889	2.35e-09
Ctla4	6.44e-09	0.677331	0.000137721
Neat1	8.95e-08	0.667777	0.00191432
Icos	3.61e-13	0.65605	7.72e-09
Slamf6	2.54e-16	0.642651	5.43e-12
S100a11	1.73e-12	0.640375	3.7e-08
Malt1	3.29e-08	0.635274	0.000704483
Srgn	0.00144214	0.626969	1
Il27ra	4.36e-12	0.614475	9.33e-08
Itgal	1.44e-10	0.605544	3.08e-06
2010016I18Rik	1.54e-16	0.60338	3.3e-12
Rinl	2.99e-08	0.602226	0.000638821
Traf1	5.21e-14	0.596679	1.11e-09
Bcl2a1b	1.71e-06	0.587643	0.0364825
H2-Q4	5.1e-16	0.583643	1.09e-11
Dtx3l	4.44e-22	0.581513	9.49e-18
Prr13	9.04e-13	0.563948	1.93e-08
Vmp1	3.76e-10	0.562051	8.04e-06
Ifi27l2a	2.35e-07	0.558089	0.00503501
Ttc14	1.55e-09	0.554505	3.31e-05
Ogt	5e-10	0.55325	1.07e-05
Rilpl2	1.7e-11	0.547346	3.64e-07
Itga4	0.00151389	0.545749	1
Rabgap1l	0.000109289	0.539718	1
Socs3	9.31e-15	0.539572	1.99e-10
Trbv20	1.28e-05	0.539363	0.272673
Sh2d1a	1.25e-06	0.538739	0.0267155
Id2	9.54e-07	0.5357	0.0203908
Iigp1	6.24e-18	0.525687	1.33e-13
Ifngr1	0.00344296	0.523884	1
Cd8b1	8.57e-05	0.523076	1
Tap2	2.08e-08	0.518933	0.000445757
Kcnq1ot1	1.32e-08	0.518131	0.000282929
Parp14	5.27e-08	0.507578	0.00112786
Ppp1r12a	0.000686502	0.500213	1
Rnf213	2.27e-09	0.495411	4.86e-05
Casp1	4.9e-42	0.49456	1.05e-37
Ptprc	2.94e-10	0.492697	6.3e-06
Dock2	1.3e-08	0.490242	0.000278095
Hif1a	0.00959291	0.486985	1
Ctsb	2.26e-07	0.479584	0.00482351
Glg1	3.06e-09	0.477895	6.55e-05
Syt11	1.91e-23	0.476156	4.08e-19
Clec2d	1.66e-08	0.475466	0.000355524
Dnajc1	4.23e-09	0.469911	9.05e-05
Plec	2.12e-06	0.467893	0.0453537
Odc1	3.9e-08	0.467526	0.000833296
Tnfsf8	2.3e-07	0.46606	0.00491928
Slc9a9	6.79e-09	0.463082	0.000145186
Samhd1	2.93e-05	0.460776	0.62717
Atp2b1	9.46e-07	0.455254	0.020221
Tapbp	1.91e-10	0.453039	4.09e-06
H2-K1	3.3e-25	0.451946	7.05e-21
Il2rg	2.9e-05	0.451873	0.620558
Pim2	0.000237477	0.450111	1
Isg15	1.96e-11	0.445952	4.19e-07
Pou2f2	8.93e-07	0.443123	0.0191016
Slc38a1	0.00039429	0.442138	1
Ankrd12	1.93e-05	0.439951	0.412566
Ms4a4c	1.22e-12	0.434234	2.6e-08
Icam1	3.57e-14	0.433695	7.64e-10
Jak3	3.36e-14	0.432894	7.17e-10
Ikzf3	1.52e-08	0.432267	0.000325623
Cd44	8.63e-05	0.429449	1
mt-Nd5	0.0169851	0.428617	1
Ctss	5.21e-06	0.427175	0.111342
Dennd1a	0.000576355	0.426693	1
Tap1	2.41e-08	0.426098	0.000514325
Ptpn11	3.13e-05	0.419294	0.670119
Utrn	0.00220428	0.418202	1
Gng2	1.9e-08	0.415566	0.000406488
Gimap7	2.66e-09	0.414115	5.7e-05
H2-T22	2.76e-07	0.413812	0.00589159
Gm20559	0.000335358	0.412047	1
Cyba	9.52e-07	0.410087	0.0203494
Sidt1	0.00217405	0.407925	1
Asap1	7.99e-06	0.405029	0.170923
Bcl3	6.7e-10	0.400754	1.43e-05
Inpp5d	0.00185451	0.400741	1
Gramd1b	2.1e-07	0.399378	0.00450095
Socs1	3.37e-08	0.397845	0.000721416
Ifit1	1.1e-07	0.397699	0.00234844
Prrc2a	5.34e-05	0.397114	1
Cyth4	0.00114858	0.396928	1
Camk2d	2.58e-05	0.396759	0.550614
Ddx23	2.48e-06	0.392114	0.052974
Pglyrp1	1.89e-10	0.391836	4.05e-06
Cd84	0.000167706	0.391278	1
Capg	1.34e-06	0.390899	0.0287062
Tnfrsf18	0.000157456	0.390664	1
Igtp	2.67e-06	0.389885	0.0570454
Batf	0.000439324	0.389268	1
Nfat5	0.010916	0.388613	1
Sdf4	5.4e-05	0.387497	1
Smco4	0.0011772	0.386809	1
Rarg	2.89e-18	0.385486	6.19e-14
Prkca	0.00262694	0.380567	1
Hspa5	0.044132	0.378085	1
H2-D1	2.08e-12	0.377559	4.45e-08
Nfkbia	0.00603194	0.377323	1
Iqgap1	0.000652848	0.376516	1
Vps13b	0.000283765	0.374202	1
Asxl2	0.00079468	0.373337	1
Os9	4.24e-07	0.3714	0.00906168
H2-M3	7.73e-06	0.367425	0.165277
Kdm3b	3.98e-07	0.366075	0.00851767
Pdia3	0.00339823	0.364239	1
Gm4070	1.9e-25	0.364087	4.07e-21
Nfkb2	6.18e-08	0.362784	0.00132236
Arhgef3	0.00110834	0.359912	1
Gpr183	0.00521215	0.359756	1
Itpr2	0.000101255	0.358725	1
Etv6	2.23e-11	0.35687	4.77e-07
Pfkp	1.74e-06	0.354452	0.037146
Dido1	0.000175594	0.352708	1
Nfatc3	0.0168762	0.35253	1
Ifit3	1.19e-10	0.352349	2.54e-06
Ptpn22	0.000801348	0.352077	1
Tspan32	0.000409624	0.34983	1
Fryl	0.00177994	0.34938	1
Tnks2	0.00386018	0.349336	1
Elmo1	0.00276814	0.348951	1
Fus	0.000668258	0.348627	1
Srsf1	0.000942878	0.348032	1
Ms4a6b	3.13e-05	0.347568	0.669061
Prrc2b	0.00263478	0.347504	1
Tmem131l	9.16e-05	0.346676	1
Ltb	2.15e-06	0.345994	0.0460604
Tln1	2.35e-05	0.345132	0.502882
Igkc	4.37e-05	0.345024	0.933751
Adamts10	0.00110648	0.343503	1
Pnpla7	1.24e-05	0.342754	0.26553
Numa1	0.00380441	0.341699	1
Ptprcap	0.000111833	0.340147	1
BC004004	5.48e-06	0.338837	0.117162
Tox	0.0376948	0.338807	1
Resf1	0.0151399	0.338317	1
Lax1	0.000772674	0.338314	1
Bst2	0.000796193	0.335463	1
Dock8	0.021752	0.334929	1
Spn	0.00330845	0.333594	1
Zfp68	0.000110383	0.333478	1
Myh9	2.27e-07	0.33281	0.00484869
Sp140	7.24e-12	0.331564	1.55e-07
Psmb8	3.75e-07	0.331153	0.00802454
Dleu2	6.42e-06	0.330713	0.137375
Stat3	0.000228011	0.33064	1
Ip6k1	0.00169673	0.329812	1
Ctsa	0.000914382	0.329548	1
Id3	0.0424152	0.329127	1
Nfkbie	1.73e-07	0.328714	0.00369386
Bcap31	0.00504723	0.328626	1
Tmbim6	0.0010873	0.328132	1
Ifnar2	0.000198225	0.327576	1
Pcm1	0.010778	0.32525	1
Pitpnm1	0.0159143	0.323906	1
Ahcyl2	7.28e-05	0.323764	1
mt-Cytb	0.0411034	0.323575	1
Rtp4	1.96e-06	0.323347	0.0419135
Mbnl1	0.0443759	0.322826	1
Srcap	0.0100877	0.322462	1
Sla	0.000583775	0.322181	1
Tnrc6b	0.0051139	0.321928	1
Gimap3	0.000159641	0.321019	1
Cdkn1b	0.0132447	0.320746	1
Slfn8	0.00647057	0.319447	1
Etnk1	0.0313776	0.319067	1
Ptms	3.82e-09	0.319043	8.17e-05
Lgals3bp	0.00458482	0.318172	1
Pim1	0.00351024	0.317629	1
Zfc3h1	0.000123229	0.316422	1
Mbnl2	0.000387921	0.316353	1
Calr	0.00138612	0.314471	1
S100a10	0.0114821	0.314273	1
Stat4	0.000526219	0.312721	1
4632427E13Rik	2.07e-05	0.312331	0.442994
Ttc39b	8.36e-06	0.312202	0.178867
Psmb10	0.000372742	0.310923	1
Susd3	2.81e-05	0.310615	0.60066
Hdhd5	0.0133998	0.310359	1
Cd2	0.0338661	0.310184	1
Dync1h1	0.000802417	0.309593	1
Usp48	0.000119588	0.308655	1
Sdhaf1	0.0013753	0.308118	1
Fam120b	0.00244547	0.307358	1
Tapbpl	4.01e-05	0.307234	0.857015
Bscl2	0.000230467	0.305543	1
Xiap	0.00507499	0.304995	1
Vps13a	0.00380558	0.304472	1
Cers5	0.000103401	0.304307	1
Nlrc5	0.00488452	0.303351	1
Helz2	0.00636259	0.303304	1
Trim12a	0.0150182	0.30205	1
Zbtb7a	0.00203159	0.30174	1
Lpxn	2.53e-07	0.301385	0.00541744
H2-T24	2.57e-13	0.300113	5.49e-09
Cklf	0.00835784	0.299543	1
Tbc1d1	0.0148784	0.298679	1
Arhgap45	1.04e-05	0.298481	0.22288
mt-Co1	5.25e-09	0.298222	0.00011218
Mysm1	0.0172156	0.298082	1
Izumo4	7.74e-06	0.29739	0.16543
Prpf8	0.0226618	0.296333	1
Ddx24	0.00641366	0.295492	1
Zfp329	0.00534903	0.295017	1
Nab1	0.0234593	0.294265	1
B230219D22Rik	0.0264495	0.293877	1
Ncl	0.0385679	0.291256	1
Sppl2a	0.00167398	0.290924	1
Timp2	4.42e-06	0.290123	0.0945004
Hnrnpll	0.000179446	0.288955	1
Ei24	0.0113524	0.28721	1
Hectd1	0.0350035	0.286313	1
Kif1b	1.39e-06	0.285354	0.02976
Rel	0.000271166	0.285008	1
Rabac1	0.0256476	0.284948	1
Snapc3	0.000328361	0.284675	1
Slco3a1	5.61e-05	0.284181	1
AI467606	0.00318511	0.281113	1
Taok2	0.0116261	0.280114	1
9930111J21Rik2	0.00808162	0.28007	1
Fyco1	3.37e-05	0.279887	0.720166
Rnf123	0.0037297	0.279113	1
Tmem71	0.00964521	0.277984	1
Dhrs7	1.74e-05	0.276745	0.371
Cd226	0.0200169	0.276093	1
Kdm2a	0.00453656	0.276083	1
Srsf10	0.0395381	0.276082	1
Parp9	0.000655033	0.276025	1
Ifit1bl1	2.52e-07	0.274628	0.00538292
Thap3	0.0122596	0.274016	1
Smpdl3a	0.0151077	0.273119	1
Tasor2	0.000904319	0.272921	1
Afg3l1	0.011195	0.272628	1
Mink1	0.0224997	0.271175	1
Rbl2	0.00649306	0.269919	1
Efhd2	0.00195192	0.269402	1
Kdm5a	0.00592504	0.26894	1
Ier5	0.0416862	0.268755	1
Rnf19a	0.00350223	0.267431	1
Vps13c	0.000748831	0.267059	1
Trim34a	0.00372844	0.266762	1
Flna	0.0450986	0.266641	1
Kcna3	7.96e-07	0.266584	0.0170283
Rbm6	0.00843825	0.26625	1
Cntrl	0.0255781	0.265397	1
Bod1l	0.00655068	0.264448	1
Itm2b	6.53e-05	0.264392	1
Ly6e	3.25e-05	0.264052	0.695297
Nsmaf	5.22e-05	0.26328	1
Shisa5	4.11e-05	0.262963	0.878844
Flii	0.00183249	0.262906	1
Atf7ip	0.00128528	0.262719	1
Sesn3	0.0149133	0.262046	1
Hadhb	0.0054112	0.261941	1
Exoc2	0.000179557	0.261895	1
Agap2	0.00165836	0.257914	1
Sec11c	0.00241084	0.257302	1
Irf9	0.00416941	0.257288	1
Stx6	0.0216576	0.256957	1
Cdk2ap2	0.0257812	0.2568	1
Notch1	0.031841	0.256572	1
Psme1	0.0236348	0.256328	1
Hacd3	0.0394878	0.256285	1
Rnf41	5.32e-06	0.256211	0.113699
Nudcd3	0.0333193	0.255826	1
Itpr3	0.0156317	0.254714	1
B230307C23Rik	0.000115987	0.254146	1
Arhgap25	0.0262558	0.252636	1
Srpr	6.68e-05	0.251964	1
Tle3	0.00207167	0.25186	1
Adar	0.0165211	0.251495	1
Orc3	0.000998854	0.251434	1
Rtn3	0.00784962	0.251004	1
Cds2	0.00134771	0.250963	1
Cldnd1	0.000298673	0.250694	1
Syngr2	0.00330687	0.250494	1
Ost4	9.58e-06	-0.250002	0.204777
U2af2	1.05e-06	-0.252337	0.022394
Eef1a1	2.35e-25	-0.252799	5.02e-21
Ndufb1-ps	5.7e-07	-0.254582	0.0121871
Ptma	1.2e-12	-0.254883	2.57e-08
Rps3	3.03e-20	-0.255442	6.48e-16
Emg1	2.75e-08	-0.255592	0.000587358
Hnrnpf	2.1e-12	-0.256037	4.49e-08
Rplp2	2.51e-19	-0.256275	5.37e-15
Klf6	5.12e-06	-0.258292	0.109529
Npm1	2.69e-13	-0.258718	5.75e-09
Ddit4	3.95e-05	-0.258895	0.844479
Rpl18a	1.01e-25	-0.261387	2.17e-21
Rpsa	2.53e-24	-0.263131	5.42e-20
Snx3	5.38e-08	-0.2658	0.00115091
Rpl15	1.59e-17	-0.266308	3.4e-13
Rpl14	5.11e-17	-0.268336	1.09e-12
Rpl31	6.35e-14	-0.269137	1.36e-09
Trp53	1.51e-06	-0.270297	0.032394
Pik3r1	3.05e-06	-0.270609	0.0652779
Nop10	2.02e-08	-0.271108	0.000431466
Rpl29	1.92e-21	-0.272125	4.1e-17
Cmpk1	2.55e-06	-0.2733	0.0546251
Gm47283	1.73e-06	-0.273354	0.0369028
Tbca	1.64e-08	-0.274126	0.000349818
Rplp1	1.85e-25	-0.276361	3.96e-21
Rpl36al	2.63e-13	-0.27655	5.62e-09
Uqcrh	1.63e-13	-0.277027	3.49e-09
Rpl21	5.98e-27	-0.277526	1.28e-22
Rps5	1.15e-25	-0.27757	2.45e-21
Bach2	7.68e-06	-0.278085	0.16422
Rpl7	5.61e-19	-0.278279	1.2e-14
Ppia	1.19e-21	-0.279624	2.54e-17
Selenop	4.83e-08	-0.280188	0.00103279
Tmem258	1.14e-09	-0.280726	2.44e-05
Ywhah	9.31e-10	-0.281014	1.99e-05
Tomm22	1.69e-07	-0.281431	0.00361129
Mettl9	2.7e-05	-0.281558	0.576388
Lat	7.39e-15	-0.281702	1.58e-10
Rpl19	1.62e-26	-0.281883	3.47e-22
Itga6	4.94e-05	-0.282404	1
Npc2	1.11e-12	-0.282988	2.37e-08
Atp5e	4.79e-14	-0.283618	1.02e-09
Hspe1	6.11e-11	-0.283802	1.31e-06
Nsa2	3.1e-12	-0.284088	6.63e-08
Skp1a	4.1e-11	-0.284239	8.77e-07
Mcl1	1.15e-08	-0.285036	0.000246602
Hsph1	1.16e-06	-0.28518	0.024839
Ddx5	9.15e-16	-0.285347	1.96e-11
Tes	2.75e-10	-0.286003	5.87e-06
Tra2b	4.86e-11	-0.287267	1.04e-06
Actn1	8e-11	-0.287873	1.71e-06
Itm2a	1.28e-05	-0.288452	0.273868
Ccnl1	9.1e-08	-0.289059	0.00194651
Frmd8	9.01e-06	-0.290311	0.192578
Gps2	5.19e-08	-0.291438	0.00110962
Rab3ip	1.56e-06	-0.293565	0.0333241
Smad7	5.1e-08	-0.293579	0.00109112
Snhg1	8.28e-08	-0.294395	0.00176962
Rpl6	5.43e-25	-0.295198	1.16e-20
Rps10	1.21e-30	-0.295428	2.59e-26
Lsm5	9.14e-09	-0.297307	0.000195518
Bbc3	5.16e-09	-0.299104	0.000110318
Foxn3	1e-07	-0.300576	0.00213739
Rps16	3.48e-38	-0.302705	7.44e-34
Arpc5	2.53e-12	-0.3028	5.42e-08
Rsl24d1	7.54e-06	-0.303271	0.161123
Ppp1r18	1.22e-10	-0.305036	2.6e-06
Acp5	1.21e-08	-0.312694	0.000259022
Tuba1a	3.74e-07	-0.31334	0.00799375
Dusp10	2.85e-07	-0.3177	0.00609021
Tomm7	7.54e-11	-0.318014	1.61e-06
Rpl36a	1.07e-21	-0.318229	2.3e-17
Ass1	2.26e-08	-0.318934	0.000482463
Ndufa2	3.29e-10	-0.319901	7.03e-06
Rpl10a	6.69e-25	-0.320687	1.43e-20
Rgs2	2.97e-07	-0.324201	0.00635389
Fau	2.41e-42	-0.327608	5.15e-38
Rps3a1	2.39e-37	-0.328019	5.12e-33
Rasgrp2	7.8e-12	-0.332437	1.67e-07
Eif1	1.01e-21	-0.332586	2.16e-17
Rpl8	8.61e-36	-0.336056	1.84e-31
Cd40lg	1.85e-10	-0.338418	3.96e-06
Rpl9	7.19e-41	-0.341162	1.54e-36
Dnajb1	7.45e-09	-0.341249	0.000159404
Galnt6	1.71e-08	-0.34273	0.000364687
Commd8	1.23e-07	-0.345074	0.00263749
Igfbp4	8.8e-20	-0.345744	1.88e-15
Txnip	1.6e-09	-0.349276	3.42e-05
Churc1	2.32e-09	-0.350027	4.97e-05
Rpl30	1.15e-44	-0.351027	2.47e-40
Rps20	1.42e-41	-0.352659	3.04e-37
Rps7	4.85e-42	-0.353549	1.04e-37
Dynll1	1.45e-13	-0.359141	3.09e-09
Rpl23	3.98e-46	-0.359155	8.51e-42
Cox7c	2.46e-16	-0.361437	5.25e-12
Snrpf	4.52e-12	-0.364221	9.66e-08
Snhg8	2.06e-12	-0.36768	4.4e-08
Crip1	4.33e-14	-0.367684	9.26e-10
Tnfaip3	1.22e-06	-0.368166	0.0260723
Ndufa3	1.26e-13	-0.368817	2.69e-09
Atp5mpl	1.09e-13	-0.375129	2.32e-09
Pfn1	2.57e-35	-0.378044	5.49e-31
Rps4x	1.72e-49	-0.37841	3.67e-45
Arrb2	1.14e-13	-0.381672	2.44e-09
Sec61g	2.02e-15	-0.383695	4.32e-11
Rps15a	9.34e-52	-0.38469	2e-47
Gm11808	1.35e-09	-0.391053	2.89e-05
Rpl34	7.21e-54	-0.401053	1.54e-49
Rpl22	9.21e-38	-0.401451	1.97e-33
Rps26	3.51e-47	-0.40338	7.5e-43
Atp1b1	2.29e-10	-0.404486	4.9e-06
Rps19	9.2e-47	-0.406711	1.97e-42
Rps27a	3.94e-53	-0.40955	8.42e-49
Rpl28	1.61e-44	-0.410143	3.45e-40
Pdcd4	3.72e-13	-0.415106	7.95e-09
Cxcr4	1.03e-11	-0.421631	2.21e-07
Lef1	5.76e-22	-0.432205	1.23e-17
Klf2	1.41e-19	-0.4397	3.01e-15
Rplp0	2.88e-57	-0.440739	6.16e-53
Dnaja1	5.54e-17	-0.44606	1.18e-12
Cd69	7.08e-22	-0.458506	1.51e-17
Rpl41	8.8e-73	-0.473163	1.88e-68
Pdlim4	1.13e-12	-0.490929	2.41e-08
Tmsb10	1.6e-82	-0.49236	3.42e-78
Snrpg	1.05e-26	-0.499806	2.25e-22
Rps8	1.13e-79	-0.506304	2.43e-75
Rpl37a	9.19e-71	-0.510803	1.96e-66
Rps24	2e-99	-0.519944	4.28e-95
Cct6a	6.81e-13	-0.521277	1.46e-08
Tuba1b	4.23e-17	-0.522265	9.05e-13
Rpl35	7.74e-70	-0.527481	1.66e-65
Ddx3y	3.69e-16	-0.533506	7.89e-12
Hspa8	6.28e-45	-0.538877	1.34e-40
Dusp2	3.86e-19	-0.547772	8.25e-15
Rpl35a	5.85e-94	-0.553228	1.25e-89
Rpl37	4.25e-81	-0.57837	9.09e-77
Rpl36	5.84e-82	-0.58016	1.25e-77
Rpl22l1	3.03e-43	-0.607886	6.49e-39
Dusp1	2.17e-15	-0.622628	4.64e-11
Eif2s3y	1.55e-20	-0.625356	3.31e-16
Ly6c1	1.57e-20	-0.667549	3.35e-16
Rps21	1.14e-94	-0.677179	2.44e-90
Rbm38	6.05e-36	-0.677228	1.29e-31
Rpl39	2.85e-112	-0.680946	6.09e-108
Rps27	1.38e-118	-0.700737	2.96e-114
Rpl38	2.25e-87	-0.707803	4.81e-83
Dapl1	5.15e-19	-0.708599	1.1e-14
Jun	2.32e-20	-0.738217	4.96e-16
Ppp1r15a	2.27e-22	-0.757471	4.86e-18
Pcbp1	4.33e-44	-0.791327	9.26e-40
Tsc22d3	3.38e-41	-0.87268	7.24e-37
Rps28	1.97e-118	-0.87574	4.21e-114
Rps29	2.25e-138	-0.901008	4.82e-134
Fos	8.76e-28	-0.938952	1.87e-23
Junb	4.65e-41	-0.95973	9.94e-37
Uba52	2.98e-124	-0.980504	6.36e-120
Zfp36l2	6.26e-79	-1.22786	1.34e-74

[truncated: 13 more sheets: Table S1K, Table S1L, Table S1M, Table S1N, Table S1O, Table S1P, Table S1Q, Table S1R, Table S1S, Table S1T, Table S1U, Table S1V, Table S1W]
