# Supplementary material for: Aging weakens Th17 cell pathogenicity and ameliorates experimental autoimmune uveitis in mice
Source: Protein Cell. 2021 Nov 8;13(6):422–45. doi: 10.1007/s13238-021-00882-3 (PMC9095810; doi:10.1007/s13238-021-00882-3)
Supplement: Supplementary file 3 — Supplementary file3 (XLSX 19 kb) [file 13238_2021_882_MOESM3_ESM.xlsx]

## Sheet: Sheet1
Table S2 transcriptional factors activity in the ON and YN group.
	ON	YN
Xbp1 (115g)	-0.699474	-0.234492
Atf6 (21g)	-0.742405	-0.0499208
Ybx1_extended (53g)	-1.04305	-0.215023
Rora_extended (14g)	-0.574746	-0.931736
Bhlhe40_extended (3052g)	-1.10072	0.0268159
Creb3l2 (23g)	-0.407166	0.136386
Zkscan14 (11g)	-0.88179	0.241588
Gtf2b (13g)	0.145665	-1.06906
Bcl3_extended (63g)	-1.11171	0.0934573
Runx1 (37g)	-1.08157	0.242466
Klf2_extended (72g)	-1.12379	-0.410206
Runx2 (20g)	-1.08435	0.382738
Hmgb1 (16g)	-1.09864	-0.490146
Hif1a (82g)	-1.18574	0.453328
Trp53 (49g)	0.129334	-1.32086
Jund (81g)	-1.21185	0.454616
Nfyb (368g)	-1.20371	0.484336
Batf_extended (75g)	-1.28415	0.389306
Nfil3_extended (184g)	-1.06128	0.614717
Fos (233g)	-1.13292	0.589214
Bach2_extended (35g)	-0.337578	0.553029
Etv6 (2133g)	-0.549096	-1.11463
Yy1 (233g)	-0.663509	0.694135
Cebpb (37g)	-1.15629	0.687998
Klf4_extended (19g)	-1.03334	0.766546
Jun (89g)	-1.15081	0.736756
Fosb (38g)	-1.16839	0.750174
Crem (40g)	-0.969203	0.823301
Junb (78g)	-1.11371	0.801111
Maz_extended (2791g)	-1.41931	0.471231
Fosl2 (69g)	-1.09774	0.842603
Ddit3_extended (11g)	-0.200129	0.72855
Zscan29 (18g)	0.433432	-1.46354
Irf2 (107g)	0.675985	-1.39094
Gm14295_extended (24g)	-0.46681	0.889163
Gtf2f1 (1084g)	-0.683861	0.976767
Cebpz_extended (1471g)	-1.4407	0.642564
Klf7_extended (26g)	-0.391824	0.913472
Sap30_extended (153g)	-0.675526	1.01661
Usf2 (24g)	-0.59387	1.00252
Zbtb11 (14g)	0.530855	-1.48561
Irf4 (15g)	-0.778394	1.09625
Tgif1_extended (41g)	-0.828263	1.10777
Atf6b_extended (28g)	1.06188	-0.431016
Ahr_extended (44g)	-0.882146	1.13676
Elf1 (4259g)	-1.39744	0.0120612
Creb1 (200g)	-0.913655	1.17415
Egr1 (757g)	-1.07139	1.14933
Psmd12 (12g)	-0.286849	1.09395
Clock (14g)	-1.21787	1.11861
Ep300 (1057g)	-0.529313	1.1931
Mafk (71g)	0.378895	0.71203
Lef1 (43g)	1.23621	-0.640315
Smarca4_extended (4101g)	-0.9588	-0.644003
Nrf1 (11g)	1.05842	-0.0465683
Thap11 (43g)	-1.45104	0.842014
Zfp64_extended (35g)	-0.701827	1.27967
Tcf3 (19g)	0.782041	0.430147
Mxi1_extended (1007g)	0.00527649	1.09614
Mafg (10g)	-0.31771	1.27092
Foxo1 (1117g)	-1.04149	-0.420549
Maff (109g)	-0.6115	1.35195
Ets1 (3708g)	-1.29839	1.14089
Nfe2l2_extended (24g)	0.501311	0.851574
Cbfb_extended (13g)	-0.338457	1.33604
Stat6 (12g)	1.17415	0.0565397
Gm14325_extended (23g)	1.41895	-0.692726
Atf2_extended (164g)	-0.134496	1.30034
Gabpa (922g)	0.0905225	1.21047
Cux1 (12g)	0.723249	0.749146
Zfp426 (21g)	0.0897805	1.22822
Polr3a (491g)	0.383925	1.06702
Taf1 (1343g)	0.0983763	1.24754
Rad21_extended (3536g)	-0.460011	-0.81781
Zfp369 (21g)	1.43771	-0.368312
E2f6 (545g)	0.276247	1.16536
Sp4 (22g)	1.46614	-0.718857
E2f2 (23g)	1.31916	0.0330943
Zfp523 (158g)	0.324507	1.16787
Rfx7_extended (10g)	-1.08302	0.0720444
Elf2 (3195g)	-0.175462	-0.927892
Prdm1 (18g)	1.17508	-1.17547
AI987944_extended (21g)	1.29832	-1.08017
Zfp362_extended (477g)	-0.25381	1.45145
Epas1_extended (86g)	0.691088	0.932494
Rb1 (23g)	-0.338802	1.47755
Hdac2_extended (2467g)	-1.17406	1.0677
Mef2d_extended (23g)	0.271086	1.25229
Smarcc2 (54g)	1.49864	-0.551709
Smc3_extended (25g)	1.24332	0.289599
Ppard_extended (17g)	0.439335	1.15187
Bmyc (23g)	1.39785	-0.0147529
Zfp35_extended (45g)	1.49135	-0.367964
Irf8 (426g)	0.277305	1.26357
Irf5 (54g)	0.758026	0.90868
Sp3_extended (170g)	-0.362712	1.49284
Sp1 (33g)	1.4045	-0.00264239
Gtf2i (14g)	-0.393797	-0.535458
Rxra_extended (42g)	-0.0294839	1.41969
Sin3a (1082g)	0.212312	1.31679
Max (64g)	-1.08273	0.884394
Klf3_extended (18g)	-0.178115	1.46329
Tbl1xr1_extended (752g)	-0.119349	1.4488
Zfp513 (477g)	-0.876371	1.34759
Rcor1_extended (1119g)	-0.00614672	1.4138
Gmeb2_extended (51g)	-0.0477536	1.42868
Gtf3c2 (12g)	0.829647	-1.05182
Nr2f6_extended (15g)	-0.732867	1.42457
Hcfc1 (147g)	1.09319	0.58215
Esrra_extended (1145g)	1.47066	-0.214495
Patz1_extended (690g)	0.327586	1.26247
Stat1 (343g)	1.09028	-1.0019
Brf2_extended (712g)	0.757591	0.953241
Ubtf_extended (3224g)	-0.640896	-0.0972406
Runx3 (10g)	-0.858175	1.29818
Bclaf1 (2735g)	-0.108265	-0.626202
Arntl (211g)	-0.144328	1.45395
Snai3 (21g)	-0.0998736	1.4426
Thap1 (448g)	0.221219	1.32443
E2f4 (75g)	1.30842	0.253767
Irf1 (266g)	0.87101	-0.980672
Klf16_extended (486g)	1.34654	-0.755412
Zbtb33 (141g)	1.26269	0.341416
Eomes (464g)	1.40486	-0.659337
Rarg (614g)	0.49977	-0.888982
Setdb1 (14g)	-0.452445	-0.209662
Kat2a_extended (12g)	1.46145	-0.339736
Elf4 (2956g)	0.534133	-0.844829
Taf7_extended (1280g)	-0.379697	1.44964
Foxp4_extended (19g)	1.34625	0.168057
Usf1 (22g)	0.71936	1.00095
Zfp398 (15g)	-0.343448	1.45072
Irf9 (12g)	1.40936	-0.547628
Bach1 (12g)	0.798768	-0.859226
Sp2 (29g)	-0.0960926	1.42195
Zfp467_extended (55g)	1.30404	0.254086
Rela (75g)	-0.837239	0.774283
Xrcc4_extended (1184g)	0.370783	1.24301
Hinfp (17g)	1.33472	0.180377
Ikzf1 (23g)	0.694291	-0.813587
Ctcf_extended (3171g)	-0.514574	0.0362734
Zfp266 (13g)	-0.696705	0.399043
Maf_extended (64g)	0.531163	-0.723187
Fli1 (3035g)	-0.756741	0.660275
Zfp143 (681g)	0.800317	0.924924
Irf7 (78g)	0.235614	-0.579093
Nfya (50g)	0.595705	1.09203
Zfp846 (20g)	0.0532807	1.36476
Zfp110 (16g)	1.38574	-0.066922
Gabpb1 (977g)	-0.152841	1.394
Kdm5a (49g)	1.14562	-0.657879
Pole3 (13g)	-0.154608	-0.230053
Rxrb (23g)	0.632815	1.0575
Nfkb2 (13g)	0.0705291	-0.40178
Nfyc_extended (28g)	0.888981	0.827634
Srf (186g)	0.800323	0.914276
Hivep1 (18g)	-0.454048	1.30842
Trim28_extended (14g)	0.88125	-0.682775
Nr2c2 (495g)	0.781416	0.927191
Cebpd_extended (35g)	0.89877	0.811272
Ets2 (418g)	1.30516	0.154033
Thra_extended (50g)	0.358486	1.21666
Stat2 (34g)	0.952705	-0.624346
Zfp597 (217g)	0.285255	1.24746
Foxk1_extended (35g)	-0.42689	1.23644
E2f3 (350g)	0.0990967	1.28852
Klf13 (72g)	1.07252	0.56643
Arnt_extended (30g)	0.551487	1.07812
Relb (1051g)	0.645221	-0.517175
Zfp319_extended (25g)	1.18395	0.356474
Rfx5 (11g)	0.998374	-0.484323
Chd2 (1362g)	-0.376903	1.16776
Tbp (762g)	0.901092	0.760009
Rest_extended (1157g)	-0.425874	1.09332
Tcf12_extended (15g)	1.22987	-0.258927
Hes6 (91g)	0.559337	1.04124
Rara (13g)	0.981184	0.643185
Ccnt2_extended (18g)	1.21179	0.122627
Srebf1 (20g)	0.434087	-0.290045
Zfp937_extended (98g)	1.13274	-0.24293
Irf3_extended (1186g)	0.231668	1.17195
Mlx (10g)	-0.0636279	1.16818
Zc3h11a_extended (18g)	0.377897	-0.201351
Myc_extended (1942g)	1.14436	-0.0861517
Vezf1_extended (161g)	0.959237	0.600096
Nfatc2_extended (38g)	0.876559	-0.295477
Rfx1_extended (488g)	0.529032	0.978461
Foxp1 (27g)	0.0523768	1.11867
Foxo3 (15g)	0.757755	-0.227792
Tef (80g)	0.879056	0.658063
Kdm5b (864g)	1.0953	0.04709
Hlf (44g)	0.647399	0.87667
Atf1_extended (1014g)	0.131953	1.09248
Rbbp5 (326g)	1.06573	0.28476
Zmiz1_extended (2430g)	-0.0184917	1.04665
Elk3 (2263g)	0.803335	-0.174013
E2f5 (31g)	0.447194	0.986773
Stat5a_extended (304g)	0.930142	-0.112168
Mxd4 (13g)	0.986962	0.427904
Prkaa1_extended (12g)	0.873417	-0.0944079
Elk4 (1814g)	0.779518	0.706079
Brf1 (11g)	0.226886	0.136038
Ezh2 (12g)	0.990541	0.325705
Phf8 (1211g)	0.248654	1.00083
Tbx21 (75g)	1.00154	0.196866
Nr3c1 (333g)	0.553229	0.871729
Creb3 (23g)	0.443998	0.852195
Zbtb7a (36g)	0.0911304	0.635913
Pml (983g)	0.837106	0.293844
Rel (65g)	0.225554	0.814072
Srebf2 (662g)	0.65363	0.651942
Etv3 (1399g)	0.723256	0.561898
Nfic (18g)	0.458793	0.225408
Hsf1_extended (44g)	0.748057	0.223017
Stat3_extended (28g)	0.520237	0.539199
