# Supplementary material for: Aging weakens Th17 cell pathogenicity and ameliorates experimental autoimmune uveitis in mice
Source: Protein Cell. 2021 Nov 8;13(6):422–45. doi: 10.1007/s13238-021-00882-3 (PMC9095810; doi:10.1007/s13238-021-00882-3)
Supplement: Supplementary file 4 — Supplementary file4 (XLSX 365 kb) [file 13238_2021_882_MOESM4_ESM.xlsx]

## Sheet: Table S3A
Table S3A. DEGs in totall immune cells in YE/YN comparison group.
	p_val	avg_logFC	p_val_adj
Eif2s3y	0	-0.644467	0
Ddx3y	0	-0.544861	0
Pcbp1	0	-0.514244	0
mt-Atp8	0	-0.479671	0
Rnf167	1.15e-261	-0.474418	2.46e-257
Dusp2	5.63e-181	-0.471081	1.2e-176
Rbm38	1.42e-225	-0.441571	3.03e-221
Eef2	0	-0.425641	0
Txnip	3.57e-164	-0.416265	7.62e-160
Lef1	4.33e-144	-0.410319	9.25e-140
Gm43305	3.89e-56	-0.407608	8.32e-52
Igfbp4	2.62e-123	-0.401723	5.6e-119
Itk	5.71e-134	-0.395809	1.22e-129
Tgfbr2	9.59e-158	-0.393512	2.05e-153
Il7r	1.04e-126	-0.393375	2.23e-122
Limd2	0	-0.392182	0
Zfp36l2	6.26e-200	-0.391645	1.34e-195
Arhgef1	2.7e-211	-0.374653	5.77e-207
Fcer2a	9.9e-32	-0.353732	2.12e-27
Inpp4b	2.16e-103	-0.348068	4.62e-99
Prkch	6.78e-105	-0.346666	1.45e-100
Lck	9.31e-111	-0.327767	1.99e-106
Actn1	2.1e-94	-0.313009	4.5e-90
Cd3e	3.89e-108	-0.305356	8.32e-104
Tspan32	3.69e-81	-0.303582	7.89e-77
Gimap3	4.16e-102	-0.302462	8.9e-98
Gm2682	6.56e-91	-0.300021	1.4e-86
Iglc2	0.000130955	-0.299992	1
Tespa1	4.1e-87	-0.298238	8.76e-83
Lat	1.42e-92	-0.296001	3.04e-88
Rps29	0	-0.288769	0
Cd27	4.33e-82	-0.284151	9.26e-78
Thy1	9.14e-68	-0.281814	1.95e-63
Arrb2	4.23e-72	-0.28144	9.03e-68
mt-Nd3	7.84e-131	-0.278071	1.68e-126
Uba52	0	-0.27768	0
Rgcc	2.22e-66	-0.275803	4.74e-62
Gm45552	1.43e-111	-0.275437	3.05e-107
Id3	2.04e-39	-0.27396	4.36e-35
Ppp1r18	1.09e-98	-0.26977	2.33e-94
Arhgap45	3.29e-129	-0.269031	7.04e-125
Foxp1	5.22e-89	-0.265884	1.12e-84
B4galnt1	4.44e-79	-0.263925	9.5e-75
Gramd1a	1.35e-71	-0.261874	2.9e-67
Cd247	1.04e-62	-0.26131	2.22e-58
Hnrnpf	1.14e-167	-0.25945	2.43e-163
Clec2i	4.13e-49	-0.259006	8.84e-45
Zfp36l1	2.82e-50	-0.256806	6.04e-46
Irf2bpl	7.12e-72	-0.255844	1.52e-67
Il16	1.63e-54	-0.254353	3.5e-50
Saraf	2.45e-51	-0.253939	5.24e-47
Dgka	6.05e-63	-0.252723	1.29e-58
Tcf7	3.26e-66	-0.250737	6.98e-62
Id2	1.07e-33	0.255967	2.3e-29
Grb2	3.89e-123	0.256281	8.32e-119
Gm47283	2.99e-119	0.256791	6.39e-115
S100a11	7.4e-43	0.263273	1.58e-38
Calr	7.19e-107	0.265089	1.54e-102
Sdf2l1	1e-121	0.26898	2.15e-117
Manf	3.45e-94	0.271201	7.38e-90
Stmn1	1.39e-31	0.273681	2.96e-27
Dtx3l	3.85e-189	0.274538	8.24e-185
Hspe1	1.19e-136	0.274753	2.54e-132
H2afz	1.72e-39	0.276878	3.67e-35
Cxcr4	2.58e-142	0.291789	5.52e-138
Taf10	1.24e-177	0.292564	2.64e-173
AW112010	2.22e-56	0.293397	4.75e-52
Igkv1-135	6.1e-122	0.299407	1.31e-117
Bst2	4.6e-141	0.302316	9.83e-137
Txn1	2.77e-102	0.309177	5.93e-98
Anxa2	3.74e-99	0.319217	8e-95
Ly6c2	1.02e-41	0.321167	2.18e-37
Zfas1	3.74e-187	0.322119	8e-183
H2-Q7	1.42e-187	0.326438	3.04e-183
Socs3	1.18e-175	0.326717	2.52e-171
Hspa5	2.46e-126	0.331838	5.27e-122
Srgn	3.29e-198	0.334027	7.02e-194
Pim1	1.27e-156	0.339113	2.71e-152
H2-Q6	3.66e-188	0.349641	7.83e-184
Dusp1	7.14e-161	0.35441	1.53e-156
Ube2s	1.81e-196	0.364088	3.88e-192
Serpina3g	1.74e-184	0.36413	3.73e-180
Iglv1	4.5e-106	0.37204	9.63e-102
Isg15	2.36e-158	0.372421	5.05e-154
Gm42418	0	0.387933	0
Cybb	2.15e-155	0.388591	4.6e-151
B2m	0	0.393266	0
Hsp90aa1	3.05e-250	0.400106	6.52e-246
Apoe	3.08e-108	0.406866	6.59e-104
2410006H16Rik	3.91e-304	0.438706	8.36e-300
Hspa1a	1.17e-195	0.450638	2.51e-191
Tyrobp	4.45e-61	0.466189	9.52e-57
S100a4	5.19e-118	0.472244	1.11e-113
Jun	5.63e-223	0.473512	1.2e-218
Fos	0	0.4743	0
Hsp90b1	3.45e-177	0.476657	7.37e-173
Cebpb	7.02e-168	0.484691	1.5e-163
Fosb	7.84e-297	0.506694	1.68e-292
Igkc	8.61e-137	0.513223	1.84e-132
Hmgb2	6.89e-135	0.555275	1.47e-130
Mzb1	2.36e-173	0.560479	5.04e-169
Lgals1	3.26e-110	0.569264	6.97e-106
Ifi27l2a	0	0.576116	0
Jund	0	0.596638	0
Ifi30	5.73e-270	0.627075	1.22e-265
Ly6a	0	0.861926	0
Ifitm3	1.38e-226	0.879049	2.95e-222
S100a6	1.15e-252	0.902	2.45e-248
Plac8	0	0.972331	0
Slpi	5.61e-262	1.00792	1.2e-257
Lyz2	8.89e-270	1.16376	1.9e-265
Jchain	0	1.35183	0
S100a9	0	1.53946	0
S100a8	0	1.58724	0
Xist	0	2.13336	0

## Sheet: Table S3B
Table S3B. DEGs in T cells in YE/YN comparison group.
	p_val	avg_logFC	p_val_adj
Xist	0	1.95139	0
Ly6a	0	1.02806	0
S100a6	3.34e-209	0.974841	7.13e-205
Ccl5	1.97e-14	0.884636	4.21e-10
Lgals1	2.58e-163	0.830777	5.51e-159
Fos	0	0.75888	0
Plac8	1.15e-248	0.709549	2.46e-244
Jund	0	0.695855	0
S100a4	2.16e-108	0.640825	4.63e-104
Ifi27l2a	7.95e-177	0.597267	1.7e-172
Hmgb2	1.71e-76	0.575546	3.66e-72
Fosb	2.1e-213	0.562781	4.49e-209
Igkc	2.55e-162	0.479693	5.45e-158
Jun	2.95e-143	0.466745	6.31e-139
Jchain	5.55e-185	0.445921	1.19e-180
Hspa1a	3.43e-136	0.439386	7.33e-132
Srgn	8.72e-115	0.437529	1.87e-110
Id2	1.84e-45	0.415361	3.94e-41
S100a11	8.18e-82	0.414189	1.75e-77
Ube2s	5.04e-139	0.412539	1.08e-134
Hsp90aa1	5.14e-165	0.41118	1.1e-160
2410006H16Rik	7.83e-166	0.409628	1.67e-161
AW112010	6.54e-99	0.404775	1.4e-94
S100a8	6.7e-245	0.401616	1.43e-240
Dtx1	1.14e-153	0.400703	2.43e-149
Socs3	1.15e-150	0.397886	2.46e-146
Bhlhe40	3.22e-97	0.397599	6.88e-93
Pim1	3.46e-119	0.388486	7.4e-115
S100a9	1.75e-239	0.384841	3.75e-235
Isg15	1.02e-125	0.380559	2.18e-121
B2m	0	0.363212	0
S100a10	6.49e-19	0.363036	1.39e-14
Icos	1.67e-43	0.360912	3.57e-39
Nkg7	6.98e-34	0.35933	1.49e-29
Hsp90b1	2.61e-92	0.352726	5.58e-88
Dusp1	1.01e-94	0.348851	2.17e-90
Gm42418	3.38e-258	0.344773	7.22e-254
Bst2	2.81e-105	0.343969	6.02e-101
Cebpb	1.74e-88	0.340578	3.73e-84
Dtx3l	4.69e-143	0.330389	1e-138
Cd7	5.81e-58	0.327347	1.24e-53
Prr13	1.2e-69	0.318358	2.57e-65
H2-Q7	4.78e-111	0.313725	1.02e-106
Taf10	6.33e-113	0.310413	1.35e-108
Lyz2	6.78e-136	0.303213	1.45e-131
Anxa2	4.96e-52	0.299786	1.06e-47
Zfas1	7.09e-98	0.294323	1.52e-93
Slpi	4.07e-122	0.293086	8.71e-118
Socs1	1.23e-82	0.290772	2.64e-78
H2afz	1.02e-41	0.28882	2.17e-37
S100a13	5.93e-69	0.278447	1.27e-64
Cxcr4	7.46e-70	0.269436	1.6e-65
Dynll1	7.5e-89	0.263193	1.6e-84
Hspe1	1.14e-79	0.261898	2.43e-75
Ly6c2	3.36e-20	0.258682	7.17e-16
Chmp4b	3.46e-78	0.258446	7.4e-74
Hspa5	7.49e-55	0.250475	1.6e-50
Hnrnpf	3.17e-104	-0.250023	6.77e-100
Irf2bpl	5.03e-40	-0.254526	1.08e-35
Evl	2.94e-49	-0.259596	6.29e-45
Stk38	6.19e-38	-0.260427	1.32e-33
Rnf187	2.23e-50	-0.262608	4.77e-46
Tdrp	4.33e-68	-0.283002	9.26e-64
Il7r	9.41e-72	-0.290024	2.01e-67
Gm2682	2.37e-52	-0.291863	5.06e-48
mt-Nd3	1.64e-89	-0.298785	3.51e-85
Prkch	7.61e-62	-0.299974	1.63e-57
Arrb2	7.05e-59	-0.306368	1.51e-54
Lef1	1.13e-90	-0.314617	2.42e-86
AY036118	4.68e-51	-0.31528	1e-46
Foxp1	4.41e-82	-0.317155	9.44e-78
Uba52	0	-0.317256	0
Actn1	1.38e-62	-0.317664	2.95e-58
Gm45552	2.11e-76	-0.321595	4.51e-72
Rps29	0	-0.321714	0
Igfbp4	5.31e-68	-0.32735	1.14e-63
Inpp4b	2e-61	-0.328256	4.27e-57
Tespa1	3.27e-67	-0.332514	7e-63
Txnip	3.72e-74	-0.338584	7.96e-70
Rgcc	1.47e-63	-0.346308	3.14e-59
Tspan32	9.79e-72	-0.35519	2.09e-67
Itk	3.58e-86	-0.363181	7.66e-82
Arhgef1	2.07e-148	-0.374391	4.42e-144
Zfp36l2	2.51e-134	-0.380737	5.36e-130
Tgfbr2	5.7e-98	-0.389656	1.22e-93
Limd2	1.7e-300	-0.393255	3.63e-296
Eef2	0	-0.437365	0
Rnf167	7.09e-168	-0.469746	1.52e-163
Pcbp1	2.14e-230	-0.509438	4.58e-226
Ddx3y	7.41e-300	-0.522566	1.58e-295
mt-Atp8	0	-0.526217	0
Rbm38	6.94e-212	-0.528978	1.48e-207
Dusp2	1.42e-142	-0.543232	3.03e-138
Eif2s3y	0	-0.598181	0

## Sheet: Table S3C
Table S3C. DEGs in B cells in YE/YN comparison group.
	p_val	avg_logFC	p_val_adj
Xist	0	2.29667	0
Jchain	1.25e-181	1.74138	2.68e-177
Ighg1	1.57e-131	1.55553	3.36e-127
Slpi	6.2e-119	1.45514	1.33e-114
Ighg2b	2.02e-96	1.18267	4.32e-92
Plac8	3.54e-244	0.742388	7.56e-240
Ly6a	1.52e-252	0.667957	3.24e-248
Mzb1	1.45e-92	0.549146	3.11e-88
B2m	0	0.535875	0
H2-Q7	5.48e-186	0.534333	1.17e-181
Ifi30	1.28e-164	0.532478	2.75e-160
S100a8	8.21e-172	0.530669	1.76e-167
Hmgb2	1.13e-50	0.524657	2.41e-46
Ifi27l2a	3.05e-184	0.520753	6.51e-180
Hsp90b1	2.51e-61	0.517285	5.36e-57
2410006H16Rik	8.17e-147	0.487205	1.75e-142
S100a9	4.72e-152	0.478945	1.01e-147
Jund	9.95e-173	0.467301	2.13e-168
Serpina3g	3.88e-104	0.441687	8.3e-100
H2-Q6	9.36e-125	0.428875	2e-120
Gm42418	1.05e-268	0.418662	2.25e-264
Jun	4.7e-66	0.407789	1.01e-61
Hsp90aa1	1.83e-96	0.394262	3.91e-92
Zfas1	1.58e-94	0.360008	3.38e-90
Lyz2	6.67e-88	0.35892	1.43e-83
Ube2s	6.42e-84	0.358708	1.37e-79
Igkc	3.54e-08	0.357529	0.000756515
H2afz	9.49e-20	0.35512	2.03e-15
S100a6	5e-45	0.351426	1.07e-40
Hspe1	2.11e-85	0.346922	4.52e-81
Hspa5	4.28e-51	0.342142	9.16e-47
Igkv10-96	3.14e-12	0.337817	6.71e-08
H2-K1	1.65e-191	0.332591	3.54e-187
Fosb	2.39e-63	0.327885	5.1e-59
Rps12	1.56e-229	0.320251	3.33e-225
Gm47283	2.41e-72	0.318554	5.16e-68
Psmb9	3.21e-87	0.314422	6.86e-83
Txn1	2.91e-56	0.312485	6.22e-52
Pdia4	3.33e-49	0.308851	7.12e-45
Manf	5.74e-47	0.307604	1.23e-42
Taf10	1.01e-80	0.301103	2.17e-76
Rpl23a	6.36e-108	0.28775	1.36e-103
Sdf2l1	2.95e-53	0.286276	6.31e-49
Apoe	5.33e-42	0.282065	1.14e-37
Iglv1	6.34e-27	0.279788	1.35e-22
Hsp90ab1	1.12e-82	0.277979	2.39e-78
Grb2	2.02e-67	0.277766	4.32e-63
Creld2	4.64e-29	0.275427	9.91e-25
Ifitm3	5.51e-55	0.27015	1.18e-50
Rpl7a	6.42e-129	0.263548	1.37e-124
Rack1	1.24e-123	0.262462	2.65e-119
Bst2	2.27e-58	0.261018	4.86e-54
Rpl32	4.27e-258	0.257875	9.13e-254
Hsph1	1.9e-57	0.252852	4.07e-53
Rps9	6.89e-222	0.252372	1.47e-217
Calr	1.5e-44	0.25207	3.21e-40
Ncf1	4.2e-15	-0.250019	8.99e-11
Rcsd1	2.59e-13	-0.250312	5.54e-09
Inpp5d	3.87e-16	-0.250316	8.28e-12
Bank1	2.88e-37	-0.250561	6.15e-33
Prkcb	8.25e-15	-0.25057	1.76e-10
Hhex	7.45e-16	-0.251267	1.59e-11
Lrch1	6.58e-16	-0.251965	1.41e-11
Myh9	1.32e-19	-0.252141	2.82e-15
Maf1	8.26e-14	-0.252319	1.77e-09
Gm26740	4.94e-18	-0.252332	1.06e-13
Uvrag	1.38e-10	-0.254518	2.96e-06
Gga2	1.85e-16	-0.255209	3.97e-12
AI467606	8.47e-14	-0.257565	1.81e-09
Dazap2	6.14e-29	-0.258215	1.31e-24
Gm20559	6.96e-16	-0.260393	1.49e-11
Limd2	5.44e-45	-0.262681	1.16e-40
Ppp1r18	8.7e-22	-0.262838	1.86e-17
Rgs19	1.62e-13	-0.263554	3.46e-09
Gnb2	8.98e-31	-0.264496	1.92e-26
Apbb1ip	4.11e-11	-0.264532	8.78e-07
Gimap3	7.8e-16	-0.265356	1.67e-11
Sorl1	9.11e-19	-0.266679	1.95e-14
Hist1h1c	8.85e-13	-0.267003	1.89e-08
Rbm38	8.57e-22	-0.267703	1.83e-17
Cnn3	5.17e-22	-0.270544	1.11e-17
Mylip	2.21e-16	-0.270904	4.73e-12
Blk	2.16e-18	-0.271031	4.61e-14
Card11	2.39e-17	-0.271596	5.1e-13
Rsrp1	3.61e-16	-0.272222	7.73e-12
Ier2	6.06e-18	-0.272374	1.29e-13
Ripor2	2.54e-19	-0.272503	5.44e-15
Tsc22d4	1.76e-16	-0.272805	3.77e-12
Cd72	6.81e-33	-0.273397	1.46e-28
Ccnd3	8.18e-18	-0.274182	1.75e-13
Fchsd2	1.77e-11	-0.276563	3.78e-07
Foxp1	1.67e-38	-0.279887	3.57e-34
Serpinb1a	5.13e-27	-0.280851	1.1e-22
Elmsan1	1.89e-20	-0.285467	4.03e-16
Clec2d	1.52e-15	-0.288222	3.25e-11
Swap70	1.79e-22	-0.291085	3.84e-18
Bcl2	1.3e-17	-0.291248	2.78e-13
Pxk	2.47e-28	-0.291326	5.28e-24
B4galnt1	3.51e-27	-0.29243	7.51e-23
Il21r	1.1e-23	-0.297091	2.36e-19
Msn	7e-66	-0.299769	1.5e-61
mt-Nd3	1.71e-52	-0.301507	3.66e-48
Arhgap45	3.8e-44	-0.301738	8.12e-40
Tsc22d3	3.22e-47	-0.303022	6.89e-43
Cd55	2.45e-26	-0.30458	5.24e-22
Arhgef1	1.35e-40	-0.307646	2.9e-36
Foxn3	3.8e-28	-0.309804	8.13e-24
Csk	3.09e-52	-0.310934	6.61e-48
Rhof	7.68e-28	-0.312638	1.64e-23
Fcmr	1.31e-63	-0.314032	2.8e-59
Pxdc1	3.25e-29	-0.316164	6.95e-25
Il16	1.31e-22	-0.318101	2.8e-18
Id3	1.62e-23	-0.319315	3.47e-19
Pgap1	2.67e-28	-0.320722	5.7e-24
Lyn	4.06e-41	-0.321936	8.68e-37
Ier5	1.43e-37	-0.324475	3.06e-33
Pde4b	5.58e-38	-0.327277	1.19e-33
Eef2	8.7e-172	-0.327978	1.86e-167
Junb	1.45e-33	-0.333254	3.11e-29
Cd24a	1.69e-42	-0.33482	3.62e-38
Snn	9.83e-34	-0.336487	2.1e-29
H3f3a	3.69e-207	-0.338252	7.89e-203
Ezr	6.92e-40	-0.342726	1.48e-35
Tnfrsf13b	1.23e-29	-0.343215	2.64e-25
Btg2	6.71e-33	-0.34432	1.44e-28
Sh3bp5	2.92e-36	-0.352321	6.25e-32
Ikzf3	1.82e-42	-0.356527	3.9e-38
Irf5	3.97e-33	-0.360231	8.49e-29
Ptpn6	1.14e-70	-0.360788	2.43e-66
Hvcn1	2.34e-68	-0.362028	5.01e-64
Zfp36l2	1.54e-47	-0.3702	3.29e-43
Zfp36l1	2.1e-93	-0.376694	4.5e-89
Tgfb1	2.45e-44	-0.377011	5.25e-40
Stap1	1.09e-43	-0.389965	2.34e-39
Tgfbr2	4.19e-47	-0.39127	8.97e-43
Tnfrsf13c	2.59e-61	-0.393273	5.54e-57
Neat1	6.92e-41	-0.394943	1.48e-36
Clec2i	2.61e-43	-0.396768	5.58e-39
Zfp36	1.12e-105	-0.405958	2.39e-101
Gm42031	8.57e-56	-0.412429	1.83e-51
Iglc3	5.91e-138	-0.43309	1.26e-133
Mef2c	2.36e-116	-0.435185	5.04e-112
Dusp2	3.54e-58	-0.439994	7.56e-54
Fgfr1op	2.33e-46	-0.446809	4.99e-42
Rnf167	3.98e-68	-0.45013	8.51e-64
Txnip	8.94e-55	-0.450882	1.91e-50
Gm19951	2.15e-76	-0.464129	4.6e-72
mt-Atp8	4.74e-288	-0.485403	1.01e-283
Iglc2	3.15e-200	-0.491062	6.73e-196
Pcbp1	3.98e-131	-0.547919	8.52e-127
Ddx3y	4.01e-211	-0.57532	8.57e-207
Fcer2a	1.05e-152	-0.589685	2.26e-148
Gm43305	1.28e-158	-0.670395	2.73e-154
Eif2s3y	3.95e-303	-0.718866	8.44e-299

## Sheet: Table S3D
Table S3D. DEGs in cDC cells in YE/YN comparison group.
	p_val	avg_logFC	p_val_adj
Xist	1.72e-40	2.03971	3.67e-36
Eif2s3y	5.68e-21	-0.588882	1.21e-16
Ddx3y	3.29e-20	-0.584313	7.04e-16
Net1	1.13e-18	-1.00624	2.42e-14
Ifitm3	5.96e-16	1.56005	1.27e-11
Apol7c	6.21e-16	-1.00504	1.33e-11
H2-M2	7.97e-16	-1.43187	1.7e-11
Epsti1	2.77e-14	-1.00026	5.93e-10
Ltc4s	1.05e-12	-0.815231	2.24e-08
Plac8	1.23e-12	1.40624	2.63e-08
Rpsa	5.19e-12	-0.31803	1.11e-07
Ccl5	7.62e-12	-1.20895	1.63e-07
Clu	3.79e-11	-0.333128	8.1e-07
Tmem123	4.92e-11	-0.801725	1.05e-06
Fscn1	8.45e-11	-0.642772	1.81e-06
Ankrd33b	9.53e-11	-0.641494	2.04e-06
Ly6a	1.08e-10	0.932742	2.31e-06
Gas5	1.6e-10	-0.630023	3.41e-06
Eef2	3.12e-10	-0.417682	6.68e-06
Ifi27l2a	3.8e-10	0.798461	8.14e-06
S100a8	4.72e-10	1.19892	1.01e-05
Eef1a1	6.55e-10	-0.284247	1.4e-05
Gpx1	7.44e-10	0.719049	1.59e-05
Cybb	9.53e-10	0.616532	2.04e-05
Mxd1	1.1e-09	-0.712653	2.35e-05
Ifitm1	1.76e-09	0.99071	3.77e-05
Arhgap31	3.64e-09	-0.518712	7.79e-05
Fam53b	4.49e-09	-0.484684	9.6e-05
Napsa	5.37e-09	0.756127	0.000114759
Arc	5.79e-09	-0.383018	0.000123735
Synpo2	7.13e-09	-0.605681	0.000152445
Tspan3	8.68e-09	-0.589501	0.000185528
Vim	1.01e-08	-0.641931	0.000215817
Ms4a4c	1.05e-08	0.625591	0.000225523
Il15	1.08e-08	-0.482801	0.000230416
Rpl37a	1.52e-08	-0.286559	0.000324621
Uba52	1.54e-08	-0.327524	0.000329073
Clec2d	1.65e-08	-0.689927	0.000353467
Isg15	1.72e-08	0.923405	0.00036737
Eno2	1.8e-08	-0.458347	0.000385801
Ahnak	1.87e-08	-0.438116	0.000399623
Pfn1	1.94e-08	0.31708	0.00041512
Marcks	2.09e-08	-0.450519	0.000447169
Ifi30	2.12e-08	0.43205	0.00045287
Marcksl1	2.76e-08	-0.451324	0.000589449
Selplg	3.06e-08	-0.419035	0.000654481
Cxcl16	3.5e-08	-0.411468	0.000749409
Npc2	3.53e-08	-0.435979	0.000754715
Igkc	4.06e-08	0.717856	0.000868463
H2-DMa	4.28e-08	0.537749	0.00091417
Birc2	4.62e-08	-0.38533	0.000987032
Brk1	6.53e-08	-0.521838	0.00139627
Nudt17	7.23e-08	-0.577591	0.00154608
Fgr	7.56e-08	0.469746	0.00161623
H2-DMb2	7.83e-08	0.767438	0.00167469
Zmynd15	9.6e-08	-0.619479	0.00205367
Cblb	1.02e-07	-0.51729	0.00217699
Htra2	1.07e-07	-0.439966	0.00229299
Etv3	1.1e-07	-0.592276	0.00236077
Ccng2	1.11e-07	-0.488794	0.00236795
Cacnb3	1.13e-07	-0.424091	0.00241652
Cfl1	1.15e-07	0.36632	0.00246229
Zfp36l1	1.17e-07	-0.467344	0.00250717
H2-Ab1	1.18e-07	0.576662	0.00252044
Vhl	1.29e-07	-0.41368	0.0027627
Il15ra	1.48e-07	-0.464526	0.00316542
Rassf4	1.62e-07	-0.528527	0.0034684
Eno3	1.87e-07	-0.448015	0.00400055
Rnf115	2.01e-07	-0.480307	0.00429174
Slpi	2.45e-07	0.533884	0.00524308
Fam49b	2.7e-07	0.480602	0.00576695
Galnt7	2.78e-07	-0.404386	0.00594427
Ffar2	2.92e-07	0.425985	0.00625409
Pakap.1	4.67e-07	-0.427967	0.00997548
Fam177a	4.7e-07	-0.266695	0.0100594
Adcy6	6.17e-07	-0.479694	0.0131918
Itm2c	6.66e-07	-0.42	0.0142513
Tmsb10	6.7e-07	0.31326	0.0143243
Rap2b	7.03e-07	-0.547201	0.0150381
Ptpn1	7.27e-07	0.528172	0.0155513
H2afy	9.51e-07	0.603335	0.0203283
Tmem158	1.16e-06	-0.478131	0.0247301
Socs2	1.29e-06	-0.301062	0.0275182
Ighg1	1.39e-06	0.6378	0.0296467
Lilrb4a	1.39e-06	0.299986	0.0297857
Dap	1.41e-06	-0.714448	0.0300681
Tcf7l2	1.42e-06	-0.319522	0.0303867
Pfdn5	1.48e-06	-0.266407	0.0316143
Cd7	1.49e-06	0.663323	0.0319606
Birc3	1.84e-06	-0.455015	0.0394034
Chchd2	1.89e-06	-0.31029	0.0404043
Samsn1	2.02e-06	-0.419064	0.0432125
Mreg	2.12e-06	-0.465021	0.04538
Eif3h	2.25e-06	-0.35501	0.04808
Anxa3	2.34e-06	-0.468117	0.0500099
S100a9	2.39e-06	0.924348	0.0510618
Adam23	2.63e-06	-0.399361	0.0562616
Sinhcaf	2.84e-06	-0.318549	0.0606411
Ms4a6c	3.07e-06	0.763592	0.0656632
Hsp90aa1	3.38e-06	0.5464	0.072265
Cd300a	3.4e-06	0.560461	0.072666
Coro1a	3.43e-06	0.388833	0.0732429
Pfkfb3	4.62e-06	-0.530507	0.098884
Clic4	4.66e-06	-0.491906	0.0997348
Tmem176b	4.99e-06	-0.421054	0.106647
Nrros	6.02e-06	0.362286	0.128781
Ccr7	6.75e-06	-0.405396	0.144363
Il7r	6.83e-06	-0.43596	0.14608
Arpin	7.28e-06	-0.293302	0.155764
Rab9	7.53e-06	-0.414414	0.160942
Cd44	7.57e-06	-0.538117	0.161807
Tnfrsf1b	8.11e-06	-0.497752	0.173314
Abcg1	8.13e-06	-0.416915	0.173856
Iscu	8.43e-06	-0.269309	0.180214
Cd63	8.52e-06	-0.263698	0.182239
Mrpl33	8.83e-06	0.471609	0.188898
Sqstm1	9.17e-06	-0.457546	0.196037
Fam32a	9.23e-06	-0.462541	0.197399
Cyp4f16	9.58e-06	0.412946	0.204878
Idh1	1.16e-05	-0.488325	0.247129
Slc33a1	1.33e-05	-0.385833	0.284158
Fxyd2	1.39e-05	-0.841708	0.29799
Igkv1-135	1.42e-05	0.561314	0.302739
Cyp4f18	1.42e-05	0.299698	0.304614
Sema6d	1.43e-05	-0.250793	0.306244
Hivep1	1.45e-05	-0.295716	0.309992
H2-Eb1	1.6e-05	0.418497	0.341172
Sult1a1	1.68e-05	-0.286126	0.359403
Siglecg	1.71e-05	0.39506	0.365854
S100a6	1.75e-05	0.805974	0.373546
Ccl22	1.76e-05	-0.701358	0.375965
Plxnc1	1.82e-05	-0.443943	0.388173
Myo1f	1.89e-05	0.368592	0.405072
Htr7	1.94e-05	0.298572	0.414776
Sirpb1a	2.14e-05	0.292372	0.458085
0610010K14Rik	2.17e-05	0.360624	0.463903
Nav1	2.35e-05	-0.353341	0.502885
Dtx3	2.36e-05	-0.430815	0.503877
Tbc1d4	2.48e-05	-0.254999	0.529683
Slco5a1	2.51e-05	-0.429039	0.536105
Anp32e	2.57e-05	0.5259	0.549407
Adora2a	2.98e-05	-0.436688	0.638268
Rtraf	3.12e-05	-0.315465	0.66625
Tmem131	3.29e-05	0.257168	0.703134
Plbd1	3.39e-05	0.257997	0.724133
Bmp2k	3.42e-05	-0.458103	0.730992
Mob3a	3.52e-05	-0.343845	0.752649
Cdkn1a	3.61e-05	-0.352041	0.772883
Stx11	4.14e-05	-0.257022	0.885074
Ccl17	4.48e-05	-0.590118	0.95842
Csf2rb	4.66e-05	-0.440805	0.997137
Ly6c2	7.56e-05	0.919097	1
Hmgb2	0.00100893	0.73787	1
Cebpb	0.000712577	0.679258	1
Lgals3	0.00302336	0.671336	1
Hspa1a	0.000578634	0.641392	1
Tspan13	7.76e-05	0.558428	1
Ms4a1	0.00033555	0.546506	1
Jun	5.84e-05	0.540029	1
Jund	0.000106715	0.536381	1
Il1b	0.000850804	0.535657	1
Bhlhe40	0.00342167	0.530074	1
Zyx	0.000283414	0.517578	1
Cd68	0.000248101	0.513728	1
Irf7	0.0034402	0.511182	1
Pclaf	0.00456147	0.502701	1
Iglv1	0.000506152	0.4995	1
Tubb4b	0.00012889	0.483052	1
Gng10	7.69e-05	0.477655	1
Ptprc	0.000548352	0.472631	1
Ier3	0.00188534	0.470062	1
Bcl2l11	5.35e-05	0.469567	1
Stat4	7.17e-05	0.459461	1
Prdx5	0.000601852	0.453494	1
Fos	0.0150177	0.452993	1
Mif	0.000269483	0.45292	1
Ccnd1	0.0395199	0.451264	1
Txn1	0.0190267	0.442767	1
Gm2a	0.000555085	0.433351	1
Ly6d	0.0127584	0.430823	1
Pld4	0.00144878	0.430036	1
Tspo	0.00204061	0.427316	1
Lyn	0.000258839	0.425954	1
Lst1	0.00120344	0.424234	1
Ier2	0.000497107	0.423488	1
Taldo1	0.0102263	0.416693	1
Cd274	0.000308547	0.414014	1
Jchain	0.00024594	0.413137	1
Gm13546	0.0305053	0.411202	1
Fosb	0.000158454	0.409914	1
Mzb1	0.00103411	0.406386	1
Cd1d1	0.0039159	0.405159	1
Gm42418	0.000611605	0.403822	1
Ebf1	0.00744549	0.402757	1
Stmn1	0.00576561	0.401125	1
Uqcc2	0.0134737	0.395038	1
Alox5ap	0.000171779	0.394931	1
Ctsc	0.00590984	0.39378	1
Rrbp1	0.0215374	0.391976	1
Ighm	0.00235704	0.390462	1
Ube2s	0.000921461	0.384917	1
Pkm	0.000230626	0.384357	1
Hspa1b	0.000155415	0.382309	1
Adprh	0.000236729	0.381054	1
Stat1	4.92e-05	0.380272	1
Pkib	0.000958767	0.378174	1
Arhgdib	0.00172605	0.376258	1
Klf4	0.000851586	0.372815	1
Hfe	0.00330373	0.370901	1
Cycs	0.00331472	0.370297	1
Ran	0.00233181	0.369813	1
Ctsz	0.0139062	0.369808	1
Mtpn	0.00121595	0.368988	1
Gosr2	0.0125958	0.368525	1
Cotl1	0.000469026	0.366429	1
Capza2	0.0156262	0.365441	1
Mkrn1	0.0128325	0.365107	1
Ctsa	0.000525994	0.364727	1
Myl12b	0.000310979	0.363273	1
Plscr1	0.00153158	0.363194	1
Eif4a1	0.00388059	0.362755	1
Atp5j2	0.000191282	0.36236	1
Ranbp1	0.00365471	0.360942	1
Acp1	0.0193675	0.359246	1
Hspe1	0.0131838	0.355971	1
Calm1	0.00377642	0.355486	1
Lmnb1	0.00194047	0.355415	1
Cd79b	0.0023631	0.355196	1
Slfn2	0.000261541	0.353747	1
Cfp	0.000104856	0.35351	1
U2af1	0.0015087	0.353361	1
Psmd8	0.00474052	0.35329	1
Ptprcap	0.00478858	0.353131	1
Ptpn6	0.0021572	0.35264	1
Spcs2	0.000753398	0.35254	1
Skap2	0.00283541	0.351307	1
Hck	0.00446906	0.350816	1
Anxa5	0.00110895	0.349942	1
Atox1	0.00298388	0.349552	1
Nfyb	0.00301726	0.348506	1
Hint1	0.0025557	0.348225	1
Ndufab1	0.0446379	0.347369	1
Ifi47	0.000525557	0.346739	1
H2-Aa	5.41e-05	0.345445	1
Hnrnpa3	0.000366837	0.344099	1
Prdx1	0.00429545	0.343626	1
Ciita	0.00697855	0.341888	1
Tctex1d2	0.000296377	0.341347	1
Set	0.00485217	0.338933	1
Psma7	0.00595024	0.338327	1
Cd300c2	0.00656632	0.338123	1
I830077J02Rik	5.66e-05	0.337881	1
Kmo	0.0105211	0.337462	1
Grn	0.0265028	0.33687	1
Cox7b	0.00821506	0.336305	1
Hspa5	0.010482	0.335269	1
Csnk2b	0.0022031	0.334163	1
Chmp4b	0.000242804	0.330719	1
Bank1	0.00269676	0.329034	1
Cacybp	0.000343514	0.328216	1
Gpr141	0.00250026	0.326752	1
Mpc1	0.00748683	0.32592	1
Psma2	0.00129847	0.323705	1
Cd74	0.000296008	0.321791	1
Ccnd2	0.0122721	0.321113	1
Ltb	0.00112397	0.320027	1
Fh1	0.000561391	0.319951	1
Pdia6	0.0124399	0.319504	1
Snrpd1	0.00190379	0.319283	1
Ly86	0.0077912	0.318806	1
Ikzf1	0.00382145	0.318595	1
Rgs2	0.00688866	0.316607	1
Stip1	0.00273355	0.31651	1
Pnp	0.00995975	0.315291	1
Ms4a6b	0.00046547	0.313215	1
Myl6	0.00151742	0.312975	1
Capns1	0.0252486	0.312918	1
Atp5g1	0.0232665	0.310742	1
Exosc5	0.0005371	0.310355	1
Srsf3	0.0195279	0.310133	1
Crlf3	0.0341781	0.309791	1
Cytip	0.00396031	0.309505	1
Ly6e	0.000403052	0.30857	1
Diaph1	0.0134657	0.308018	1
Ckb	0.0484122	0.307668	1
Lcp1	6.34e-05	0.306856	1
Atp6v0c	0.0241262	0.306771	1
Arpc3	0.000638519	0.305951	1
Rpa3	0.0243161	0.303057	1
Ssb	7.91e-05	0.302864	1
Bst2	0.036895	0.301648	1
Rab24	7.88e-05	0.300961	1
Rac2	0.00522578	0.300922	1
Gstp1	0.00120418	0.296998	1
Atg3	0.00156103	0.296996	1
Oas1a	0.000535442	0.293907	1
Gpx4	0.00693598	0.292771	1
Pdia3	0.0444555	0.292348	1
Gapdh	0.000135996	0.291249	1
Cd53	0.00140472	0.288962	1
Ifi203	0.00304374	0.28833	1
Osgep	0.00914366	0.287681	1
Eif4ebp1	0.00132022	0.287281	1
Nubp1	0.0251913	0.286101	1
Ggh	0.00826889	0.283338	1
Ap3s1	0.0318563	0.281386	1
Cuta	0.0458895	0.281184	1
Snrpd3	0.00665374	0.281075	1
Eif5a	0.0156225	0.28091	1
Themis2	0.000437667	0.280151	1
Wfdc17	5.7e-05	0.279481	1
Pou2f2	0.00763346	0.278595	1
Hprt	0.0103492	0.277251	1
Mcm6	0.00719163	0.2772	1
Plek	0.030054	0.276957	1
Lgals9	0.00487696	0.276843	1
Hmgb1	0.00688803	0.275585	1
Sirpa	8.48e-05	0.274511	1
Ldha	0.00456424	0.27305	1
Nme1	0.00171096	0.271942	1
Csf1r	0.000389331	0.270436	1
Anxa6	0.0161084	0.270145	1
Aldh2	0.000461864	0.269869	1
Cd19	0.00434379	0.269639	1
Slamf6	0.0448268	0.269554	1
Rnf149	0.00993214	0.267814	1
Dtx3l	0.000116059	0.267448	1
Gnai2	0.00150575	0.266904	1
Eno1	0.0190977	0.266515	1
Gmnn	0.0256944	0.266438	1
Ccr2	0.0165044	0.266384	1
Cct8	0.0159784	0.26416	1
Calr	0.0248693	0.262711	1
Cldnd1	0.0114129	0.261599	1
Cdk2ap2	0.0440237	0.261501	1
Prkcb	0.000513605	0.260734	1
Cyc1	0.0485069	0.258598	1
Ppp1cc	0.0126178	0.258266	1
Chic2	0.0433146	0.256164	1
H2-Oa	0.0126074	0.255368	1
Lrrfip1	0.0313101	0.255232	1
Emb	0.00146753	0.254931	1
Med30	0.00788334	0.254878	1
Snx2	0.0336463	0.25483	1
Gpsm3	0.0327444	0.253661	1
Uqcrc1	0.0391157	0.253594	1
Psmb6	0.00168387	0.252517	1
Pfdn6	0.00256091	0.25155	1
Knop1	0.00675486	0.251199	1
Dctpp1	0.00251541	0.250574	1
Yy1	0.0499642	0.250435	1
Rnf19b	0.000922049	-0.250098	1
Cirbp	0.0079848	-0.250137	1
Hlx	5.37e-05	-0.25305	1
Mmp23	6.02e-05	-0.253379	1
Lrrk1	0.000352104	-0.253596	1
AY036118	0.00610832	-0.25463	1
Tmem176a	0.00925685	-0.255771	1
Cox7a2l	0.00114911	-0.255821	1
Numa1	0.00201958	-0.256157	1
Sdf4	0.0210513	-0.257059	1
Slc7a11	0.00361807	-0.258435	1
Leprot	0.0493969	-0.25896	1
Samd4b	0.0462489	-0.259284	1
Slc22a23	0.000102085	-0.259782	1
Eif3e	0.000887922	-0.259804	1
Mrtfa	0.04545	-0.259929	1
Fah	0.000384671	-0.260131	1
Fmnl2	6.14e-05	-0.260453	1
Slc26a2	0.00650086	-0.260606	1
Cflar	0.0403207	-0.26082	1
Pcgf5	0.0241022	-0.261016	1
Pias1	0.00736016	-0.262404	1
Mllt6	0.00071165	-0.262548	1
Ift172	0.00235701	-0.263345	1
Pcbp1	0.000183584	-0.265143	1
Ctnna1	0.00083546	-0.265726	1
Serinc3	0.00091813	-0.266	1
Spred1	0.00065596	-0.266461	1
Pam16	0.025717	-0.268878	1
Smg1	0.0103561	-0.270373	1
Polr2m	9.68e-05	-0.270646	1
Ppp1r16a	0.000418055	-0.272242	1
Btg1	0.000425727	-0.272771	1
Pnpla8	0.00210291	-0.272911	1
Tcf3	0.00962506	-0.274746	1
Pex13	0.00163574	-0.275159	1
Lrrc42	0.00630252	-0.276333	1
H2-Q6	0.000268954	-0.276344	1
Ube2z	0.0167913	-0.27838	1
Sh3bp4	0.000110545	-0.279294	1
Grap	0.0227139	-0.279386	1
Insm1	0.000112082	-0.280659	1
Zc3h12c	6.37e-05	-0.28076	1
Tapbpl	0.00711296	-0.280886	1
Adam8	9.76e-05	-0.28133	1
Pgap2	0.00137051	-0.281994	1
Gm42031	0.000268593	-0.282535	1
Lnx2	0.0141625	-0.283793	1
Ccni	0.000261819	-0.284137	1
Basp1	0.0296115	-0.284407	1
Izumo4	0.00084963	-0.285666	1
Fut4	0.0155319	-0.285803	1
Tapbp	0.000773928	-0.286647	1
Mthfd2	0.0044533	-0.287657	1
H2-Q4	0.00600531	-0.287859	1
mt-Nd3	0.00977702	-0.288267	1
Atp6v1b2	0.00147051	-0.288559	1
Sat1	0.0145659	-0.289491	1
Mycbp2	0.00238413	-0.290361	1
Vrk2	0.00307022	-0.292147	1
Gpr137	0.000309827	-0.292232	1
Mab21l3	0.00919032	-0.292983	1
Fam49a	0.00311635	-0.293324	1
Ccser2	0.00301597	-0.293437	1
Sbno1	0.00300235	-0.294991	1
Prkch	0.0173311	-0.295615	1
Icosl	0.00507628	-0.295893	1
Cdk17	0.00763023	-0.297499	1
Ier5	7.59e-05	-0.297653	1
2410006H16Rik	0.0135569	-0.298193	1
Sdhaf1	5.34e-05	-0.299474	1
Igbp1	0.000397894	-0.301089	1
Frmd4a	0.00027213	-0.302306	1
Traf6	0.000163136	-0.30332	1
Traf3	0.00179305	-0.305869	1
Nfe2l1	9.1e-05	-0.308148	1
Kmt2a	0.000428515	-0.308974	1
Phip	0.00457805	-0.309336	1
Tbca	0.00314484	-0.31321	1
Pnrc1	0.00256176	-0.313523	1
Gadd45b	0.000142325	-0.314647	1
Naga	0.00128988	-0.316113	1
Mbp	0.0332704	-0.316135	1
Tnfaip2	0.00680551	-0.316447	1
Mef2a	0.0019295	-0.316738	1
Rassf2	0.00151802	-0.317837	1
Tnfrsf4	0.00078288	-0.32026	1
Rnf19a	0.00278078	-0.32139	1
Rela	0.000222273	-0.323877	1
Tmem19	0.000664715	-0.323931	1
Tbc1d9	0.00996142	-0.325657	1
Casp3	5.73e-05	-0.326689	1
Dnajc15	0.00307377	-0.327654	1
Dusp11	0.00185638	-0.328007	1
Gbp9	0.00835803	-0.331272	1
Csf2rb2	0.000232597	-0.331279	1
Itk	0.00767385	-0.333412	1
Tnfrsf11a	0.000236192	-0.339106	1
Ppp4r2	0.000457245	-0.340369	1
Gpr68	0.000260061	-0.340719	1
mt-Atp8	5.51e-05	-0.343915	1
Fam129a	0.00841908	-0.347516	1
Cat	0.000111888	-0.349181	1
Mrpl9	0.00326606	-0.351004	1
Ilrun	0.00116475	-0.353003	1
Malat1	0.000133559	-0.354425	1
Relb	5.31e-05	-0.355813	1
Neat1	0.00341162	-0.357441	1
Golga4	0.00302378	-0.357484	1
Aplp2	0.00156167	-0.358558	1
Stoml1	6.92e-05	-0.360095	1
Icam1	0.00128774	-0.364597	1
Gbp4	0.00282775	-0.364858	1
Snhg12	0.000353255	-0.366194	1
Ssh1	5.73e-05	-0.368094	1
Arhgef6	8.96e-05	-0.368387	1
N4bp2l1	9.38e-05	-0.369565	1
B4galnt1	0.00106099	-0.370434	1
Dscaml1	0.000836089	-0.374434	1
Gm10851	0.00379194	-0.374443	1
Poglut1	0.000657813	-0.384284	1
Nrbf2	0.000675595	-0.405707	1
Spint2	6.55e-05	-0.407839	1
Papss2	0.000395169	-0.408782	1
Irf1	0.00117466	-0.410084	1
Hmgn3	0.00112396	-0.414801	1
Arl5c	0.00296501	-0.421432	1
Zbtb20	8.56e-05	-0.447628	1
Gm43305	4.83e-05	-0.449455	1
Stard7	0.000324308	-0.454441	1
Slc6a6	6.06e-05	-0.458676	1
Snn	0.000127916	-0.513591	1
2610528A11Rik	0.000562415	-0.648797	1

## Sheet: Table S3E
Table S3E. DEGs in pDC cells in YE/YN comparison group.
	p_val	avg_logFC	p_val_adj
Xist	7.24e-20	2.66642	1.55e-15
Ifitm3	0.02785	0.901835	1
Ccl4	0.00681362	0.833553	1
Ifitm2	0.0349121	0.730935	1
Jund	1.19e-05	0.705489	0.254741
Fdps	0.00157445	0.678826	1
Tap1	3.84e-05	0.676465	0.820658
Ifi30	0.00335523	0.656913	1
Anxa2	0.00267042	0.603671	1
Icam1	0.0158523	0.593023	1
Man2a2	0.0241345	0.591289	1
Tspo	0.00191543	0.587666	1
Gm42047	0.00160136	0.584507	1
Tmem176a	0.000328081	0.581469	1
Abhd17b	0.00070067	0.575994	1
Stmn1	0.00337198	0.574481	1
H2-K1	1.57e-07	0.571902	0.00335829
Apod	0.0384738	0.560388	1
Ly6a	0.000582978	0.555984	1
Nrros	0.0012559	0.554703	1
Pabpn1	0.0136871	0.553794	1
Lgmn	0.00228251	0.545985	1
Pnp	0.000425066	0.54597	1
Hspa5	0.000630953	0.530617	1
S100a8	0.00013741	0.525177	1
H2-T23	8.5e-05	0.519285	1
Rilpl2	0.00453375	0.51634	1
Pdia6	3.98e-05	0.513931	0.851768
Hspa8	1.9e-05	0.511275	0.40699
Morf4l2	0.0149994	0.510574	1
Fgd2	0.00935478	0.503158	1
Chmp2a	0.000418794	0.501608	1
Ubxn4	0.00122643	0.491628	1
Fos	0.000599404	0.488683	1
Hspa1a	0.00560685	0.48481	1
Runx1	0.00597428	0.483398	1
B2m	2.26e-07	0.477002	0.00483114
Clcn3	0.027541	0.474829	1
Srp19	0.00739486	0.474278	1
Phf11b	0.00578721	0.471676	1
H2afy	0.00104529	0.470755	1
Msmo1	0.0467078	0.466208	1
Calr	0.000855013	0.462337	1
Ldlr	0.0149557	0.460301	1
Tmed10	0.000482453	0.458874	1
Hck	0.00323197	0.456524	1
Dtx3l	0.0368361	0.450311	1
H2-Q7	0.013175	0.449737	1
Atp6ap2	0.00437698	0.448818	1
Ier2	0.0132782	0.443689	1
Fcgrt	0.0222647	0.436719	1
Cflar	0.00907879	0.433565	1
Tmx3	0.0289902	0.433485	1
Manf	0.00186117	0.428605	1
Dynll1	0.00215733	0.428541	1
Crlf2	0.0121846	0.426463	1
Itgax	0.0159094	0.42469	1
Pdcd5	0.0204767	0.423309	1
2610001J05Rik	0.0462679	0.422939	1
Hspe1	0.00762669	0.421295	1
Eif4e	0.0010838	0.420973	1
Mlec	0.0277491	0.420438	1
Flot1	0.00698269	0.417097	1
Ifi27l2a	0.0120777	0.416857	1
Gm21188	0.00863848	0.415338	1
Pltp	0.0361875	0.413412	1
Arpc2	0.00481593	0.411016	1
Lman2	0.0184697	0.408804	1
Card19	0.016155	0.408041	1
Psma1	0.00335675	0.405667	1
Aco2	0.0257485	0.401349	1
Polr2f	0.00169419	0.399973	1
Ifi207	0.0270385	0.399762	1
Jchain	0.000700327	0.395261	1
Rab43	0.000861352	0.394587	1
Pkib	0.0359297	0.394329	1
Atg3	0.00751156	0.393874	1
Slk	0.029458	0.393446	1
Brd1	0.000616951	0.392342	1
Nfat5	0.047837	0.387965	1
Cd44	0.0124433	0.387303	1
Sra1	0.0209189	0.381261	1
Cycs	0.0359563	0.376889	1
Nfkbid	0.0308662	0.3762	1
H2-D1	2.39e-05	0.373549	0.510695
Cuta	0.0152456	0.372042	1
Fbxo28	0.000700327	0.368474	1
Gbp6	0.00563705	0.364144	1
Pkm	0.0465596	0.36379	1
Atp5l	0.00261921	0.361169	1
Serpina3g	0.0409375	0.361118	1
Ier3ip1	0.0357703	0.360928	1
Stx16	0.00624685	0.36028	1
Dnajb11	0.00952101	0.358889	1
Napsa	0.012072	0.357959	1
Tmed9	0.0104345	0.356992	1
Dhcr7	0.00494048	0.354041	1
Ndufv2	0.042865	0.352299	1
Tspan3	0.0180184	0.352121	1
Pik3ca	0.0270385	0.351443	1
Golt1b	0.00451552	0.350759	1
Dhrs7	0.0139336	0.349871	1
Sh3gl1	0.0124769	0.34959	1
Tpp1	0.0317917	0.349336	1
Samm50	0.0106243	0.345636	1
Cpne1	0.0223594	0.345239	1
Adipor2	0.0214301	0.344657	1
Ell2	0.0011893	0.343591	1
S100a9	0.00478549	0.343401	1
Taok2	0.0136405	0.34276	1
Ran	0.0388551	0.338881	1
Mgst2	0.0162723	0.337167	1
Cast	0.0204848	0.334175	1
5031439G07Rik	0.0258161	0.33296	1
Cyp51	0.00262663	0.329723	1
Stat2	0.049091	0.328671	1
Gba	0.0456128	0.326239	1
Ap2s1	0.0477186	0.325234	1
Psma2	0.0134935	0.324938	1
Ifi44	0.0393155	0.324271	1
Tex264	0.00414166	0.32413	1
Mpnd	0.00447858	0.323794	1
Rbbp7	0.0192308	0.320444	1
Csnk2b	0.0184479	0.319069	1
Myo18a	0.0223333	0.318527	1
Siva1	0.00440385	0.317477	1
Myadm	0.0128535	0.317016	1
Plp2	0.0273688	0.316451	1
Hsp90aa1	0.0489424	0.315902	1
Scfd1	0.0381703	0.313752	1
Ehd4	0.0381737	0.313717	1
Sub1	0.000964681	0.313216	1
Pfkp	0.03619	0.312802	1
Oasl2	0.0144521	0.311251	1
Dnajc3	0.0485369	0.305916	1
Fosb	0.0178674	0.305884	1
Actg1	0.0459388	0.304462	1
Sdf2l1	0.00412481	0.304436	1
Alcam	0.0475189	0.30371	1
AB124611	0.0202811	0.302328	1
Dpm1	0.0246044	0.302023	1
Grn	0.0117531	0.301432	1
Rpn2	0.0401194	0.299673	1
Bbip1	0.0188895	0.299411	1
Hsd17b12	0.0362198	0.298053	1
BC031181	0.00214588	0.296177	1
Sptlc2	0.0258558	0.295736	1
Ppp1cc	0.0333393	0.295715	1
Arpc3	0.0134127	0.293355	1
Pcyt1a	0.03009	0.288884	1
Tmbim6	0.0166303	0.288339	1
Rwdd1	0.0361238	0.28742	1
Gabarap	0.00707394	0.285843	1
Casp6	0.0210709	0.285519	1
Ccny	0.0485484	0.284143	1
Pfn1	0.00103861	0.277888	1
Ube2s	0.0346246	0.277335	1
Ctsz	0.0291072	0.276838	1
Psmd5	0.0192289	0.276578	1
Ctsh	0.0175116	0.276231	1
Snrpb	0.0441512	0.275816	1
Bad	0.0494913	0.272896	1
Txn1	0.0438716	0.272748	1
Laptm4a	0.0441539	0.27198	1
Yme1l1	0.0079307	0.270118	1
Desi2	0.0147188	0.269223	1
Baz1a	0.0491248	0.268192	1
4932438A13Rik	0.0486697	0.262721	1
Cox8a	7.81e-05	0.260842	1
Tmem203	0.0124602	0.258807	1
Ly6c1	0.00938903	0.257735	1
Ndufa13	0.0179327	0.257667	1
Fcer1g	0.0328583	0.257213	1
Nedd8	0.0478521	0.256631	1
Fxr2	0.0400643	0.255961	1
Nampt	0.0217739	0.255874	1
Epb41l4aos	0.0319124	0.255862	1
Tctex1d2	0.0294968	0.255479	1
Itpripl2	0.00563705	0.254931	1
Dad1	0.0164523	0.254169	1
Abce1	0.0180184	0.254064	1
Mfsd14a	0.0383221	0.253963	1
Oas1a	0.00938903	0.253884	1
Timm10	0.0288314	0.253681	1
Git1	0.0421673	0.252879	1
Il6ra	0.0276465	0.251658	1
Unkl	0.0349121	0.250403	1
Kdm4a	0.0261443	-0.25019	1
Nfkbil1	0.0344911	-0.250703	1
Srp68	0.0222205	-0.25245	1
Dctn5	0.0292658	-0.253696	1
Ybx1	0.0329079	-0.254336	1
Zfp148	0.0463285	-0.255174	1
Edem2	0.00711939	-0.255229	1
Ttc17	0.0282279	-0.25541	1
Rplp0	0.00131916	-0.256015	1
Eef1a1	6.59e-06	-0.256074	0.140809
Sh2d1b1	0.0168382	-0.257253	1
Usp8	0.00746178	-0.25935	1
Trib1	0.0125001	-0.259953	1
Mppe1	0.016891	-0.260188	1
Tada1	0.0473345	-0.262608	1
AI480526	0.00239502	-0.262624	1
Zmynd11	0.0368283	-0.262889	1
Akap8l	0.00282873	-0.263182	1
Phrf1	0.0332866	-0.263307	1
Sort1	0.0310307	-0.265904	1
Vav2	0.0251418	-0.266758	1
Adss	0.0496157	-0.268314	1
Macf1	0.0338811	-0.268334	1
Mctp2	0.0222986	-0.268867	1
Bin1	0.0360504	-0.269338	1
Nceh1	0.0253503	-0.26934	1
Cspp1	0.0125801	-0.269757	1
Apba1	0.019869	-0.270446	1
Smim5	0.0241886	-0.270503	1
Traf4	0.0430533	-0.270975	1
Tcf3	0.045515	-0.273058	1
Lair1	0.0318559	-0.274411	1
Pecam1	0.0362198	-0.275635	1
Ifnar1	0.0372446	-0.276334	1
Zfp869	0.00110902	-0.276693	1
Vps13b	0.0077807	-0.277383	1
Cds1	0.026226	-0.28088	1
Klhdc3	0.0146856	-0.281983	1
Ddhd2	0.0275622	-0.282046	1
Pgp	0.0188178	-0.284424	1
Map4k5	0.0315638	-0.285682	1
Gpatch2l	0.00437796	-0.285899	1
Cebpzos	0.016152	-0.287696	1
Smarca4	0.020526	-0.288801	1
Igf1r	0.00484709	-0.289479	1
Ehbp1l1	0.0467091	-0.289503	1
3830406C13Rik	0.0269582	-0.289973	1
G3bp1	0.035451	-0.290548	1
Tia1	0.0368819	-0.291186	1
Obscn	0.0164763	-0.293167	1
Rpl36a	0.00397577	-0.29348	1
Rptor	0.00771441	-0.293754	1
Cyfip2	0.0423496	-0.294287	1
Pigt	0.01074	-0.295389	1
Rbm7	0.0447647	-0.297236	1
Ubac1	0.0284504	-0.297385	1
Tgfbr1	0.00897138	-0.298011	1
Cul9	0.0434949	-0.299579	1
mt-Nd5	0.0244741	-0.302078	1
Gm42031	0.0288111	-0.305358	1
Safb	0.0236134	-0.30595	1
Il11ra1	0.0246434	-0.306602	1
Cib2	0.0114999	-0.306647	1
Cd72	0.0191202	-0.307051	1
Zyx	0.00406451	-0.309787	1
Mfap3	0.0381619	-0.311277	1
Cr1l	0.0373332	-0.311469	1
Rps29	0.00059442	-0.312448	1
Dnmt3a	0.00399316	-0.31453	1
Cops2	0.00386551	-0.315364	1
Irf5	0.0394148	-0.318911	1
Capg	0.00486435	-0.319384	1
Igsf9	0.00514842	-0.319595	1
Ciz1	0.00308085	-0.320235	1
Mrps30	0.0113978	-0.321041	1
Uty	0.0002329	-0.321053	1
2410002F23Rik	0.0230335	-0.321376	1
Ccm2	0.0339918	-0.325073	1
Gm47754	0.00259314	-0.325221	1
Fam168a	0.0163173	-0.32815	1
Sympk	0.00714518	-0.328735	1
Rps21	0.000552404	-0.328964	1
A530088E08Rik	0.00584968	-0.331366	1
Foxk1	0.0132476	-0.335583	1
Tssc4	0.025882	-0.335939	1
Ssrp1	0.0232578	-0.337275	1
Exosc7	0.0075395	-0.338652	1
Mta3	0.024325	-0.340659	1
Pim2	0.00614447	-0.341208	1
Eml4	0.0207382	-0.341713	1
Rrs1	0.0419352	-0.34298	1
Kdm2a	0.0089233	-0.343429	1
Cdipt	0.00899132	-0.343471	1
Pcbp1	0.0035631	-0.344093	1
Mycl	0.0100927	-0.347457	1
Map7d1	0.0175081	-0.348342	1
Anapc5	0.0140725	-0.348753	1
Rrp1	0.0266534	-0.349227	1
Atf7ip	0.00806868	-0.349558	1
Qdpr	0.0117391	-0.35059	1
Gpr137b	0.045979	-0.353444	1
Fundc2	0.011026	-0.353959	1
Camta2	0.0161028	-0.354163	1
Cdc14b	0.017748	-0.354492	1
Ssbp1	0.0182902	-0.354803	1
Cpsf4	8.84e-05	-0.355552	1
Golga2	0.0106736	-0.356615	1
Glul	0.0387373	-0.357797	1
Tmem251	0.0273819	-0.358412	1
Slc38a1	0.0294272	-0.358528	1
Cd53	0.0121621	-0.360103	1
Efcab14	0.00279378	-0.360975	1
Tnpo2	0.0224706	-0.361211	1
Foxo1	0.0123559	-0.361292	1
Ccng2	0.0287656	-0.362491	1
Cyfip1	0.00560268	-0.363144	1
Prkab2	0.0234949	-0.364608	1
Uvrag	0.0254041	-0.364665	1
Arsa	0.00010537	-0.365809	1
Ncoa6	0.0151428	-0.368851	1
mt-Cytb	0.000708484	-0.369067	1
Eef2	0.000423824	-0.373203	1
Ago3	0.0381619	-0.373999	1
Nr4a1	0.00504036	-0.378155	1
Adcy7	0.00854277	-0.38155	1
Vps4b	0.00483766	-0.382992	1
Plcd3	0.0328794	-0.383376	1
Ubn1	0.0135521	-0.385688	1
Hnrnph1	0.0181768	-0.387941	1
Zfp384	0.000510218	-0.388356	1
Uba52	0.000258241	-0.390444	1
Siglech	0.000167296	-0.390637	1
Gpi1	0.00383787	-0.390686	1
Cxxc5	0.038341	-0.39096	1
Eif4g3	0.0321471	-0.394262	1
Txnip	0.0295022	-0.3947	1
Cybc1	0.00196753	-0.395526	1
Svbp	0.0133639	-0.395827	1
Prr5	0.0364955	-0.399552	1
Thap11	0.000947312	-0.400499	1
Plekhm3	0.00457808	-0.403087	1
Ripor2	0.00348755	-0.403249	1
Pcnx3	0.0163912	-0.40637	1
Rpl37a	0.000124585	-0.408336	1
Rogdi	0.00771536	-0.408697	1
Sla	0.00389646	-0.409376	1
Srrm2	0.000616236	-0.414983	1
Acap1	0.0332606	-0.417664	1
Ramp1	0.00162912	-0.422339	1
Gngt2	0.00991722	-0.426479	1
Ntpcr	0.0066117	-0.427506	1
Zfp691	0.00239502	-0.432067	1
Klrd1	0.0140957	-0.435443	1
Ndufs2	0.00193397	-0.437032	1
Clcn4	0.00572485	-0.438631	1
Tespa1	0.00511459	-0.439023	1
Rnaset2b	0.000406244	-0.444763	1
Sf3b2	0.00551797	-0.446048	1
Bcl2l2	0.00514842	-0.450402	1
Mrfap1	0.0443979	-0.452677	1
Ets1	0.0372832	-0.452852	1
Cd209c	0.000193487	-0.456276	1
Arl4a	0.0173148	-0.457557	1
Zbtb10	0.0117033	-0.461494	1
Mtss1	0.000155872	-0.464781	1
mt-Nd3	0.000144406	-0.46789	1
Egln1	0.00651037	-0.468226	1
Baz2a	0.000334448	-0.472758	1
Oxr1	0.00966267	-0.473711	1
Setd3	0.0353747	-0.477065	1
Plekho1	0.00250632	-0.479763	1
Akap13	0.00257992	-0.48026	1
Zzef1	1.43e-05	-0.482662	0.305742
Tnfrsf13b	0.0130596	-0.501715	1
Grm8	0.00256284	-0.503866	1
Aff3	0.000413651	-0.504489	1
Pde4dip	7.48e-05	-0.515272	1
Parvg	0.000519963	-0.530327	1
Neat1	0.00533185	-0.541026	1
Cytip	0.0055867	-0.5411	1
Clec12a	7.46e-05	-0.548386	1
Rsrp1	1.54e-05	-0.560742	0.328647
Rbm38	0.00130568	-0.57486	1
Eif2s3y	1.7e-06	-0.577635	0.0364056
Pink1	0.000991066	-0.585449	1
mt-Atp8	5.57e-07	-0.599857	0.0119049
Ints1	0.00638304	-0.622154	1
Ltb	0.0127082	-0.646039	1
Ddx3y	1.24e-07	-0.679611	0.00264386
Gm43305	0.000130056	-0.710406	1
Cd209a	1.9e-05	-1.01943	0.405848
AY036118	0.00581451	-1.0553	1
Cd209d	2.64e-09	-1.076	5.65e-05

## Sheet: Table S3F
Table S3F. DEGs in monocyte in YE/YN comparison group.
	p_val	avg_logFC	p_val_adj
Chil3	8.97e-19	2.82035	1.92e-14
S100a8	2.57e-09	2.53137	5.49e-05
Xist	3.31e-27	2.19486	7.08e-23
Saa3	1.72e-10	2.02541	3.69e-06
S100a9	2e-05	1.76992	0.428589
Hp	2.37e-17	1.651	5.08e-13
Ier3	6.01e-10	1.6183	1.29e-05
Cebpb	3.22e-22	1.49085	6.89e-18
Prdx5	7.7e-19	1.45772	1.65e-14
Ms4a4a	8.13e-19	1.45737	1.74e-14
Plac8	2.39e-20	1.44248	5.11e-16
Cfb	1.3e-14	1.35993	2.77e-10
Ms4a6d	9.11e-21	1.35295	1.95e-16
Apoe	1.24e-11	1.30175	2.65e-07
Pla2g7	1.77e-18	1.29561	3.78e-14
AW112010	6.48e-13	1.29072	1.39e-08
Tgfbi	3.57e-20	1.25857	7.64e-16
Ly6c2	2.49e-15	1.24144	5.33e-11
Ifi27l2a	5.4e-15	1.22419	1.15e-10
Ctsc	8.1e-18	1.20933	1.73e-13
Sirpb1c	4.7e-15	1.19435	1e-10
Cxcl2	7.4e-10	1.17951	1.58e-05
Fosb	8.89e-09	1.15418	0.000189993
Lyz2	3.16e-19	1.12647	6.75e-15
Ly6i	4.47e-12	1.11967	9.55e-08
Gda	2.02e-12	1.11161	4.31e-08
Wfdc17	5.06e-11	1.10298	1.08e-06
Gngt2	3.06e-14	1.08574	6.55e-10
Clec4a3	1.29e-15	1.0718	2.75e-11
Il1b	4.16e-06	1.06435	0.0889531
Lrg1	1.13e-07	1.05742	0.00240889
Ifitm3	8.1e-16	1.04132	1.73e-11
Ly6a	2.61e-07	1.03369	0.00557758
Cybb	1.68e-17	1.02181	3.6e-13
Msrb1	3.56e-13	1.01993	7.62e-09
Cd14	4.87e-08	1.00596	0.00104102
Socs3	1.49e-08	0.979816	0.000318804
Gm9733	1.64e-11	0.978476	3.5e-07
C3	5.93e-13	0.972524	1.27e-08
Fcer1g	4.91e-20	0.954225	1.05e-15
Xdh	2.13e-10	0.95174	4.56e-06
Jchain	0.00202478	0.937178	1
Ifitm1	3.38e-05	0.936885	0.723063
Tnfaip2	1.12e-09	0.935777	2.39e-05
Tmpo	1.91e-12	0.933704	4.08e-08
Ms4a4c	1.53e-12	0.923802	3.27e-08
Csf1r	3.87e-13	0.923328	8.29e-09
Oasl2	2.69e-10	0.920101	5.76e-06
Pot1b	8.32e-05	0.911388	1
Ccl2	1.47e-05	0.910959	0.315276
Neat1	1.51e-06	0.906261	0.0321855
Cyba	3.49e-20	0.896431	7.46e-16
Clec4n	3.09e-07	0.891719	0.00660546
Igkc	0.030018	0.886866	1
Ddhd1	9.13e-08	0.869354	0.00195202
Gpr141	4.37e-07	0.868213	0.00935486
Nupr1	1.09e-11	0.867136	2.32e-07
Isg15	4.85e-10	0.862499	1.04e-05
Lcn2	1.02e-05	0.861942	0.217953
Cdkn1a	7.96e-08	0.860775	0.00170184
Cd302	2.22e-10	0.845584	4.74e-06
Il1rn	1.63e-07	0.845294	0.00348987
Tspo	3.15e-13	0.834811	6.75e-09
Malat1	0.000260491	0.832719	1
Tcirg1	4.32e-07	0.828074	0.00924048
Lamp1	2.66e-12	0.816513	5.69e-08
Cd38	0.000118024	0.814751	1
Calhm6	1.39e-07	0.808882	0.0029641
Zeb2	9.06e-11	0.808318	1.94e-06
Wfdc21	2e-05	0.807564	0.428589
Clec4e	4.37e-08	0.806834	0.000935198
Rrbp1	2.55e-10	0.800679	5.46e-06
Adgre4	7e-08	0.799481	0.00149662
Slfn1	1.31e-08	0.795076	0.000281176
Gm21188	1.68e-12	0.794371	3.6e-08
Fcgr1	4.21e-09	0.792119	9.01e-05
Grn	4.05e-11	0.786272	8.65e-07
Lamp2	6.68e-11	0.785884	1.43e-06
Cxcl10	3.17e-06	0.78187	0.0677726
Itgam	4.69e-10	0.780933	1e-05
Naaa	1.09e-07	0.779472	0.00233936
Hspa8	1.21e-12	0.776594	2.58e-08
Irf1	1.2e-06	0.772751	0.0256232
Cers6	3.69e-06	0.772661	0.0788112
Fos	4.04e-12	0.768807	8.63e-08
Ifitm6	1.51e-06	0.76637	0.032378
Lars2	0.0178252	0.76587	1
Klra2	6.69e-11	0.759766	1.43e-06
Ccr2	5.88e-10	0.758343	1.26e-05
Pld4	7.93e-13	0.752177	1.7e-08
Fcgr2b	1.73e-10	0.750353	3.7e-06
Rtp4	6.37e-07	0.746575	0.0136186
Rnf213	6.11e-07	0.745153	0.0130548
Parp14	1.41e-05	0.744705	0.30056
Csf3r	2.08e-09	0.743711	4.45e-05
Ifitm2	6.1e-10	0.742571	1.31e-05
Ggh	2.14e-10	0.741077	4.57e-06
Man2a1	3.01e-07	0.739753	0.00643225
Capg	2.75e-07	0.73802	0.00587907
Zbp1	1.44e-09	0.737777	3.07e-05
Cd68	6.82e-09	0.736923	0.00014582
Ncf4	8.1e-10	0.736608	1.73e-05
Lst1	1.46e-11	0.726446	3.12e-07
Pim1	2.9e-09	0.725996	6.21e-05
Ifi211	8.24e-08	0.723724	0.00176097
Psmb10	1.33e-09	0.721785	2.83e-05
Ifi203	1.98e-08	0.721458	0.000422364
F10	6.03e-08	0.72071	0.00128906
Ms4a6b	7.75e-11	0.720467	1.66e-06
Emilin2	2.82e-08	0.711566	0.000602219
Pnp	8.02e-09	0.711546	0.000171443
Csf2rb	1.33e-09	0.711329	2.84e-05
Cd300lf	3.37e-09	0.709909	7.2e-05
Slfn4	1.86e-05	0.707731	0.397041
Plod3	3.75e-08	0.707551	0.000801345
Mmp14	2.77e-06	0.707365	0.0591971
Vcan	6.09e-06	0.706094	0.130129
Ctsb	1.13e-10	0.70406	2.41e-06
Irf7	8.23e-10	0.700931	1.76e-05
Ncf2	1.22e-09	0.700022	2.62e-05
Aprt	2.22e-08	0.695455	0.000474667
Hck	4.84e-10	0.694138	1.04e-05
Fn1	1.49e-05	0.693591	0.319091
Mapkapk2	7.94e-07	0.693153	0.0169766
Camk2d	6.52e-06	0.685974	0.139346
Fcgr3	1.95e-10	0.682989	4.17e-06
Mpeg1	9.56e-10	0.682163	2.04e-05
Ccl3	0.000217091	0.681384	1
Tyrobp	9.55e-15	0.680967	2.04e-10
Mndal	1.95e-07	0.677811	0.00417654
Trps1	5.25e-05	0.677318	1
Thbs1	0.000519698	0.674183	1
Ms4a6c	5.32e-11	0.674103	1.14e-06
Dbi	2.2e-11	0.672729	4.71e-07
Ctsa	2.12e-10	0.672133	4.53e-06
Mgst1	2.53e-08	0.670458	0.000541596
Ifi213	9.85e-06	0.669496	0.210701
Lilrb4a	2.42e-09	0.668679	5.18e-05
Cstb	1.42e-10	0.668618	3.04e-06
Tpd52	3.43e-09	0.668267	7.34e-05
Gm5150	1.52e-09	0.667247	3.25e-05
Itgal	6.85e-07	0.666873	0.0146562
Abi3	2.78e-09	0.663887	5.95e-05
Lilr4b	6.11e-06	0.663408	0.130581
Sbno2	8.16e-05	0.66098	1
Jun	3.07e-05	0.660827	0.655519
Cyp4f18	3.3e-08	0.660693	0.00070657
Samhd1	2.95e-12	0.659804	6.31e-08
Ccl4	0.0194353	0.658676	1
Atp6v0c	5.72e-10	0.658428	1.22e-05
Slfn2	1.15e-09	0.655476	2.46e-05
Gsr	9.15e-08	0.651822	0.00195596
Selenop	2.65e-05	0.651756	0.567221
Lrp1	4.15e-07	0.649999	0.00886393
Clec4a1	6.68e-09	0.649767	0.000142858
Oas1g	8.58e-07	0.647853	0.0183528
Klf6	2.02e-05	0.645971	0.432837
Rab5if	8.37e-08	0.64402	0.00178943
Myof	4.56e-06	0.641917	0.0974727
Herc6	0.00023587	0.6419	1
Ccrl2	2.3e-05	0.638997	0.491989
Mt1	3.13e-05	0.637062	0.669997
Aif1	1.29e-08	0.636654	0.000275847
Mafb	5.57e-07	0.636382	0.0119045
Hmgb2	2.15e-05	0.634509	0.459737
Tlr2	4.87e-06	0.633437	0.104088
Slc7a11	0.00947406	0.632895	1
Rnpep	7.71e-10	0.630684	1.65e-05
Stat2	0.000783773	0.625469	1
Ptpn1	3.3e-07	0.625229	0.00705158
Rnf149	1.02e-07	0.622788	0.00218213
Pdk3	1.06e-06	0.622661	0.0226464
Laptm4a	5.45e-07	0.618071	0.0116577
Ctsl	1.04e-06	0.617056	0.0222353
Chmp4b	2.35e-07	0.612063	0.0050176
Clec4a2	1.64e-07	0.60868	0.00351613
Atp6v1b2	6.19e-08	0.608027	0.0013227
Cited2	7.56e-06	0.607358	0.16169
Dusp1	1.05e-09	0.606188	2.25e-05
Pilra	2.23e-07	0.605323	0.00476465
C1qb	0.000716283	0.604557	1
Lrrc25	2.39e-06	0.604214	0.0511559
Slpi	0.000537077	0.60194	1
Sirpb1b	3.15e-06	0.600272	0.0674107
S100a6	3.23e-09	0.598789	6.91e-05
Apobec1	2.99e-07	0.5972	0.00638308
Plin2	3.23e-06	0.597041	0.0691456
Snx2	1.37e-07	0.596021	0.00292886
Gm36161	1.34e-11	0.595779	2.87e-07
F13a1	2.84e-05	0.594243	0.608316
Dynll1	2.3e-07	0.593203	0.00491669
Gadd45b	5.01e-05	0.591844	1
Fcgr4	2.04e-05	0.584039	0.436457
Jund	2.64e-08	0.582323	0.000564001
F11r	4.54e-07	0.582247	0.00971793
Sem1	5.07e-11	0.579171	1.08e-06
Gsdmd	1.6e-05	0.577866	0.342206
Ctss	4.65e-12	0.576988	9.95e-08
Blvrb	8.15e-06	0.571643	0.174266
Ddx58	5.92e-07	0.57	0.0126601
Fyb	7.35e-08	0.569874	0.00157175
Hacd4	1.43e-07	0.569005	0.00305027
Myo1f	2.55e-06	0.568184	0.054573
Vsir	3.03e-06	0.567905	0.0648482
Slfn5	6.2e-06	0.567628	0.132549
Ly6e	5.65e-11	0.564162	1.21e-06
N4bp1	8.11e-05	0.563094	1
Ccr1	2.23e-05	0.563044	0.477451
Syk	1.48e-07	0.56301	0.00316625
Acer3	2.18e-06	0.560846	0.046605
Upp1	0.000137734	0.55788	1
C1qa	0.0133229	0.557519	1
Clec12a	3.68e-07	0.556472	0.00787059
Nfil3	1.26e-05	0.554448	0.269548
Egr1	1.03e-05	0.553629	0.220321
Tnfrsf1b	3.1e-07	0.553261	0.0066217
Cebpd	3.06e-05	0.552062	0.654459
Eno1	1.54e-07	0.548379	0.00328746
Lamtor4	3.18e-05	0.548087	0.680348
Jarid2	0.000510476	0.546788	1
Oas1a	3.56e-08	0.546708	0.000761137
Metrnl	1.37e-06	0.546337	0.0293869
Tlr13	0.000177591	0.545991	1
S100a13	2.45e-06	0.545793	0.0524608
Grina	3.74e-06	0.542126	0.0800224
Ptprj	0.0017137	0.539346	1
Spon1	1.43e-05	0.539047	0.306072
Trafd1	3.24e-06	0.537105	0.0691822
Ifi47	1.36e-06	0.536805	0.0291048
Alox5ap	1.45e-05	0.535062	0.310057
Tm6sf1	0.000130585	0.533085	1
Fpr2	1.63e-05	0.532398	0.347722
Rasgrp1	0.00195417	0.530749	1
Pkm	3.66e-06	0.528354	0.0782465
Smpdl3a	5.98e-06	0.527815	0.127822
Msr1	8.55e-07	0.527263	0.018292
Gyg	2.46e-05	0.527011	0.527048
Trappc2l	4.95e-08	0.526243	0.00105833
AB124611	3.34e-06	0.524816	0.0713755
Psme2	5.87e-07	0.521053	0.0125514
Hif1a	0.000209588	0.519011	1
Clec5a	9.42e-07	0.51864	0.0201386
Spint1	2.42e-05	0.516442	0.516696
Apoc2	2.71e-05	0.516411	0.579133
Cox5a	1.08e-06	0.515541	0.0230575
Sirpa	1.55e-06	0.51463	0.0331264
Tmem106a	1.74e-05	0.513972	0.372714
Pycard	1.31e-05	0.513605	0.280902
Dram1	1.16e-05	0.513283	0.247127
Psma7	5.75e-07	0.513136	0.0122855
Sp140	6.41e-05	0.512177	1
Ifi204	8.8e-08	0.512128	0.00188269
Nrros	0.000119803	0.511318	1
Mmp8	0.000133351	0.511108	1
Gbp5	4.72e-07	0.510376	0.0100907
Sell	0.000272794	0.506139	1
Fgl2	0.00111963	0.503373	1
Hspa5	3.62e-05	0.503141	0.773304
Igsf6	4.85e-08	0.502653	0.00103731
Stat1	1.74e-06	0.502154	0.0371852
Uqcrc1	4.87e-06	0.50091	0.10414
Hebp1	0.000139678	0.500507	1
Anxa1	3.01e-05	0.497689	0.642679
Gm42418	0.000929154	0.495731	1
Ctsd	0.000118353	0.494716	1
Pitpna	1.66e-05	0.493983	0.355779
Mcemp1	6.7e-07	0.493206	0.0143174
Arid5b	0.0270392	0.493139	1
Rab1a	9.23e-06	0.491816	0.197441
Pik3cd	0.000254579	0.489563	1
Emb	2.1e-05	0.486858	0.448569
Wsb1	0.0257646	0.485662	1
Trim30a	2.19e-06	0.484274	0.0468459
H2-K1	4.45e-08	0.481519	0.000951734
Ehbp1l1	0.00211099	0.481487	1
Gmfg	2.45e-05	0.479958	0.523005
Asah1	8.05e-05	0.478381	1
Xbp1	4.86e-06	0.477164	0.103905
Gbp2	1.14e-07	0.476675	0.00244389
Ptprc	2.98e-06	0.475178	0.0637619
Dok3	7.17e-07	0.474869	0.0153405
Cib1	4.56e-05	0.470781	0.974419
Acp2	0.000648809	0.470072	1
Trim30d	0.000180942	0.469378	1
Atf3	7.78e-05	0.468594	1
Gbp6	0.0128365	0.46841	1
Ifi209	6.05e-05	0.468391	1
Prkcd	5.72e-06	0.467714	0.122375
Ap2s1	1.64e-07	0.466809	0.00350211
App	1.48e-05	0.466452	0.316206
Rab14	0.00489048	0.463329	1
Mpp1	0.000133442	0.463227	1
Gbp4	0.0028926	0.462652	1
Ifngr1	1.83e-05	0.461849	0.390805
Ndufs7	0.000991938	0.461827	1
Psma2	7.43e-06	0.461288	0.15892
Adam17	0.00567753	0.461086	1
Tmem173	1.94e-05	0.45874	0.413977
Fgr	5.15e-05	0.457827	1
Gna13	0.000763486	0.457006	1
Unc93b1	1.3e-05	0.455893	0.27855
Nfam1	0.00311121	0.454013	1
Dennd1a	0.0214305	0.450138	1
Bst1	4.74e-05	0.448747	1
Aldoa	3.71e-05	0.447367	0.793164
Mtch1	5.1e-05	0.444345	1
Uqcr11	0.000144717	0.443832	1
Grk2	8.29e-05	0.442036	1
Fxyd5	0.000179791	0.439582	1
Hsp90b1	0.00047848	0.439538	1
Akr1a1	8.32e-06	0.435735	0.177989
Ifih1	0.000356529	0.435571	1
Lgals9	3.07e-06	0.435219	0.0656078
Parp9	0.000153235	0.435177	1
Pkn1	0.00456646	0.434669	1
Pgd	6.08e-05	0.434184	1
Tet2	0.0262809	0.434059	1
Blvra	1.44e-06	0.432898	0.0308205
Atp6v0d1	8.15e-05	0.431187	1
Klf13	0.00025289	0.431169	1
Osm	0.000270079	0.430626	1
Ndufc1	0.00116204	0.430324	1
Pirb	1.13e-08	0.429313	0.000242693
Aldh2	0.00011176	0.428785	1
Slc11a1	1.9e-05	0.428092	0.4071
Lpcat2	1.09e-05	0.427756	0.232361
Igkv1-135	0.00533281	0.427741	1
Dse	0.00138559	0.426765	1
Anxa2	0.0034177	0.426684	1
Mxd1	0.00597881	0.426254	1
Nfe2l2	0.00376197	0.425028	1
Kdm6b	0.00235937	0.424793	1
Bin2	7.42e-06	0.423334	0.158572
Tmem131	0.00413227	0.422819	1
G6pdx	0.00113793	0.422426	1
Nlrc5	0.00495507	0.421061	1
Aplp2	0.00138407	0.419622	1
Tkt	3.88e-05	0.419505	0.828776
Arap1	0.000249762	0.41869	1
Bri3	0.000143207	0.4182	1
Phf11d	0.00201005	0.418003	1
Arhgdib	1.48e-06	0.417912	0.0317516
Fermt3	5.19e-05	0.41718	1
Pilrb2	1.45e-05	0.415212	0.311011
Yipf1	8.91e-06	0.415187	0.190585
Gnai2	9.69e-06	0.415182	0.207299
Tarm1	5.28e-05	0.414923	1
Nod1	0.00096445	0.414176	1
Mvp	0.00415391	0.414076	1
Srsf9	0.00103537	0.413913	1
Fosl2	0.031412	0.413878	1
Ndufc2	0.000518119	0.412463	1
Casp1	0.000756594	0.410828	1
Map4k4	0.0177964	0.40969	1
Gng12	0.000190096	0.409288	1
Picalm	0.00201559	0.409174	1
1600014C10Rik	0.000131561	0.40901	1
Plek	0.00187558	0.408434	1
Aoah	0.000109081	0.408307	1
Nr4a1	0.00566042	0.40745	1
Nr1h3	0.000379596	0.406914	1
Atp6v1a	0.00199755	0.40685	1
Edem1	0.00129273	0.40435	1
Ifit1	0.00193494	0.404211	1
Lcp2	0.000563653	0.404111	1
Ptpn6	0.000139268	0.403844	1
Parp12	0.00060716	0.403633	1
Sdc3	0.000398381	0.403569	1
Frmd4b	0.0241651	0.403414	1
Cmtm7	0.000660771	0.403304	1
Sowahc	0.00465591	0.401476	1
2810013P06Rik	0.0283154	0.401068	1
Diaph1	0.0116684	0.400754	1
Ctsz	4.2e-05	0.400036	0.899072
Tfec	0.000745375	0.399884	1
Slc8a1	0.00359652	0.399731	1
Soat1	0.00150713	0.399536	1
BC005537	0.00185102	0.398971	1
Rbm8a	0.00028167	0.398927	1
Dtx3l	1.31e-05	0.398512	0.280897
Psmb8	1.74e-05	0.396252	0.37206
Rnasek	0.000233038	0.396244	1
Sp110	6.02e-05	0.396084	1
Rbis	0.000104498	0.395245	1
Tmem51	0.000284485	0.394645	1
Atrnl1	0.00604676	0.394467	1
Lgals3	0.000222989	0.394087	1
Srgn	1.31e-05	0.393601	0.279545
H3f3b	2.56e-05	0.393077	0.547103
Rnaseh2c	0.000592606	0.393007	1
Ccr5	0.00658471	0.392789	1
Rac1	5.2e-05	0.392654	1
Gpr65	0.0116251	0.392212	1
Abca7	0.00181069	0.391476	1
Plaur	8.81e-05	0.390949	1
Hpse	0.000596618	0.390688	1
Cndp2	0.00205476	0.390569	1
Zfp622	0.0010394	0.390359	1
Pdia6	0.00384056	0.390129	1
Iglv1	0.0416461	0.389253	1
Comt	0.00143985	0.389192	1
Nxpe4	0.000282745	0.38914	1
Mefv	0.00479683	0.388766	1
Sppl2a	0.000181165	0.388104	1
Adssl1	0.000118351	0.387444	1
Ugt1a7c	1.49e-05	0.387323	0.318964
Il18	3.29e-05	0.387181	0.702513
Actb	4.75e-10	0.386907	1.01e-05
Chmp2a	0.00047251	0.3864	1
Lfng	0.00149523	0.385947	1
Rassf1	0.00724167	0.385927	1
Gbp3	1.01e-05	0.385292	0.215712
Csf2ra	0.000346464	0.38507	1
Nfkbia	0.000696063	0.384516	1
Gmip	0.016211	0.384208	1
Adam9	0.00305664	0.383216	1
Ier2	0.016976	0.382353	1
Smc1a	0.000184949	0.382153	1
Mcub	3.03e-05	0.382138	0.647738
Irgm1	0.00217789	0.382131	1
Atp6ap1	0.00134603	0.38201	1
Treml4	0.000976075	0.381729	1
Stx3	0.00124455	0.381523	1
Npc2	4.24e-06	0.381336	0.0906683
Adipor1	0.000640833	0.380552	1
Fam49a	0.000244366	0.380376	1
Rbbp8	0.0221586	0.379837	1
Lyn	0.000213895	0.378618	1
Reep5	4.23e-05	0.378488	0.904301
Lgmn	0.000345859	0.378025	1
Tmbim6	0.000180032	0.377734	1
P2ry14	0.00154292	0.376414	1
B2m	4.44e-09	0.375605	9.5e-05
Klf2	0.00474079	0.375601	1
Ndufb2	0.00159157	0.375472	1
Gabarap	4.31e-05	0.375453	0.920873
Lims1	0.00108866	0.374903	1
Adam15	0.00397714	0.374198	1
Ighg1	0.00230703	0.372868	1
Ogfrl1	0.000355448	0.37282	1
Fam174a	0.000675216	0.372694	1
Btg2	0.0171539	0.372548	1
Ssbp4	0.000883314	0.371714	1
Themis2	0.0100288	0.371593	1
Runx1	0.03556	0.371464	1
Ace	0.0161974	0.371216	1
Cd84	0.00130122	0.369777	1
Ppp1r15a	0.00313831	0.369245	1
Ddt	0.00259361	0.369129	1
S100a10	0.0382696	0.368397	1
Pdia3	0.000896433	0.368379	1
Pbx1	0.00093954	0.366591	1
Fis1	1.68e-05	0.366175	0.359995
Ms4a8a	0.000179241	0.365372	1
Oas2	9.72e-05	0.363442	1
Prxl2b	0.00570847	0.363047	1
Edf1	0.000402424	0.3629	1
Atp5g1	0.00287628	0.36285	1
Neurl3	0.0118069	0.362307	1
Atp6v0b	1.29e-06	0.362081	0.0276846
Il18bp	2.37e-05	0.361723	0.506627
Ap3b1	0.0042398	0.361678	1
Abcg1	0.00532492	0.361256	1
Gcnt2	0.00277377	0.360315	1
Pxn	0.0390419	0.359807	1
Nsrp1	0.000441264	0.359742	1
Vps29	0.0060403	0.357714	1
Aldh3b1	4.69e-05	0.357067	1
Txn1	3.74e-06	0.356536	0.0799615
Azi2	0.00346507	0.356303	1
Tax1bp1	9.72e-06	0.355279	0.207793
Sod2	5.79e-06	0.355239	0.123825
Cd300a	2.56e-05	0.355033	0.546861
Irak4	0.0122404	0.355003	1
Slc15a3	0.0310621	0.354009	1
Eif4ebp1	0.00143467	0.353864	1
Gpx1	3.7e-07	0.3534	0.00790899
Ostf1	0.000131117	0.353057	1
Tm9sf2	0.000169734	0.352948	1
Samd9l	0.00660925	0.352861	1
Vmp1	0.000766409	0.352848	1
Ndufa13	0.00186335	0.352054	1
Ddx24	0.00332912	0.351879	1
Ifi207	2.65e-05	0.351337	0.565595
Tpi1	2.01e-05	0.351221	0.429358
Adgre5	0.000902265	0.350676	1
Bcl2l11	0.0447991	0.349841	1
Il1r2	0.00365525	0.349002	1
Nsmce4a	0.0028585	0.348934	1
Ndufb1-ps	0.000111909	0.348489	1
G3bp2	0.0040453	0.348333	1
Ifi30	3.36e-05	0.347799	0.719148
Map3k8	0.0067827	0.347482	1
Ugp2	0.000441235	0.347373	1
Dlgap4	0.0021569	0.346754	1
Sdf4	0.00835533	0.346542	1
Cflar	0.00502956	0.346407	1
Psmd3	0.00198524	0.346311	1
Snd1	0.0143579	0.345801	1
Gm20559	0.0274923	0.345775	1
Tnf	0.0245302	0.345622	1
Ms4a7	0.00129583	0.345316	1
Cdk2ap2	0.000698202	0.345133	1
Birc3	0.012808	0.344745	1
Arpc1b	1.22e-05	0.344499	0.259822
Ndufb7	1.5e-06	0.34391	0.032145
Csf2rb2	5.33e-05	0.343816	1
Leng8	0.0252421	0.343601	1
Atp5mpl	0.00177172	0.343154	1
Bst2	7.89e-05	0.343064	1
Fam111a	0.000674407	0.34276	1
Prdx1	0.000312182	0.342655	1
Trib1	0.00314158	0.342594	1
Pik3r5	0.00552403	0.341981	1
Pgam1	0.000252044	0.341975	1
Xaf1	0.000622388	0.341575	1
Glrx2	0.000244077	0.341568	1
Nmi	0.00463745	0.340195	1
Gnb1	0.00139126	0.340026	1
Atp5c1	0.000327378	0.339307	1
Ano6	0.0167203	0.339288	1
Hmox1	0.000865257	0.339219	1
Nfkbiz	0.000488152	0.338772	1
Erp44	0.000435383	0.338541	1
Dennd1b	0.0137655	0.338532	1
Tnfsf13	1.2e-05	0.337961	0.256497
Rnasel	0.00662432	0.337897	1
Psmd12	0.000125988	0.337285	1
Kdm5c	0.033206	0.336894	1
Ddx3x	0.0129751	0.336459	1
Rnf115	0.000489398	0.335778	1
Rhob	0.0155835	0.335466	1
Zup1	0.0301376	0.335342	1
Casp8	0.0127369	0.333078	1
Ifi205	3.78e-05	0.332179	0.809127
Atp2b1	9.45e-06	0.330762	0.201981
Myl12a	0.00112061	0.330528	1
Coro1a	8e-05	0.330509	1
Abhd11	0.00314946	0.328557	1
Gstp1	0.000900651	0.327988	1
Siva1	0.000119131	0.327287	1
Mrpl20	0.000576082	0.327253	1
Sap30	0.000279773	0.326355	1
Tiparp	0.0225214	0.326342	1
Cept1	0.000441622	0.326271	1
Sat1	3.8e-05	0.325897	0.813093
Arpc4	0.000533824	0.32547	1
Zfyve9	0.00653828	0.324886	1
Itga4	0.00968725	0.324744	1
mt-Atp6	0.00122999	0.324015	1
Tap1	0.000502598	0.323741	1
Oasl1	0.00232413	0.323731	1
Slc25a5	4.98e-05	0.32276	1
Gapdh	7.6e-05	0.322627	1
Tcn2	5.11e-05	0.322376	1
Ppt2	7.59e-05	0.321786	1
Vamp8	0.000168406	0.321088	1
Ptk2b	0.0391921	0.32086	1
Ly86	0.00921919	0.320695	1
Cd300c2	0.00124085	0.320418	1
Relt	0.00457674	0.319376	1
Psmc6	0.000191847	0.319178	1
Snx1	0.000170004	0.319149	1
Pik3r6	0.0201589	0.318932	1
Pilrb1	0.000502267	0.318352	1
Ninj1	0.000349078	0.31773	1
Pfkfb4	0.00131924	0.316935	1
Hps3	0.00237185	0.316801	1
Tlr7	0.000907078	0.316779	1
Prtn3	0.000430014	0.315686	1
Ubp1	0.0159228	0.315244	1
Gm26917	0.00627111	0.314575	1
Tmem164	0.0208058	0.314569	1
Itm2b	1.51e-05	0.314135	0.321889
Pnpt1	0.00815624	0.314067	1
Ube2s	0.00116507	0.313957	1
Arl5c	0.00466382	0.313703	1
Canx	0.00195511	0.313615	1
Mrpl33	0.000153915	0.313492	1
Gm26532	0.0145162	0.31338	1
Mia3	0.00832531	0.313306	1
Erp29	0.00242137	0.312574	1
Pdhb	0.0155252	0.311575	1
Scand1	0.00209329	0.311419	1
Glrx	0.00186591	0.311102	1
Reep3	0.0438568	0.310953	1
Calm1	0.000271751	0.310529	1
Ube2l6	0.000120753	0.309655	1
Akt1	0.0289398	0.309611	1
Uba7	0.0241535	0.309347	1
Aldh16a1	0.00677203	0.30915	1
Dnajc3	0.0333012	0.309103	1
Hax1	0.0118805	0.309083	1
E230029C05Rik	0.0312958	0.308775	1
Acsl5	0.019017	0.30858	1
Nadk	0.00168536	0.30845	1
Nab1	0.0276887	0.306663	1
Slfn8	0.00622601	0.306465	1
Atp8a1	0.0332746	0.305873	1
P4hb	0.00605606	0.305486	1
Gpx4	0.001639	0.304258	1
Dpysl2	0.0174749	0.303619	1
Pla2g15	0.000797679	0.302153	1
Adar	0.0487807	0.302105	1
Tbc1d2b	0.0287249	0.302083	1
Tmem14c	0.00012251	0.302079	1
2210016F16Rik	0.00261914	0.301802	1
Nck1	0.00106105	0.30121	1
Hsd17b10	0.000800234	0.300287	1
Ikbke	0.035033	0.299529	1
Ppp2r5e	0.00205268	0.299398	1
Slc2a1	0.00848216	0.299361	1
Abr	0.00549783	0.298543	1
Rab31	0.00244195	0.298425	1
Ndufv3	0.000117019	0.29824	1
Ndufa11	0.00483142	0.298021	1
Cuedc2	0.000709388	0.297808	1
Sptlc2	0.0131092	0.297179	1
Slc31a1	0.00268529	0.296903	1
Sdcbp	0.0019423	0.296439	1
Ilrun	0.0199938	0.296334	1
Sh3bp2	0.00710533	0.29563	1
Sh3bgrl	0.00672371	0.295519	1
Tbk1	0.0177776	0.294437	1
Cox5b	9.19e-05	0.293404	1
Cebpg	0.00271746	0.292479	1
Psmc2	0.0134207	0.292407	1
Gbp7	0.000101257	0.29234	1
Tlr1	0.00373602	0.292308	1
Slc8b1	0.0040824	0.292177	1
Uqcrq	0.000970259	0.291704	1
Vwa5a	0.00885578	0.291599	1
Alas1	0.00570329	0.291342	1
Msn	0.00123726	0.291131	1
Rab20	0.000586302	0.290957	1
Dstn	0.00668149	0.290654	1
Atad2b	0.0181629	0.290401	1
Smpdl3b	0.000430014	0.290337	1
H2afj	0.0213508	0.289907	1
Leng9	0.0223058	0.288873	1
Ehd4	0.000300347	0.288245	1
Pdia4	0.0144429	0.287935	1
Nin	0.0309218	0.287847	1
Ptpn18	0.000450459	0.287638	1
Apobr	0.00611219	0.287305	1
Ifi206	0.0142114	0.287274	1
Ctnnd1	0.00582795	0.28687	1
Arhgef37	0.000597906	0.286192	1
Ceacam1	0.00505789	0.286128	1
Ypel3	0.0297395	0.28587	1
Csrnp1	0.04514	0.285204	1
Prdx2	0.000803244	0.285183	1
9530068E07Rik	0.00538975	0.284953	1
Psmc1	0.000614354	0.284895	1
Cope	0.000162409	0.284293	1
Cd93	0.00123801	0.283496	1
Tmbim4	0.000879392	0.283465	1
Rap2b	0.000787233	0.282683	1
Mfsd7a	0.0115371	0.282657	1
Mcl1	1.56e-05	0.282334	0.332697
Arhgef10l	0.000275377	0.281673	1
Rap2a	0.006354	0.280395	1
Snf8	0.000250701	0.280128	1
C1qc	0.0143525	0.280024	1
Nampt	0.000534433	0.279434	1
Ring1	0.0252387	0.279285	1
Il2rg	0.00456551	0.278255	1
Il10ra	0.010493	0.27795	1
Ethe1	0.00218995	0.277667	1
Pi16	0.00280326	0.27755	1
Dhx38	0.0498021	0.277344	1
Pttg1	0.00837396	0.277274	1
Atp6v1e1	0.00024911	0.277247	1
Psmb2	0.00196927	0.27697	1
Fam49b	0.00187157	0.276874	1
Anapc13	0.033978	0.276338	1
Lgals3bp	0.000622987	0.276302	1
Crtc3	0.0462697	0.276211	1
Dhx58	0.00965192	0.276022	1
Tuba4a	0.0126016	0.275954	1
Rab11a	0.00034452	0.275948	1
Gpr137b	0.00578826	0.275884	1
Cggbp1	0.00042518	0.275639	1
Vdac2	0.00145726	0.275089	1
Camk1	0.00224828	0.274974	1
Pira2	0.00125571	0.274876	1
Irf2bp2	0.00424198	0.274556	1
Slc28a2	0.0157704	0.274399	1
Peli1	0.00813946	0.273885	1
Tmem165	0.00878538	0.273576	1
Nme2	0.000937298	0.27344	1
Ankle2	0.0461953	0.273089	1
Dusp22	0.00248057	0.273006	1
Rgs2	0.00524004	0.27242	1
Pfdn4	0.00087174	0.27233	1
Gtf2b	0.00981154	0.271291	1
Renbp	0.011132	0.271094	1
Mia2	0.0175772	0.270813	1
Wwp2	0.00612221	0.270736	1
Ssu72	0.000261658	0.270697	1
Ndufb9	0.000661028	0.270167	1
Ncstn	0.00252655	0.269556	1
Psmb5	0.000167244	0.269476	1
Pcna	0.0079007	0.269411	1
Twf2	0.00988847	0.268101	1
Tppp3	0.0309523	0.267692	1
Iqgap1	0.0223033	0.266909	1
Nfkb2	0.0331889	0.26689	1
Coa5	0.0367113	0.266437	1
Vps28	0.00198961	0.266264	1
Actr2	0.00463127	0.266059	1
Pacsin2	0.0133781	0.265871	1
Yipf3	0.00611258	0.26548	1
Nrp1	0.0127537	0.265434	1
Fkbp1a	0.0052289	0.264649	1
Casp4	0.000927771	0.264619	1
Wls	0.0482442	0.264486	1
Siah2	0.00475694	0.264324	1
Pld3	0.00425804	0.264025	1
Itgb2	0.00194219	0.26375	1
Cd40	0.00146035	0.263634	1
Ndufb10	0.000844387	0.263597	1
Sh3kbp1	0.0255694	0.263339	1
Ppp1r15b	0.0042402	0.263198	1
Cfh	0.0106067	0.262365	1
Isca1	0.0190752	0.261897	1
C5ar1	0.00141027	0.261859	1
Evl	0.00818372	0.261712	1
Surf1	0.00695264	0.261581	1
Taf12	0.00553365	0.261472	1
Ncoa2	0.0322022	0.261273	1
Pde4dip	0.0241558	0.261265	1
Glrx5	0.00372866	0.261175	1
Os9	0.00770902	0.261067	1
Hpcal1	0.00195481	0.260887	1
Ube2r2	0.00476894	0.26069	1
Hnrnpul2	0.00562886	0.26016	1
Stard3	0.0254984	0.260126	1
Lamtor1	0.0163489	0.259997	1
Ppp1r12c	0.0333663	0.259973	1
Tomm22	0.0298201	0.25987	1
Gstm1	0.0045123	0.259527	1
Ccz1	0.00842927	0.259393	1
Tpp1	0.00552955	0.259023	1
Asna1	0.000350962	0.258879	1
Cyp4v3	0.00600241	0.258786	1
Gm36486	0.0364084	0.258715	1
Tap2	0.016572	0.258625	1
Morrbid	0.000229759	0.258253	1
Plcg2	0.000703453	0.258207	1
Nt5c	0.0228031	0.257722	1
Snx20	0.0170909	0.257717	1
Calr	0.0143935	0.257583	1
Mrpl54	0.0076334	0.257443	1
Actr10	0.0043365	0.257394	1
Rap1b	0.00374561	0.257171	1
Sec11a	0.00251684	0.257128	1
Il15ra	0.00213732	0.257106	1
Gns	0.0497875	0.257099	1
Fndc3b	0.000586302	0.256973	1
Scarf1	0.00361299	0.256915	1
Rnf10	0.0135181	0.255216	1
Rnf7	0.0234282	0.255197	1
Psmb9	0.00255288	0.254957	1
Ifnar2	0.000951249	0.25474	1
Mtus1	0.00407206	0.254371	1
Pomp	0.00118771	0.253432	1
Maf	0.00582728	0.253328	1
Svil	0.0199938	0.253034	1
Rnf130	0.00248121	0.253006	1
Snx6	0.0329316	0.252676	1
Mydgf	0.00467618	0.252142	1
Tut7	0.0133955	0.252053	1
Srgap2	0.0117044	0.251816	1
Abcc5	0.0337543	0.251434	1
Sephs2	0.00181893	0.251425	1
Rreb1	0.0204168	0.251294	1
Prrc1	0.0142709	0.251086	1
Bak1	0.019553	0.250323	1
Tnfrsf21	0.00590504	0.250196	1
Tpt1	0.000140885	-0.250449	1
Hsp90ab1	0.00131551	-0.251177	1
Tnni2	0.0341014	-0.251592	1
Tle5	0.0442756	-0.25192	1
Grap2	0.00381071	-0.255714	1
Brwd1	4.66e-05	-0.258892	0.996564
Tigd2	0.00174958	-0.260372	1
Aebp2	0.0136513	-0.260574	1
Snhg4	0.000192782	-0.2631	1
Cnp	0.00389852	-0.264034	1
Mri1	0.0101448	-0.265798	1
Rpl27	2.07e-05	-0.266087	0.44222
Fau	1.6e-06	-0.268402	0.0343189
Kmt5c	0.0127463	-0.27077	1
Patz1	0.000205658	-0.270944	1
Epcam	4.38e-09	-0.272435	9.37e-05
Siglecg	0.00128661	-0.272568	1
Lysmd2	3.5e-07	-0.274792	0.00747544
Kansl2	0.0165444	-0.275004	1
Kbtbd11	0.0260581	-0.27602	1
Serpinb1a	0.0444299	-0.276101	1
Setd7	0.00113059	-0.278215	1
Afdn	0.0119481	-0.278561	1
Rangap1	0.0183139	-0.279522	1
Ffar4	0.000342666	-0.281334	1
Slc1a5	0.00704085	-0.282597	1
Btla	0.000155422	-0.282848	1
Rcbtb1	0.00454821	-0.283264	1
Atp1b1	6.38e-09	-0.283805	0.000136346
Rps27a	3.45e-07	-0.283846	0.00737682
Tpm1	0.0148036	-0.284138	1
Cd27	0.000156819	-0.28492	1
Kcnk6	0.0224699	-0.286528	1
Pa2g4	0.0251942	-0.286556	1
Alkbh1	0.0036427	-0.288491	1
Foxo1	0.00333539	-0.288782	1
Herpud2	0.0196152	-0.289019	1
Il4i1	0.0137509	-0.289023	1
Cdc42se2	0.022047	-0.293713	1
Rpl7	1.89e-05	-0.294814	0.403959
Mrps6	0.00245944	-0.297716	1
Avpi1	0.0178073	-0.300397	1
Rras2	0.00201424	-0.301484	1
Tmtc2	1.73e-06	-0.304259	0.0370807
Rbbp4	0.015867	-0.304586	1
Rps3	9.32e-08	-0.305153	0.00199294
Gramd1b	0.0275044	-0.30547	1
Rpl10	1.69e-06	-0.305773	0.0361002
Stap1	0.0247656	-0.306868	1
Rasal3	0.00506847	-0.307992	1
Rpl31	0.00308413	-0.308466	1
Tnfaip1	0.00162412	-0.309272	1
Zbtb46	6.41e-12	-0.309953	1.37e-07
Trappc5	0.00632649	-0.309959	1
Rpsa	1.6e-07	-0.311963	0.00342957
Dock10	0.0107491	-0.313468	1
Rpl10a	1.43e-06	-0.313527	0.030575
Basp1	0.00346405	-0.313728	1
Nav1	0.0001939	-0.315549	1
Dgka	0.0105721	-0.316264	1
Prmt7	0.0109014	-0.316658	1
Rell1	0.00769028	-0.317169	1
Supt3	0.0224772	-0.317332	1
Fbrsl1	0.000242021	-0.318659	1
Blnk	0.0453567	-0.319582	1
Med10	0.0176547	-0.320507	1
Card11	0.000200331	-0.321965	1
Cd200r1	0.00494829	-0.322482	1
Dcaf4	0.000859108	-0.323169	1
Rpl18	1.58e-08	-0.324378	0.000338698
Saysd1	0.00471225	-0.324529	1
5830428M24Rik	0.000215141	-0.325555	1
Ppia	0.00152254	-0.328491	1
Rpl23	7.3e-07	-0.330111	0.0156099
Rpl24	2.11e-06	-0.330405	0.045031
Rps10	9.01e-08	-0.330481	0.00192647
Fbxo21	4.59e-08	-0.333769	0.000981751
2310033P09Rik	0.0264427	-0.333823	1
Marveld1	1.91e-05	-0.335871	0.408827
Zfr	0.0110227	-0.336155	1
Ttc3	3.39e-06	-0.339085	0.0724969
Bach2	9.69e-06	-0.340792	0.207235
P2ry10	0.000102237	-0.340806	1
Rpl11	1.53e-08	-0.342347	0.000327843
Gramd3	3.91e-06	-0.346685	0.0836474
Fyn	0.013358	-0.347787	1
Fam168b	0.00456884	-0.34875	1
Sult1a1	4.2e-10	-0.349101	8.99e-06
Abcc1	0.00784025	-0.34911	1
Rps25	0.0193861	-0.350355	1
Zbtb20	0.0269113	-0.352375	1
Limd2	0.0483769	-0.353311	1
Snhg20	3.49e-05	-0.354357	0.745505
Gimap6	0.0144894	-0.354735	1
Adam19	0.00040116	-0.355064	1
Gdi2	0.0123017	-0.35507	1
Dnajc7	0.0045557	-0.356219	1
Nop10	0.0251375	-0.356622	1
Akr7a5	0.0191825	-0.358281	1
Ezr	0.00111115	-0.358866	1
Plxnc1	0.000344441	-0.359418	1
Ccdc107	0.0233555	-0.359777	1
Tcf7	0.0142564	-0.359813	1
Acap1	0.0412269	-0.360423	1
Tpk1	5e-05	-0.361394	1
Mpg	0.00183657	-0.361548	1
Impdh2	0.0173984	-0.361875	1
Bex3	0.000978515	-0.362301	1
Rpl9	8.47e-09	-0.363576	0.000181051
H2-DMa	0.000423605	-0.364308	1
Ncaph2	0.00683722	-0.364371	1
Adam11	2.27e-13	-0.364443	4.86e-09
Bzw2	0.0013785	-0.366214	1
H2-Ke6	0.00438063	-0.366843	1
Cd4	4.01e-07	-0.367051	0.00858213
Rpl5	1.22e-05	-0.367653	0.260317
Rpl29	4.81e-08	-0.368279	0.00102893
Qdpr	0.00410077	-0.369632	1
Gpr183	0.00832058	-0.370153	1
Rpl35a	1.06e-09	-0.372046	2.26e-05
Eif3e	0.00372248	-0.373408	1
Rnase6	0.0431737	-0.374789	1
Rbm22	0.0272548	-0.375344	1
Cd3g	0.0033195	-0.376787	1
Eif2s3y	2.16e-14	-0.37828	4.62e-10
Pfkfb3	0.00241579	-0.379372	1
Kit	2.99e-10	-0.379772	6.4e-06
Gm42031	0.00741433	-0.381062	1
Snrpf	0.0469382	-0.381285	1
Anp32b	0.0210126	-0.382007	1
Gatad2b	0.00330341	-0.382088	1
Pole4	0.0160836	-0.383741	1
Ipo9	0.00665273	-0.383768	1
Rps16	2.44e-09	-0.383863	5.22e-05
Nxf1	0.0304703	-0.384646	1
C1qbp	0.0246169	-0.38484	1
Rps14	1.32e-05	-0.385134	0.282428
Gabarapl2	0.0265241	-0.388324	1
Cd37	0.0186927	-0.391676	1
Sms	0.0415261	-0.392118	1
Ddr1	2.03e-15	-0.393071	4.35e-11
Spib	1.95e-07	-0.394679	0.00416392
Rpl4	9.63e-07	-0.39486	0.0205973
Rpl34	2.92e-10	-0.397661	6.25e-06
Rpl19	3.65e-08	-0.398178	0.000781324
Rps6	9.48e-06	-0.400254	0.202814
Tmem106c	0.00340128	-0.400945	1
Rps23	1.75e-08	-0.401852	0.000374414
Rpl32	9.39e-08	-0.402502	0.00200797
Txnip	0.00195941	-0.403949	1
Serpinb6b	9.97e-06	-0.406463	0.213118
Gm11808	0.00528147	-0.407014	1
Rrs1	0.00632498	-0.409928	1
Tyw1	0.00129163	-0.410278	1
Rps8	6.02e-11	-0.410704	1.29e-06
Ctnnd2	4.3e-11	-0.41243	9.19e-07
Rpl28	1.89e-10	-0.413836	4.03e-06
Trerf1	9.7e-05	-0.41407	1
Eif3f	1.77e-06	-0.414428	0.0378809
Ctnna1	0.00485515	-0.415349	1
Rplp0	1.92e-08	-0.41586	0.000410345
Tmsb4x	8.93e-06	-0.416432	0.190867
Cd247	3.03e-05	-0.41707	0.647817
Hes6	0.00214954	-0.417812	1
Cnot2	1.54e-05	-0.418236	0.329924
Rpl13a	3.62e-07	-0.418332	0.00775085
Cntrl	0.0431241	-0.419417	1
Rpl13	7.56e-12	-0.419784	1.62e-07
Nop16	0.0342538	-0.420057	1
Smim14	0.0428295	-0.420952	1
Alcam	0.000187491	-0.42154	1
Rnf167	0.000828418	-0.423803	1
Rpl27a	5.53e-12	-0.42466	1.18e-07
Map4k1	0.0147673	-0.424822	1
Eif4b	0.000622388	-0.424898	1
Tbc1d9	0.000490934	-0.425593	1
Rpl15	7.37e-09	-0.425706	0.000157544
Adk	0.00153832	-0.426365	1
Rpl26	1.76e-08	-0.426661	0.000376022
Ppa2	0.025778	-0.431367	1
Pfdn5	0.000100247	-0.433279	1
Itgax	7.39e-06	-0.433968	0.157915
Ccdc102a	0.0392104	-0.435916	1
Pdcd4	0.00255863	-0.43616	1
Ablim1	0.0442168	-0.439139	1
Tubb5	0.0117721	-0.439322	1
Tbc1d10c	0.000135695	-0.440674	1
Pebp1	0.0483196	-0.441034	1
Meaf6	0.000935921	-0.44171	1
Ppfia4	7.71e-06	-0.442824	0.164867
Icosl	2.19e-08	-0.443737	0.000468075
Mta2	0.0190336	-0.444381	1
Aff3	4.01e-07	-0.444403	0.00858213
Cks1b	0.023671	-0.445959	1
Cyb5r3	0.000763664	-0.451221	1
Bmp2k	0.0143245	-0.451498	1
Rpl8	6.68e-11	-0.451832	1.43e-06
Ddx3y	1.3e-20	-0.451873	2.79e-16
Gas5	0.000190435	-0.453064	1
Mycl	8.19e-05	-0.454081	1
Batf3	0.0438416	-0.454445	1
Tspan3	0.0163251	-0.455427	1
Tagln2	0.0350529	-0.458256	1
Cirbp	0.00063428	-0.458623	1
Rheb	0.0305039	-0.45978	1
Rala	0.0100209	-0.460411	1
Rpl18a	3.45e-10	-0.460528	7.37e-06
Rps18	1.41e-09	-0.461964	3.01e-05
Rpl35	2.84e-10	-0.464603	6.08e-06
Thy1	0.0139625	-0.465096	1
Rpl6	7.63e-11	-0.465292	1.63e-06
Kif21b	6.66e-08	-0.465392	0.00142509
Rpl17	4.39e-10	-0.466959	9.39e-06
Rplp1	3.3e-09	-0.468459	7.06e-05
Tmed3	0.00424776	-0.469164	1
Rps26	2.1e-10	-0.469783	4.49e-06
Kcnn4	0.00102267	-0.47256	1
Cd8a	0.00296498	-0.473132	1
Gltp	0.00830552	-0.473417	1
Rpl36	4.39e-12	-0.47414	9.39e-08
Smad7	2.09e-08	-0.474686	0.000446742
Ptma	4.99e-07	-0.478098	0.0106667
Sox4	3.62e-08	-0.486028	0.000773923
Cadm3	5.83e-11	-0.487017	1.25e-06
Ccr7	0.000907144	-0.489263	1
Tbca	0.0240811	-0.489888	1
Rps2	7.63e-12	-0.4945	1.63e-07
Tns1	4.74e-09	-0.49642	0.000101398
Rps20	1.1e-09	-0.5009	2.35e-05
Gm2a	8.16e-05	-0.501661	1
Hnrnpa1	0.000936166	-0.502348	1
Rps19	1.99e-11	-0.504912	4.26e-07
Net1	1.88e-06	-0.508745	0.0401345
Klrd1	7.95e-10	-0.510841	1.7e-05
Rps4x	9.14e-14	-0.511201	1.96e-09
Mau2	0.0292206	-0.513654	1
Nedd4	9.37e-09	-0.515283	0.00020031
Grap	1.49e-09	-0.516681	3.18e-05
Rps24	1.53e-13	-0.520707	3.26e-09
Mgl2	1.03e-06	-0.521881	0.0220039
Rbm38	0.00068574	-0.522056	1
Ccdc88a	0.0128111	-0.522293	1
Fcgrt	8.52e-12	-0.522464	1.82e-07
Rpl21	3.64e-13	-0.524295	7.79e-09
Rps5	2.79e-13	-0.526022	5.98e-09
Arl2bp	6.62e-05	-0.528564	1
Rps13	9.37e-14	-0.529801	2e-09
Il7r	0.000202782	-0.530112	1
Chn2	1.76e-08	-0.533257	0.000375297
Cnn2	5.44e-05	-0.534094	1
Clec10a	0.0202141	-0.534828	1
Rpl30	5.29e-14	-0.534854	1.13e-09
Inpp5d	0.00855339	-0.535281	1
Rps15a	8.18e-12	-0.538953	1.75e-07
Wdfy4	0.000686637	-0.554039	1
Rps7	7.51e-12	-0.554681	1.61e-07
Rabgap1l	0.0176643	-0.556231	1
Cd9	4.32e-08	-0.557686	0.000924124
Rpl36a	6.38e-07	-0.558302	0.0136471
Rpl37a	1.99e-15	-0.559801	4.24e-11
Rpl37	8.45e-13	-0.56505	1.81e-08
Rpl38	1.19e-13	-0.567648	2.55e-09
Rps3a1	6.81e-16	-0.569144	1.46e-11
Bmyc	4.06e-06	-0.569859	0.0868331
Pabpc1	3.41e-09	-0.574431	7.3e-05
Uba52	4.88e-13	-0.57653	1.04e-08
Npm1	3.04e-08	-0.579313	0.000650008
Pkib	0.000235071	-0.582053	1
Arsb	2.29e-11	-0.59915	4.89e-07
Rpl3	1.43e-13	-0.60008	3.05e-09
Slamf7	0.000197852	-0.603218	1
Herpud1	0.00455563	-0.603397	1
H2-Ob	0.000326971	-0.604655	1
Tuba1a	0.00241812	-0.608391	1
Gm34680	2.38e-12	-0.620917	5.08e-08
Cd3e	0.000544544	-0.620951	1
Eef1a1	1.2e-18	-0.627497	2.58e-14
Syngr2	0.000118214	-0.630369	1
Tsc22d3	0.0005379	-0.638625	1
Gng10	0.000228718	-0.64037	1
Lag3	5.27e-15	-0.642142	1.13e-10
Cbfa2t3	8.95e-05	-0.651032	1
Rpl14	9.61e-14	-0.65366	2.06e-09
Rps28	1.86e-15	-0.654242	3.98e-11
Rps21	4.03e-14	-0.654681	8.61e-10
Lsp1	1.23e-05	-0.659416	0.262739
Relb	0.0232634	-0.661031	1
Spint2	6.28e-11	-0.66145	1.34e-06
Eef1b2	6.37e-12	-0.672014	1.36e-07
Tbc1d4	1.85e-07	-0.681398	0.00395981
Rpl12	4.36e-09	-0.691375	9.32e-05
Kmo	4.3e-11	-0.692532	9.2e-07
Eef2	1.89e-14	-0.697923	4.04e-10
H2-Ab1	4.22e-08	-0.707505	0.000903242
Rpl39	2.51e-19	-0.708205	5.36e-15
Dpp4	4.83e-06	-0.711564	0.103364
Rps27	6.11e-16	-0.721589	1.31e-11
Rtl8c	4.62e-11	-0.728734	9.87e-07
Tcf4	0.0251277	-0.749039	1
Ckb	5.71e-09	-0.749799	0.000122111
Flt3	3.41e-22	-0.749817	7.29e-18
Adam23	1.3e-20	-0.749899	2.79e-16
Rps11	2.65e-22	-0.770083	5.67e-18
Cd81	0.00289928	-0.780041	1
Rps29	1.89e-20	-0.814116	4.04e-16
Mef2c	0.000204645	-0.82204	1
Hmgn1	6.8e-10	-0.835837	1.45e-05
Fscn1	3.58e-17	-0.854091	7.66e-13
Ltb	3.08e-07	-0.861268	0.00659594
H2-Oa	5.87e-14	-0.875296	1.25e-09
Ptms	7.74e-12	-0.90256	1.66e-07
Cd74	6.2e-12	-0.912611	1.33e-07
H2-Aa	1.74e-13	-0.987564	3.73e-09
Cd209d	4.95e-11	-1.02516	1.06e-06
Ccnd1	1.47e-24	-1.0281	3.15e-20
H2-Eb1	9.93e-14	-1.11709	2.12e-09
Bcl11a	8e-12	-1.15756	1.71e-07
H2-DMb2	6.82e-12	-1.18583	1.46e-07
Cd7	1.75e-15	-1.19213	3.74e-11
Cd209a	1.14e-27	-1.58993	2.44e-23

## Sheet: Table S3G
Table S3G. DEGs in macrophage in YE/YN comparison group.
	p_val	avg_logFC	p_val_adj
Xist	8.38e-16	1.86548	1.79e-11
Eef1a1	4.01e-07	-0.33094	0.00857765
Ly6a	6.55e-07	0.734771	0.0140064
Ifi30	1.97e-06	0.860853	0.0421946
Eif2s3y	3.21e-06	-0.303613	0.0685532
Hsp90b1	3.71e-06	0.801094	0.0792832
Marco	4.66e-06	1.02973	0.0995522
Gm42418	6.19e-06	0.512509	0.132313
Ddx3y	1.03e-05	-0.63742	0.221219
Plac8	1.85e-05	1.01108	0.395224
AW112010	2.55e-05	0.74964	0.544377
Grb2	3.83e-05	0.561658	0.818102
Rps29	4.62e-05	-0.356905	0.987112
Saa3	0.00140859	1.40387	1
Igkv1-135	0.00302274	1.06974	1
Fcna	0.00462865	1.03469	1
Cxcl9	0.0067461	0.979223	1
S100a8	0.000463055	0.859712	1
Cxcl10	0.0138891	0.854915	1
Ifitm2	0.000169245	0.849546	1
Itgal	0.000971654	0.834318	1
Cd5l	0.000226507	0.833549	1
Rtn4	0.000165964	0.797773	1
Il18bp	0.000616703	0.785891	1
C3	0.0231106	0.781431	1
Fosb	9.39e-05	0.741432	1
Vcam1	0.00162571	0.737249	1
Blvrb	0.00678431	0.688507	1
Tmem141	0.00140858	0.681239	1
Ctsa	0.00124104	0.668589	1
Ifitm3	0.000393266	0.664956	1
Ctsc	0.000685658	0.653331	1
Odc1	8.43e-05	0.652845	1
S100a10	0.0267855	0.631149	1
Ctsb	0.0391998	0.614497	1
Marcks	0.000736609	0.606785	1
Clec4n	0.00714372	0.606619	1
Irf2bp2	0.000165319	0.604344	1
Klf3	0.00225492	0.585929	1
Ctsh	0.000548473	0.581118	1
Chmp4b	0.00041695	0.574444	1
Nfkb1	0.000221833	0.565553	1
Atp6v0d1	0.00315188	0.563398	1
Sec62	0.000164932	0.563052	1
Arap1	0.00705458	0.557575	1
Taf10	7.38e-05	0.546958	1
Junb	0.0047078	0.545676	1
C1qc	0.0449922	0.542598	1
Slc25a4	0.00225931	0.542297	1
Ifi27l2a	0.000179834	0.530059	1
Tmem65	0.0312436	0.520085	1
C1qb	0.0128108	0.514319	1
Trf	0.0130301	0.513473	1
Srgn	0.000115416	0.506298	1
S100a6	0.0261895	0.497495	1
Lgmn	0.0363006	0.496918	1
Bola3	0.000543606	0.490892	1
Cybb	0.00279901	0.488524	1
Ndufc2	0.00246214	0.487621	1
Srp72	0.0223233	0.486255	1
Dbnl	0.0127946	0.483402	1
Ube2q1	0.000848412	0.483	1
Arpc3	0.000683226	0.479558	1
S100a9	0.00236231	0.478971	1
Hsp90aa1	0.000402053	0.47825	1
Cebpb	0.00841448	0.478	1
G3bp2	0.0114126	0.477103	1
Sell	0.00712985	0.476121	1
Pomp	0.00101435	0.476027	1
Tacc1	0.00139872	0.473438	1
H2-Q6	0.00260544	0.473405	1
Inpp5d	0.0110807	0.469701	1
Rab2a	0.000229487	0.467197	1
Grn	0.00884437	0.466641	1
2410006H16Rik	0.000487982	0.466149	1
Ly6c2	0.0134879	0.465921	1
Fcgr3	0.0106094	0.465591	1
Cd44	0.00310155	0.464367	1
Pou2af1	0.0226307	0.463983	1
Manf	0.00186788	0.462156	1
Pgam1	0.00215936	0.460725	1
Pcna	0.00822351	0.460396	1
Psap	0.0215958	0.460095	1
Slc6a6	0.0266948	0.456299	1
Trafd1	0.00943618	0.453377	1
Chd4	0.00247966	0.452639	1
Cct3	0.00235502	0.451481	1
Pgls	0.000252394	0.449255	1
Uqcrq	0.000685432	0.448985	1
Rexo2	0.000597528	0.448002	1
Etfb	0.0126586	0.442299	1
Calr	0.000415094	0.440064	1
Gm26917	0.0398785	0.439927	1
Eprs	0.0143814	0.439814	1
Parp1	0.00956468	0.438142	1
Atp5f1	0.00159586	0.43803	1
Cept1	0.00648497	0.437682	1
Zeb2	0.0159384	0.434005	1
Jun	0.00996107	0.426893	1
Dusp1	0.00720278	0.425908	1
Baz1a	0.0115071	0.425698	1
Psmg4	0.0417951	0.421955	1
Cdv3	0.0137684	0.421714	1
Mzb1	0.0124031	0.41703	1
Samsn1	0.00395417	0.413669	1
Tcf25	0.0286906	0.412707	1
Rnf19b	0.0314859	0.412544	1
Ubn1	0.0111521	0.412316	1
Sec11c	0.00226225	0.411799	1
Hif1a	0.0180498	0.411535	1
Plaat3	0.0200103	0.409112	1
Spn	0.00369892	0.408844	1
Ddt	0.0124298	0.405719	1
Atp8a1	0.0266534	0.404387	1
Itgb1	0.0128	0.403818	1
Leprot	0.0385575	0.40286	1
Atp5g3	0.00275026	0.401837	1
Mtch1	0.0201626	0.40168	1
Ndufv2	0.00782572	0.401619	1
Unc93b1	0.0190622	0.398377	1
Timp2	0.0182695	0.397388	1
Ms4a1	0.0199351	0.393931	1
Eif3d	0.0235499	0.390837	1
Tmbim6	0.00548303	0.390251	1
Selenot	0.0161564	0.38986	1
Ube2s	0.00115566	0.388982	1
Tbc1d1	0.00347317	0.388535	1
Ncf4	0.00898082	0.387519	1
Calhm6	0.0300778	0.385148	1
Ubc	0.0313555	0.384381	1
Cd47	0.00102221	0.384346	1
Nfatc3	0.00382688	0.384073	1
Vdac1	0.0124287	0.381826	1
S100a13	0.038358	0.381477	1
Psme1	0.000423776	0.380876	1
Stmn1	0.0318885	0.37893	1
Klf6	0.01016	0.37527	1
Pdia4	0.00122062	0.375203	1
Atg5	0.0318885	0.374139	1
Nrbp1	0.00474034	0.373739	1
Ankrd17	0.0158988	0.373308	1
Abracl	0.0307477	0.37134	1
Gns	0.0119408	0.370842	1
Lat2	0.00872419	0.368145	1
Ms4a6b	0.00924487	0.367456	1
Atrx	0.0424456	0.366299	1
Gbp7	0.0487372	0.364552	1
Kbtbd11	0.0205759	0.362545	1
Tmem173	0.0123121	0.361815	1
Nop58	0.0147257	0.36181	1
Sod2	0.0131967	0.361522	1
Ctsz	0.0209287	0.361148	1
Jund	0.00462119	0.360605	1
Phip	0.0097259	0.359604	1
Slc38a1	0.00355984	0.358502	1
Tardbp	0.0113806	0.35843	1
Arl6ip1	0.015898	0.35586	1
Bod1l	0.0182332	0.354413	1
Nkg7	0.0457344	0.353896	1
Zbtb8os	0.0490244	0.351058	1
B3gnt2	0.0125975	0.350754	1
Smagp	0.00322725	0.350734	1
Jchain	0.00780211	0.350191	1
Psmd14	0.00664134	0.349643	1
Glrx	0.0220718	0.348713	1
Dph3	0.0199323	0.348689	1
Capzb	0.00232195	0.344223	1
Larp7	0.00941995	0.343298	1
Asxl1	0.00568342	0.341889	1
Fos	0.00835578	0.34069	1
Serinc3	0.0047826	0.339424	1
Zfas1	0.00325003	0.339349	1
Chmp2a	0.0053582	0.339235	1
Hspa5	0.0209893	0.336711	1
Ndufa4	0.00264207	0.336352	1
P2ry10	0.0451612	0.335941	1
Tmem160	0.0119141	0.334651	1
Agfg1	0.0394013	0.331564	1
Psme2	0.0194729	0.331358	1
Btf3	0.000595593	0.330239	1
Bsg	0.0381559	0.329677	1
Acp1	0.015683	0.329479	1
Sec22b	0.0264326	0.328784	1
Ppp1r12a	0.0121092	0.327549	1
Mia2	0.00892535	0.326813	1
Clta	0.00593479	0.325789	1
Cd53	0.0443377	0.325088	1
Arap2	0.00684739	0.324096	1
Cyba	0.00241104	0.323943	1
Nmt1	0.0159611	0.323809	1
Prorsd1	0.0128663	0.323708	1
Arl6ip5	0.00637158	0.322902	1
N4bp2l2	0.0310954	0.321704	1
Cope	0.00381747	0.320875	1
Mdh1	0.014492	0.32012	1
Eno1	0.00784195	0.319446	1
Mier1	0.0105187	0.31938	1
Ppp1r16b	0.00597722	0.31778	1
Atf1	0.0118216	0.316505	1
Hnrnpa3	0.00429099	0.314784	1
Rin3	0.0172505	0.313144	1
Snf8	0.0123429	0.312669	1
Klf13	0.0027853	0.312286	1
Set	0.0204707	0.311878	1
Mrfap1	0.00396045	0.31183	1
Mrpl21	0.0133909	0.310266	1
Stx4a	0.0136105	0.309885	1
Selenos	0.0278215	0.309809	1
Stat1	0.0220111	0.30773	1
Ldha	0.01335	0.307394	1
Hspa8	0.00243218	0.306943	1
Psmb7	0.0134257	0.306765	1
Ifi207	0.0168611	0.306419	1
Dnajc1	0.0378199	0.306242	1
Luc7l3	0.0130976	0.305689	1
Ube2a	0.0387246	0.305301	1
Cdc26	0.00749958	0.304429	1
Glmp	0.0195187	0.304133	1
Srsf9	0.00516076	0.303834	1
Fam111a	0.0100729	0.302924	1
Ube2b	0.0369545	0.302582	1
Eif3c	0.018935	0.302286	1
Bcap31	0.0210831	0.302236	1
Blnk	0.0125996	0.30213	1
Ddx54	0.0396289	0.301803	1
Nkapd1	0.00408087	0.301216	1
Trappc6b	0.0273388	0.299901	1
Pcbp2	0.00126941	0.299519	1
Calm3	0.00923186	0.298329	1
Ppp1ca	0.0106655	0.297938	1
Jmjd1c	0.0114685	0.297838	1
Napsa	0.0144623	0.297472	1
Ndufv3	0.0398034	0.296498	1
Canx	0.0132479	0.295708	1
Cuta	0.0474627	0.295428	1
Emc7	0.00840568	0.295393	1
Psmb9	0.00754304	0.290462	1
Zfp36	0.00292912	0.290413	1
Mrps7	0.0213582	0.290307	1
Ddx42	0.0390806	0.29029	1
Ndufa6	0.00310963	0.290212	1
Plin2	0.00394524	0.289972	1
Dtx1	0.00797583	0.289501	1
Mcl1	0.0153556	0.289166	1
Resf1	0.0179	0.288715	1
Atg3	0.00922783	0.288506	1
Pik3ap1	0.0447357	0.288124	1
Abcf1	0.0165188	0.286554	1
B2m	0.000532665	0.285986	1
Nme2	0.00262684	0.284161	1
Elf1	0.0289839	0.283058	1
Hsp90ab1	0.00183535	0.281704	1
Ranbp1	0.0303062	0.280924	1
Psmd8	0.0184271	0.279327	1
Yy1	0.0131878	0.278759	1
Aif1	0.0484091	0.278643	1
Rab11a	0.039455	0.278632	1
Pigt	0.0159508	0.278295	1
Cd52	0.00313812	0.277802	1
Ddrgk1	0.0358472	0.276459	1
Tbl1xr1	0.0384459	0.276191	1
Syk	0.0141823	0.275837	1
Snu13	0.0214416	0.275801	1
Ppp3ca	0.0125037	0.275435	1
Acat1	0.0358852	0.27407	1
Atp6v1f	0.0105852	0.273817	1
Ube2k	0.0499153	0.273605	1
Pold4	0.0296761	0.273124	1
Chd2	0.0299297	0.272819	1
Cfl1	0.00604881	0.272518	1
Yipf1	0.0397242	0.27234	1
Bzw2	0.0247219	0.271071	1
Lsp1	0.04696	0.270999	1
Nme1	0.0494507	0.270762	1
1810009A15Rik	0.0410384	0.269528	1
Ciita	0.0311564	0.268675	1
Ifi27	0.0385715	0.268012	1
Gimap7	0.00940666	0.267173	1
Serinc1	0.0247219	0.267098	1
Irf7	0.0074794	0.265639	1
Emg1	0.0450961	0.265372	1
Kmt2d	0.00988235	0.26365	1
Clcn4	0.0354754	0.263599	1
Swi5	0.0100937	0.263145	1
Ssna1	0.045879	0.262509	1
Celf2	0.0221013	0.261787	1
Atp5c1	0.0236581	0.26041	1
Colgalt1	0.0268759	0.259825	1
Cox14	0.0367686	0.259507	1
Hsph1	0.0371149	0.258818	1
Dnaja1	0.011302	0.258693	1
Copa	0.00811581	0.258068	1
Higd1a	0.0234794	0.257678	1
H2-D1	0.00775399	0.255845	1
H2-K1	0.00579837	0.254607	1
Ehmt2	0.0282921	0.253663	1
Uhmk1	0.0318885	0.253649	1
Dtx3l	0.00682314	0.25036	1
Rgl1	0.0463254	0.250168	1
Prr13	0.011462	0.250093	1
Il6st	0.0074488	-0.254175	1
Rpl37a	0.000828924	-0.261491	1
Gpx1	0.0477219	-0.267158	1
Zbtb25	0.00310848	-0.270963	1
Rab18	0.0269212	-0.273736	1
Eef2	0.0312019	-0.275889	1
Rps28	0.00212843	-0.300849	1
Uba52	0.00303448	-0.301577	1
Tbc1d10a	0.0384933	-0.329206	1
Nbdy	0.0284528	-0.383311	1
Tesc	0.020404	-0.398155	1
Atxn10	0.0489851	-0.407639	1
Ftl1	0.0175542	-0.417209	1
Gm2682	0.00605532	-0.42845	1
Map3k2	0.00613329	-0.429108	1
Commd3	0.0107082	-0.437007	1
Prg3	0.00761153	-0.440524	1
Trappc4	0.0176883	-0.451264	1
Taok1	0.0491337	-0.457237	1
Pdcd6	0.0456123	-0.463516	1
Tbc1d15	0.0270425	-0.487519	1
Fam78a	0.00113345	-0.48803	1
Adss	0.038128	-0.507426	1
Arhgef3	0.00215982	-0.523746	1
Chrac1	0.00946248	-0.531657	1
Pcbp1	0.0138179	-0.544693	1
Rnf181	0.0356621	-0.548207	1
Prkch	0.0471982	-0.552428	1
Fscn1	0.00336695	-0.558301	1
Pea15a	0.0465215	-0.567614	1
Dgkd	0.00760528	-0.582164	1
Gde1	0.00469464	-0.650588	1
Igfbp7	0.00790492	-0.650825	1
Arhgef1	0.00811284	-0.652848	1
Mrpl38	0.0277993	-0.65547	1
Cd209d	0.0447421	-0.660891	1
Pts	0.00318126	-0.756507	1
Lyz1	0.0489313	-0.796953	1

## Sheet: Table S3H
Table S3H. DEGs in neutrophile in YE/YN comparison group.
	p_val	avg_logFC	p_val_adj
Rps21	9.2e-08	-1.25948	0.00196741
Eif2s3y	1.41e-07	-1.17568	0.00301203
Plac8	1.62e-07	2.31418	0.00346542
Rpl8	6.07e-07	-1.12908	0.0129812
Ifitm3	1.25e-06	1.58712	0.0268333
Tspo	2.86e-06	1.50823	0.0611615
Gapdh	4.79e-06	1.00184	0.102332
C5ar1	5.17e-06	1.77426	0.110522
Rpl36	7.99e-06	-1.22189	0.170946
Ly6c2	8.5e-06	2.56436	0.181813
Ifitm6	1.31e-05	2.97625	0.280047
Pglyrp1	1.49e-05	1.55176	0.317669
Anxa1	2.11e-05	2.16959	0.45131
Mtss1	2.17e-05	-1.17681	0.464352
Rpl34	2.18e-05	-0.842794	0.465536
Rps16	2.66e-05	-0.835373	0.568061
Rpl23	2.69e-05	-1.17798	0.57557
Alox5ap	2.75e-05	1.07846	0.587018
Cxcl2	3.13e-05	1.69015	0.668251
Rps27	3.9e-05	-1.11715	0.834234
Ngp	0.000116905	4.86411	1
Camp	0.00108077	4.15434	1
Ltf	0.0013927	3.87086	1
Lcn2	0.000208802	2.51685	1
Isg15	0.000124008	2.40996	1
Cd177	0.000280941	2.22607	1
Ly6i	0.0371212	1.79514	1
Chil3	0.00643196	1.76324	1
Retnlg	0.00268616	1.55682	1
Stfa2	0.0305874	1.49518	1
Chil1	6.51e-05	1.47676	1
Stfa2l1	0.00747428	1.45694	1
Ly6g	0.00108077	1.45328	1
Upp1	0.000544129	1.45315	1
Lgals3	0.000659171	1.43438	1
Ncf4	0.000198395	1.3503	1
Capg	0.000834428	1.35006	1
Prok2	0.0110831	1.34558	1
Hmgn2	0.00171239	1.34203	1
Xist	0.00895127	1.32852	1
Id1	0.0449286	1.32593	1
Wfdc17	0.013798	1.30988	1
S100a6	0.000955294	1.30294	1
Gbp2	0.0391365	1.297	1
Fbxl5	0.000347284	1.29061	1
Adpgk	0.0025217	1.28954	1
Wfdc21	0.000918929	1.25655	1
S100a8	0.00106946	1.25107	1
Lrg1	0.000135503	1.20091	1
Clec4a2	0.000211	1.1994	1
Slfn4	0.000720226	1.19396	1
Ceacam10	0.00365849	1.18862	1
Fcgr3	0.000163223	1.18364	1
S100a9	0.000991425	1.16397	1
Cybb	0.00911728	1.15949	1
Serpinb1a	0.0046046	1.15816	1
Mapk13	0.000371907	1.13697	1
Fcgr4	0.00628583	1.12473	1
Flna	0.00131796	1.11115	1
Steap4	0.0136714	1.10953	1
F630028O10Rik	0.0200021	1.0943	1
Jun	0.00324085	1.08421	1
Lyz2	0.00426981	1.08227	1
Dstn	0.00289928	1.08122	1
Mgst1	0.00126528	1.07612	1
Tnfrsf1a	0.00048955	1.03967	1
Cxcr2	0.00239224	1.03124	1
Gyg	0.0011313	1.02995	1
Lilr4b	0.00100868	1.02832	1
Pgam1	0.000989017	1.01955	1
G6pdx	0.00108077	1.01854	1
Rasgrp4	0.00227863	1.01691	1
Xdh	0.00178574	1.00868	1
Itgb2	0.00126528	1.00051	1
Myo1f	0.00178535	0.996456	1
Svil	0.00289389	0.99541	1
Nfkbia	0.002627	0.993411	1
Vim	0.00748282	0.989276	1
Ier3	0.0191616	0.98905	1
Rab11b	0.00178574	0.987418	1
Pi16	0.00178574	0.985287	1
Ckap4	0.0051755	0.984193	1
Psmb9	0.00121455	0.982475	1
Igtp	0.0110831	0.973286	1
Ostf1	0.000321818	0.953712	1
Cebpe	0.0205832	0.94687	1
Ywhab	0.000640859	0.943532	1
Padi4	0.00192792	0.93948	1
Mmp8	0.0151805	0.934329	1
Glipr2	0.00117406	0.932921	1
Fpr2	0.00299254	0.931427	1
Gadd45b	0.0485074	0.929548	1
Mtus1	0.00289389	0.927618	1
Hp	0.00040459	0.921543	1
Slc40a1	0.00589444	0.919371	1
Sirpb1c	0.0305874	0.918144	1
Znhit1	0.00178574	0.916952	1
Ndufb3	0.00720149	0.914906	1
Actn1	0.000874703	0.908361	1
Cdk11b	0.00289389	0.904014	1
Ptbp3	0.00299254	0.901917	1
Ogfrl1	0.0238909	0.896425	1
1600014C10Rik	0.00577048	0.89641	1
Itgam	0.000554736	0.893708	1
Prdx5	0.00040118	0.892627	1
Ncf2	0.00136538	0.886336	1
Tkt	0.00804034	0.881493	1
Bst1	0.00720149	0.869775	1
Prr13	0.00196814	0.86844	1
Mmp9	0.00237825	0.866083	1
Tmbim6	0.0024954	0.86471	1
Ifitm1	0.0051936	0.861936	1
Tmem59	0.00186036	0.86014	1
Klf13	0.00108684	0.859284	1
Fmnl1	0.00128422	0.857824	1
Picalm	0.00737047	0.854452	1
Cfp	0.00577048	0.854142	1
Pirb	0.00398843	0.850711	1
Ctsa	0.0371212	0.849876	1
Gpx1	0.000245318	0.845572	1
Ube2l6	0.0110831	0.839081	1
Mtpn	0.00826943	0.838059	1
App	0.00274011	0.837577	1
Resf1	0.0199998	0.819552	1
Rtp4	0.00661704	0.804479	1
Ehbp1l1	0.00895127	0.799916	1
Lcp2	0.0046046	0.798254	1
Cd300lf	0.00738275	0.796496	1
Gsk3b	0.00289389	0.791324	1
Gnai2	0.00106738	0.790391	1
Timp2	0.00577048	0.788708	1
Slc16a3	0.004147	0.785843	1
Alox5	0.0046046	0.78297	1
Flot1	0.00289389	0.782531	1
Pxn	0.0251304	0.779035	1
Gpi1	0.0032626	0.778538	1
Hnrnpul1	0.00720149	0.778388	1
Fam174a	0.0205832	0.771857	1
Syne1	0.00895127	0.769955	1
1810037I17Rik	0.00602619	0.765913	1
Uba1	0.0110831	0.765848	1
Rab32	0.0205832	0.763641	1
Mettl9	0.00686057	0.761323	1
Adam8	0.0128061	0.759575	1
Fis1	0.00286404	0.756068	1
Becn1	0.0305874	0.74754	1
Cpne2	0.0251304	0.742902	1
Glrx	0.023668	0.73931	1
Qsox1	0.0110831	0.737102	1
Ndufs5	0.0046046	0.731878	1
Eif4g2	0.0127327	0.726044	1
Grb2	0.00872711	0.723067	1
Cdk2ap2	0.0107996	0.721378	1
Crlf2	0.0205832	0.721281	1
Asprv1	0.0472795	0.719125	1
Klhdc4	0.0371212	0.714254	1
Kctd12	0.0136985	0.712766	1
Oas3	0.0453508	0.710565	1
Plekho2	0.0305874	0.710318	1
Mrgpra2b	0.00636329	0.710107	1
Arpc3	0.00382268	0.709263	1
Med13l	0.0449286	0.708898	1
Sec61b	0.0109184	0.708889	1
Plp2	0.00930965	0.706297	1
Hmox2	0.0251304	0.70405	1
Nmi	0.0305874	0.702985	1
Lmo4	0.0046046	0.696348	1
G0s2	0.0435403	0.695809	1
Wbp2	0.00577048	0.693029	1
Sec11c	0.00720149	0.692797	1
Txndc17	0.00895127	0.690858	1
Irf2bp2	0.0205832	0.690364	1
Mfsd14b	0.0129724	0.689939	1
Ralbp1	0.0251304	0.687533	1
Pgd	0.00923896	0.687512	1
Trim30d	0.0251304	0.686086	1
Clec4e	0.0290178	0.68569	1
Lilrb4a	0.00264315	0.680906	1
Atp5j	0.0113803	0.680425	1
Dhrs7	0.00667235	0.676263	1
Ltb4r1	0.0121082	0.674332	1
Hck	0.00432919	0.672904	1
Bbip1	0.0164388	0.671021	1
B2m	0.0148531	0.6708	1
Rassf3	0.0205832	0.664757	1
Bnip2	0.0205832	0.662163	1
Tarm1	0.0230645	0.661359	1
Il1f9	0.0294088	0.658913	1
Chic2	0.0136714	0.658627	1
Itgb2l	0.00720149	0.656177	1
Marcksl1	0.0244594	0.655055	1
St3gal5	0.0305874	0.65474	1
Cmpk1	0.00895127	0.654261	1
Atxn10	0.0164357	0.653385	1
Lyst	0.0320504	0.653138	1
Aldh3b1	0.00720149	0.652532	1
Plin2	0.0226626	0.652409	1
Gsn	0.0234753	0.646936	1
Myadm	0.026027	0.645918	1
Pstpip1	0.00551327	0.644904	1
C3	0.00740289	0.644605	1
Gda	0.00467744	0.640744	1
Rac1	0.00972876	0.63626	1
Nin	0.0136714	0.635729	1
Atp6ap2	0.0371212	0.635156	1
Gnai3	0.0120141	0.634269	1
Arap1	0.0205832	0.631836	1
Fpr1	0.00851219	0.629036	1
Klhl2	0.0251304	0.628082	1
Rere	0.0449286	0.625302	1
Gadd45g	0.0449286	0.624868	1
Hk3	0.0391224	0.624443	1
Ccdc88b	0.0305874	0.621088	1
Tmem167	0.0274586	0.620045	1
Ethe1	0.00365849	0.619366	1
Ptpre	0.0120141	0.616469	1
Clec12a	0.0179863	0.615614	1
Eif5a	0.0114269	0.613801	1
Sema4a	0.0289004	0.612519	1
Frg1	0.0168038	0.612139	1
Mmp25	0.0110831	0.611736	1
Lipg	0.0136714	0.61172	1
Rinl	0.0205832	0.610376	1
Edem1	0.0205832	0.606673	1
Man2a1	0.0168038	0.606622	1
Hmgcl	0.0251304	0.606253	1
Cyc1	0.0371212	0.606183	1
Slc9a3r1	0.0205021	0.602665	1
Cd24a	0.0370703	0.599153	1
Ubald2	0.0277614	0.597097	1
Stk24	0.0363056	0.59668	1
Abracl	0.0246417	0.592889	1
Samhd1	0.0286795	0.592014	1
Pfkfb4	0.0251304	0.591509	1
Vps28	0.033332	0.591419	1
Pnkp	0.0210319	0.59075	1
Pbx1	0.0168038	0.590173	1
Nr3c1	0.0305874	0.589977	1
Rnf11	0.0305874	0.587936	1
Unc93b1	0.0499299	0.584342	1
Ntan1	0.0371212	0.584038	1
Srsf11	0.0218824	0.583349	1
Ppp1cc	0.0093633	0.58233	1
Cd14	0.00564438	0.581961	1
Fam111a	0.0251304	0.580922	1
Wnk1	0.0413023	0.578711	1
Epn1	0.0168038	0.578117	1
Ccndbp1	0.0136714	0.576812	1
Ccdc12	0.0178819	0.576309	1
Ppp2r5a	0.00577048	0.576267	1
Parvg	0.0449286	0.574274	1
Dhrs1	0.0371212	0.57305	1
Ccpg1	0.0192005	0.572686	1
Bod1l	0.0205832	0.572331	1
Lrch4	0.0251304	0.570947	1
Cyld	0.0305874	0.568353	1
Rnf144a	0.0158261	0.562895	1
Tmem154	0.0186367	0.560852	1
Anapc13	0.0251304	0.557282	1
Il18rap	0.0205832	0.555887	1
Slfn2	0.0301276	0.552782	1
B3gnt2	0.0168038	0.55259	1
Akna	0.0167449	0.552314	1
Arih1	0.0136714	0.551361	1
Snf8	0.0251304	0.550734	1
Hnrnph2	0.0205832	0.548284	1
Ufc1	0.0371212	0.547156	1
Alas1	0.0179863	0.546463	1
Acvrl1	0.0305874	0.545724	1
Plbd1	0.0374789	0.544332	1
Mrpl24	0.0449286	0.543123	1
Tmem234	0.0485074	0.541846	1
Aprt	0.034757	0.540521	1
Ghitm	0.0136714	0.540346	1
Tmem256	0.0305874	0.534349	1
Prdx6	0.0323507	0.532422	1
Txn1	0.0218547	0.531826	1
Cpd	0.0371212	0.528592	1
Mapk3	0.00720149	0.524141	1
Arfgef1	0.0371212	0.520979	1
Sat1	0.014456	0.516408	1
Snrpb2	0.0449286	0.515542	1
Ubl5	0.0174408	0.514719	1
Sh3bgrl3	0.00462491	0.513422	1
Ebi3	0.0226626	0.511377	1
Mef2a	0.0305874	0.507848	1
Rnf111	0.0371212	0.502851	1
Reep5	0.0125138	0.501974	1
Rbfa	0.0305874	0.501843	1
Otud5	0.0449286	0.501791	1
Snx18	0.0462909	0.499051	1
Ddx60	0.0449286	0.498326	1
Sft2d1	0.0433007	0.498208	1
Chd4	0.0371212	0.497631	1
Grina	0.0217009	0.497027	1
Mcemp1	0.0251074	0.493143	1
Fcer1g	0.0155121	0.491084	1
Golim4	0.0305874	0.489258	1
Stk10	0.0251304	0.488585	1
Sqor	0.0138908	0.488006	1
Mafg	0.0449286	0.487901	1
Nadk	0.00916897	0.487619	1
Dgat2	0.0205832	0.485156	1
Diaph1	0.0284193	0.483188	1
Dctn3	0.0238909	0.48241	1
Cd52	0.0052524	0.478896	1
Rab5if	0.00859034	0.474048	1
Cib2	0.0449286	0.474034	1
Ssna1	0.0251304	0.470166	1
Prex1	0.0305874	0.465214	1
Eif4ebp1	0.0400145	0.46232	1
Uqcrfs1	0.0371212	0.461146	1
Gm10282	0.0305874	0.457468	1
Isg20	0.0412503	0.457439	1
Ccdc88c	0.0371212	0.456555	1
Kmt5a	0.0449286	0.455674	1
Cab39	0.0371212	0.454885	1
Hopx	0.0449286	0.454449	1
Cebpb	0.026065	0.453739	1
Rac2	0.0138045	0.452862	1
Stk4	0.0398942	0.447591	1
Gm14548	0.0371212	0.446761	1
Arl6ip1	0.0152326	0.443865	1
Pcmt1	0.0251304	0.443193	1
Slc22a15	0.0305874	0.436388	1
Vamp5	0.0449286	0.432841	1
Psmb1	0.0199994	0.431663	1
Oasl2	0.0182797	0.430709	1
Rheb	0.0426452	0.430237	1
Myl6	0.0399677	0.428036	1
Bcap31	0.0371212	0.42756	1
Lypla1	0.0371212	0.42691	1
Chmp4b	0.0132152	0.426187	1
Slk	0.0449286	0.421686	1
Arid3a	0.0305874	0.419537	1
Zdhhc3	0.0205832	0.417492	1
Hnrnpa0	0.0371212	0.41639	1
Iqgap1	0.0138147	0.414475	1
Sirt2	0.0305874	0.413119	1
Amfr	0.0305874	0.413009	1
Chmp2a	0.0112226	0.412367	1
Ctsl	0.0449286	0.410422	1
Stxbp2	0.0205832	0.398979	1
Hcfc1r1	0.0294088	0.396039	1
Rnf5	0.0449286	0.395911	1
Smdt1	0.0486437	0.390427	1
Olfml2b	0.0251304	0.389847	1
Mrpl18	0.0449286	0.382024	1
Vsir	0.0180941	0.377781	1
Anxa3	0.0117282	0.376379	1
Gca	0.0449286	0.37478	1
Eif2s2	0.0426452	0.37381	1
Cflar	0.0412503	0.371236	1
Cpne3	0.0449125	0.363657	1
Unc119	0.0248788	0.363539	1
Pde2a	0.0251304	0.362425	1
Crispld2	0.0449286	0.361823	1
Cyba	0.026446	0.360252	1
Suco	0.0449286	0.359102	1
Ifitm2	0.0244767	0.35584	1
Lrrfip2	0.0305874	0.352655	1
Map2k2	0.0284193	0.352634	1
Scp2	0.0171354	0.350556	1
Msra	0.02515	0.348507	1
Arpc4	0.040053	0.346675	1
Dync1i2	0.0449286	0.343352	1
Arrb2	0.0310443	0.340069	1
Cbx4	0.0371212	0.335417	1
Snrnp27	0.0449286	0.334999	1
Agpat2	0.0371212	0.334648	1
Lamp2	0.0268227	0.327763	1
Unc13d	0.0371212	0.325329	1
Tmem40	0.0449286	0.322231	1
Ube2n	0.0305874	0.321074	1
Cep19	0.0449286	0.297346	1
Cox7b	0.0426452	0.289741	1
Cyfip2	0.0117276	0.286437	1
Rab6a	0.045555	0.281021	1
Hdc	0.038167	0.256896	1
H3f3a	0.0299482	-0.255372	1
Rps12	0.0224368	-0.314222	1
F8a	0.00313545	-0.332392	1
Cxxc5	0.0317961	-0.333817	1
Zbtb39	0.0346818	-0.338423	1
Junb	0.0422628	-0.362073	1
Dalrd3	0.0317961	-0.367628	1
Rps9	0.0225641	-0.368341	1
Fau	0.0183632	-0.369834	1
H3f3b	0.0317614	-0.372236	1
Zbtb18	0.0291188	-0.375267	1
Foxp4	0.0291188	-0.37716	1
Sdc4	0.0291188	-0.383398	1
Slamf1	0.0291188	-0.386853	1
Zfp566	0.00313545	-0.393757	1
Timm8a1	0.0291188	-0.394993	1
Tfb1m	0.0291188	-0.395053	1
Lztfl1	0.0291188	-0.396504	1
Usp6nl	0.00313545	-0.398352	1
Wrap73	0.0291188	-0.399612	1
Magohb	0.0291188	-0.399985	1
Telo2	0.0291188	-0.406694	1
Sap130	0.0291188	-0.407262	1
Ahcyl2	0.0291188	-0.40886	1
Zfp983	0.0291188	-0.408861	1
Dld	0.00313545	-0.410495	1
Snx29	0.00313545	-0.410495	1
Trp53rka	0.00313545	-0.413683	1
1700019L13Rik	0.0317961	-0.413865	1
Crkl	0.0291188	-0.419754	1
Nsmf	0.0346818	-0.423344	1
Kcnq5	0.00313545	-0.430093	1
Tinf2	0.00313545	-0.430093	1
Prr5	0.00313545	-0.430093	1
Mbip	0.0291188	-0.452231	1
Cnn3	0.0393584	-0.458453	1
Tcea2	0.0291188	-0.459118	1
3110082I17Rik	0.0291188	-0.462971	1
Cd5	0.0291188	-0.463328	1
Ctla4	0.00313545	-0.471647	1
Cat	0.0291188	-0.47226	1
Helz	0.0291113	-0.472349	1
Fam118b	0.0291188	-0.474245	1
Ripk2	0.00313545	-0.480035	1
Abcg3	0.00313545	-0.480035	1
Siah1a	0.0346818	-0.480552	1
mt-Nd4l	0.0281849	-0.482358	1
Kdm4b	0.00313545	-0.485903	1
Ier5	0.0116956	-0.488843	1
Fcrla	0.00313545	-0.490094	1
Atp23	0.00313545	-0.490094	1
Rab3ip	0.0393584	-0.499371	1
Bicd2	0.00313545	-0.500785	1
Bicral	0.0348003	-0.503515	1
Kantr	0.00313338	-0.504091	1
Pdlim1	0.0291188	-0.504708	1
Zbtb24	0.0348003	-0.513427	1
Yjefn3	0.00313545	-0.514394	1
L3mbtl3	0.0346818	-0.514591	1
Eif2a	0.00596387	-0.516611	1
Lsg1	0.0291188	-0.517886	1
Ppp3cc	0.0347959	-0.518452	1
Spns1	0.0291188	-0.518616	1
Sptlc1	0.0326956	-0.525209	1
Hmgn3	0.00313545	-0.525636	1
Tespa1	0.0393584	-0.526921	1
Mrgbp	0.0291188	-0.529229	1
Arid1b	0.0291188	-0.533625	1
Tfb2m	0.00313545	-0.541376	1
Cr2	0.00313545	-0.541376	1
Plaat3	0.0140683	-0.541434	1
Als2	0.000264194	-0.543509	1
Dph2	0.0291188	-0.550123	1
Pkig	0.014954	-0.550461	1
Scyl3	0.0348003	-0.557403	1
Fam133b	0.0122917	-0.572738	1
Usp33	0.0291188	-0.573677	1
Snhg20	0.0291188	-0.576781	1
Gm15441	0.0291188	-0.577637	1
Rpl24	0.0228788	-0.578891	1
Usf1	0.0370197	-0.583828	1
Dmac2	0.0291188	-0.585679	1
Stat5b	0.0471089	-0.591189	1
Pold1	0.000264194	-0.591998	1
Anxa6	0.0326914	-0.592305	1
Eefsec	0.00287929	-0.595551	1
Sf3a3	0.0122917	-0.596744	1
Rab11fip4	0.0132754	-0.598285	1
Carnmt1	0.00313545	-0.602543	1
Brwd1	0.0179404	-0.603216	1
Lax1	0.0317961	-0.605649	1
Ehmt1	0.0291188	-0.612392	1
Ppp1r15a	0.00479776	-0.615661	1
Bmyc	0.000264194	-0.618224	1
Cul4b	0.0291188	-0.62149	1
Ddx5	0.00753465	-0.624069	1
Laptm5	0.0202224	-0.629685	1
Mrps9	0.0326956	-0.63145	1
Snhg12	0.0122917	-0.633998	1
H2-Ab1	0.0373034	-0.634749	1
Mtf2	0.0234319	-0.63599	1
Chchd2	0.0247849	-0.638089	1
Rps27a	0.0127167	-0.641654	1
Rpl36a	0.0493328	-0.642204	1
Rplp2	0.0019031	-0.642624	1
Idh3g	0.0410126	-0.642887	1
Rpl30	0.0462859	-0.644279	1
Rbis	0.0140701	-0.651678	1
Cd27	0.0122917	-0.653918	1
Chchd5	0.00313545	-0.657299	1
Exosc7	0.0326956	-0.661121	1
Cd40lg	0.00313545	-0.666761	1
Thumpd1	0.0291188	-0.668285	1
Jarid2	0.0326956	-0.668989	1
Rps7	0.00520763	-0.677089	1
Atp1b1	0.0291188	-0.677637	1
Skp1a	0.0105095	-0.678958	1
Tpt1	0.00799346	-0.679485	1
Ap4s1	0.0326956	-0.682093	1
Rpl37	0.0306056	-0.685599	1
Rpl29	0.00467725	-0.685747	1
Prkca	0.00287929	-0.693207	1
Hmgb1	0.0171624	-0.69857	1
Vpreb3	0.026112	-0.703695	1
Srp14	0.0213936	-0.705833	1
Rps11	0.00726079	-0.709718	1
Rpl12	0.0162252	-0.710565	1
Evl	0.0326956	-0.717549	1
Bzw2	0.00313545	-0.717676	1
Naca	0.0201009	-0.720973	1
Btf3	0.0183019	-0.723133	1
Zfp36l2	0.00276113	-0.725292	1
Rpl19	0.0103964	-0.727998	1
Rpl18	0.00143331	-0.732677	1
Tsr1	0.00313545	-0.733374	1
Mrps6	0.00313545	-0.736647	1
Spin1	0.0390805	-0.738961	1
Matr3	0.00593924	-0.740515	1
Sirt6	0.00313545	-0.743089	1
Rps8	0.0035028	-0.743132	1
Cct3	0.00493994	-0.746767	1
Rpl9	0.0252853	-0.747694	1
Fgfr1op	0.00287929	-0.748501	1
Rbm39	0.0108891	-0.751747	1
Ms4a4c	0.0348003	-0.754996	1
Rpl41	0.00760364	-0.75724	1
Rps6	0.00128883	-0.757614	1
Rab4b	0.0426497	-0.758553	1
mt-Atp8	0.00023249	-0.758571	1
St6gal1	0.0326956	-0.760419	1
Rpl3	0.015733	-0.760841	1
Trav10	0.00313545	-0.762296	1
Cwc25	0.026112	-0.765993	1
Gimap5	0.0473009	-0.766327	1
Jmjd7	0.000264194	-0.769819	1
Acadvl	0.0122917	-0.775336	1
Timm44	0.014328	-0.775408	1
Fcrl1	0.0370197	-0.780925	1
Rpl32	0.00540979	-0.782086	1
H2-DMa	0.038359	-0.784647	1
Rpl13	0.0342007	-0.784917	1
Arhgap26	0.0317961	-0.787545	1
Gm19951	0.000264194	-0.789482	1
Pxdc1	0.0122917	-0.791066	1
Cd72	0.0158904	-0.795124	1
Bin1	0.0122917	-0.799019	1
Rpl17	0.00103131	-0.799074	1
Rpl26	0.000296398	-0.802059	1
Dnajc9	0.0390805	-0.802474	1
Rpl11	0.000745108	-0.811147	1
Gimap4	0.0221838	-0.811611	1
Rps20	0.012605	-0.814277	1
Ephx1	0.000264194	-0.822269	1
Rps18	0.00695407	-0.822286	1
Tgfbr2	0.0399395	-0.826017	1
Nup214	0.0122917	-0.826371	1
1700097N02Rik	0.0291188	-0.8266	1
Slc38a1	0.0291651	-0.82669	1
Arhgap39	0.0326956	-0.828754	1
Rplp0	0.00338454	-0.829562	1
Rftn1	0.0116844	-0.829921	1
Clcf1	0.00313545	-0.833088	1
Rps13	0.0161686	-0.834405	1
Nop58	0.0122917	-0.836667	1
Rsl1d1	0.010973	-0.838844	1
Smg1	0.0378779	-0.843454	1
Syne3	0.00313545	-0.844035	1
Rpl18a	0.00330812	-0.848139	1
Rpp21	0.0196468	-0.849057	1
Plekhg2	0.0291188	-0.850867	1
Cd83	0.0451203	-0.861917	1
Rpl6	0.0278714	-0.866382	1
Rps24	0.000695981	-0.875575	1
Txnip	0.00507075	-0.881046	1
Rps5	0.000354904	-0.881854	1
Blnk	0.0234319	-0.883595	1
Selenow	0.00381905	-0.884728	1
Rps26	0.00368895	-0.886634	1
Rpl13a	0.00150182	-0.889546	1
Rpl27a	0.00453492	-0.889718	1
Rtraf	0.0251304	-0.891872	1
Vars	0.0120897	-0.892269	1
Rps3	0.000865814	-0.892923	1
Rps14	0.00569189	-0.894678	1
Irak2	0.000259319	-0.896384	1
Rps2	0.000670894	-0.899004	1
Ing1	0.043025	-0.901943	1
H2-Oa	0.00383171	-0.902334	1
Pcnx4	0.00313545	-0.903483	1
Eef1e1	0.00446392	-0.912286	1
Mef2c	0.0231907	-0.913324	1
Rpl5	0.00025148	-0.916157	1
Pttg1ip	0.0278741	-0.921362	1
Rps23	0.000416352	-0.924183	1
Rplp1	0.0045793	-0.926776	1
Shisa5	0.00594491	-0.928227	1
Safb	0.03176	-0.928237	1
2310033P09Rik	0.010973	-0.928493	1
Them6	0.0122917	-0.930021	1
Rpl39	0.000243803	-0.942024	1
Mzt1	0.00287929	-0.946591	1
Luc7l	0.00343143	-0.950312	1
Rpsa	0.0189375	-0.952324	1
Ezr	0.0131954	-0.957725	1
Cnbp	0.0173008	-0.970633	1
Retreg1	0.0131196	-0.970838	1
Rps3a1	0.000269699	-0.973301	1
Ebf1	0.00377319	-0.973604	1
Klhl20	0.00313545	-0.974485	1
Hnrnph1	0.0422344	-0.975291	1
Srsf7	0.000794694	-0.977759	1
Rps29	0.00659022	-0.978074	1
Arhgap31	0.00135673	-0.981346	1
Rpl22l1	0.0308983	-0.988117	1
Dusp2	0.000223274	-0.98941	1
Rpl37a	0.00031436	-0.990845	1
Rps4x	0.000665559	-0.992219	1
Rpl7	0.000123811	-0.993927	1
Ly6c1	0.00313545	-0.994703	1
Rpl35a	0.000195075	-0.999534	1
Rpl10a	0.00228146	-1.00035	1
Slc39a7	0.00206349	-1.00189	1
Dele1	0.000264194	-1.00858	1
Csk	0.0303463	-1.01201	1
Ptma	0.00546473	-1.01508	1
Phkg2	0.0116844	-1.01588	1
Rpl35	0.0128713	-1.01665	1
Rps15a	0.00234082	-1.02144	1
Snrpd3	0.0366847	-1.02975	1
Fcmr	0.00168538	-1.03165	1
Ms4a4b	0.0115423	-1.04295	1
Sart3	0.0326956	-1.04816	1
Rpl21	0.0100683	-1.04935	1
Tmsb10	0.00782945	-1.05203	1
Napa	0.0305641	-1.05382	1
Foxp1	0.0444459	-1.05827	1
Gm4070	0.00317848	-1.06221	1
Trmt112	0.000227816	-1.06374	1
Paics	0.00681123	-1.06684	1
Nanp	0.00135673	-1.06767	1
Bcl2	0.00122577	-1.06795	1
Thap3	0.00287929	-1.07101	1
Hsp90ab1	0.00695603	-1.07532	1
Hnrnpf	0.0156791	-1.0767	1
H2-Eb1	0.00446112	-1.087	1
Rpl28	0.000290227	-1.09629	1
Tsc22d3	4.88e-05	-1.10359	1
Rpl15	0.00359633	-1.10606	1
H2-DMb2	0.0193889	-1.12886	1
Fcer2a	0.000753357	-1.13352	1
Rps19	0.00014035	-1.13814	1
Iglc2	0.00698315	-1.14738	1
Mllt3	0.000264194	-1.15664	1
Pitpnc1	0.00808341	-1.16243	1
H2-Aa	0.00213883	-1.16514	1
Ahnak	0.000264194	-1.16891	1
Limd2	6.03e-05	-1.17323	1
Sf3b5	0.00110003	-1.17778	1
Rc3h2	0.0221838	-1.1816	1
Ralgps2	0.00451319	-1.19773	1
Il7r	0.043025	-1.20556	1
Macf1	0.00383211	-1.21233	1
Eef1a1	0.000664045	-1.22002	1
Chchd10	0.0128905	-1.23052	1
Gimap8	0.010973	-1.24601	1
Rap2b	0.000259213	-1.26592	1
Nsg2	0.0132754	-1.28459	1
Ighd	0.0390805	-1.28838	1
Ifi203	0.00436522	-1.34548	1
Iglc3	0.00236479	-1.34592	1
Rpl14	0.00044739	-1.36063	1
Rps28	0.00014547	-1.39294	1
Cd74	0.0255142	-1.4145	1
Cd79a	0.000123558	-1.42254	1
Igkv1-110	0.000259319	-1.71105	1
Gm43305	0.000449608	-1.96905	1

## Sheet: Table S3I
Table S3I. DEGs in NK cells in YE/YN comparison group.
	p_val	avg_logFC	p_val_adj
Xist	1.88e-24	2.1617	4.01e-20
Rps29	2.26e-10	-0.467602	4.83e-06
Eif2s3y	8.89e-09	-0.726932	0.000190175
Uba52	1.9e-08	-0.420716	0.000405858
mt-Atp8	8.22e-08	-0.617629	0.0017587
Rps27	3.02e-07	-0.305246	0.00645762
Rsrp1	7.64e-07	-0.576633	0.016327
Ddx3y	4.23e-06	-0.462937	0.0903856
Cfl1	6.44e-06	0.334444	0.137773
Gimap7	1.06e-05	0.719188	0.226201
Plac8	2.02e-05	0.682927	0.431061
Calm1	2.22e-05	0.33076	0.473782
Gnai2	2.84e-05	0.525526	0.606558
B2m	3.04e-05	0.267479	0.650286
AY036118	0.00907878	-0.5871	1
Lef1	0.00173839	-0.533393	1
Gm2682	8.64e-05	-0.523157	1
Fam53b	0.0008375	-0.515317	1
Arsb	0.0117808	-0.513459	1
Prpf8	0.00844395	-0.490683	1
Klrc1	0.0211871	-0.484118	1
Ep300	0.000867336	-0.477675	1
Akna	0.0119749	-0.476622	1
Ssh2	0.000637918	-0.467883	1
Cnpy3	0.000200067	-0.465712	1
Kif21b	0.0188219	-0.464656	1
Hps1	0.0159852	-0.458284	1
Pstpip1	0.019583	-0.457828	1
Ccr2	0.00354673	-0.450143	1
Fubp1	0.00694566	-0.440346	1
Itgb1	0.00864031	-0.435484	1
mt-Nd3	0.00602032	-0.430933	1
Pitpnc1	0.00791295	-0.429996	1
Zyx	0.000407446	-0.420278	1
Prkch	0.00593146	-0.418613	1
Leng8	0.00982672	-0.414732	1
Serinc3	0.000253998	-0.41353	1
Brd9	0.0331404	-0.411948	1
Smarca2	0.00879073	-0.41178	1
Ppm1j	0.0191197	-0.408139	1
Mapk14	0.00665764	-0.407049	1
Eif4g2	0.0063032	-0.405522	1
Cd3e	0.0121041	-0.40497	1
Psmd14	0.0326582	-0.403401	1
Rasgrp2	0.00642827	-0.399299	1
Elavl1	0.0295969	-0.398214	1
Vars	0.00532978	-0.398114	1
Rasgrp1	0.0376522	-0.397348	1
Prkcq	0.00622363	-0.39548	1
Tbx21	0.0353906	-0.395173	1
Crybg1	0.00260404	-0.394995	1
Tespa1	0.0197437	-0.392729	1
Lypla2	0.010483	-0.391764	1
Arhgef1	0.00290021	-0.391299	1
Ddx5	0.000318266	-0.388265	1
5830432E09Rik	0.00245007	-0.388195	1
Gpbp1l1	0.0236954	-0.387407	1
Chd6	0.0212294	-0.3865	1
Gm42031	0.0449845	-0.385304	1
Snhg8	0.0183496	-0.382972	1
AI467606	0.0102617	-0.380922	1
Elovl5	0.0382752	-0.380565	1
Igfbp4	0.015634	-0.379566	1
Gm43305	0.0456737	-0.379441	1
Setx	0.0213272	-0.378852	1
Brwd1	0.000900745	-0.378269	1
Dnajc9	0.0232591	-0.375808	1
Lrp10	0.0156294	-0.373787	1
Dym	0.0184871	-0.373175	1
Tcea1	0.00338212	-0.37257	1
H2-Ke6	0.00949698	-0.371435	1
Sfxn3	0.0341166	-0.37013	1
Dnmt1	0.00789915	-0.369997	1
Sdha	0.0403643	-0.365808	1
Lpcat4	0.0245536	-0.36567	1
Gmip	0.0152201	-0.365592	1
Klra8	0.00788626	-0.365173	1
Eomes	0.0190253	-0.36059	1
Tgfbr2	0.0295562	-0.360544	1
Ap3d1	0.0389018	-0.360519	1
Prex1	0.0113995	-0.360392	1
Tgtp2	0.0112635	-0.356973	1
Dusp2	0.048965	-0.356888	1
Vegfc	0.00472462	-0.355965	1
Git2	0.0148812	-0.354585	1
Gab3	0.024997	-0.351629	1
Slc25a33	0.0196617	-0.351031	1
Hnrnph3	0.00148096	-0.350676	1
Rbmx	0.0022215	-0.350393	1
Peli1	0.016368	-0.349846	1
Qrfp	0.0190832	-0.348126	1
Cd247	0.0121733	-0.347995	1
Sat1	0.0286813	-0.347941	1
Epsti1	0.00984126	-0.347582	1
Midn	0.0135835	-0.347569	1
Ube2d2a	0.00446734	-0.346383	1
Scaf11	0.0439435	-0.346041	1
Sod2	0.0317416	-0.344743	1
Cdk12	0.0260556	-0.342811	1
Anxa1	0.0237382	-0.341946	1
Gm45552	0.03853	-0.34163	1
Zfp36l2	0.00621619	-0.341015	1
Nisch	0.035891	-0.339881	1
Tjp2	0.0316125	-0.337618	1
Tspan14	0.0205748	-0.337495	1
Scap	0.0348193	-0.337458	1
Cytip	0.0359714	-0.337441	1
2810013P06Rik	0.0247552	-0.335347	1
mt-Nd5	0.010654	-0.334591	1
Nfatc1	0.0119783	-0.33416	1
mt-Nd1	0.013721	-0.334045	1
Bub3	0.0121733	-0.334008	1
Rnf125	0.00835686	-0.332542	1
Dap3	0.0273952	-0.332529	1
Mapre1	0.0409672	-0.330647	1
Hadha	0.0324722	-0.328785	1
Mfap1b	0.00350863	-0.32705	1
Ndrg3	0.00112809	-0.327043	1
Preb	0.037154	-0.324678	1
Setd4	0.00791488	-0.324336	1
Lrrc41	0.0155845	-0.323568	1
Phkg2	0.0351778	-0.322941	1
Btaf1	0.0164159	-0.321441	1
Ypel3	0.0120214	-0.320887	1
Sh3glb1	0.00222339	-0.320811	1
Efr3a	0.00499547	-0.319618	1
Itpkb	0.0314993	-0.31959	1
1700037H04Rik	0.0244457	-0.319483	1
Pcbp1	0.0267009	-0.317852	1
Mypopos	0.00118733	-0.316818	1
mt-Nd4l	0.00269843	-0.316533	1
Ralgapa2	0.0186562	-0.316531	1
Kpna3	0.00462777	-0.315324	1
Sptbn1	0.0127789	-0.314258	1
Dhx9	0.0411167	-0.311463	1
Cyfip2	0.0238736	-0.309114	1
Pabpc1	0.000361148	-0.30816	1
Evl	0.00362703	-0.305931	1
Ccnl2	0.0326284	-0.304398	1
Cnbp	0.00483232	-0.302914	1
Ctsw	0.0446799	-0.30217	1
Zfp652	0.00668713	-0.301411	1
Selplg	0.0142481	-0.301153	1
Ube2q2	0.0319646	-0.300365	1
St3gal2	0.00294486	-0.300186	1
Ccdc117	0.0148728	-0.297759	1
Ttc14	0.0389989	-0.297602	1
Stub1	0.012714	-0.297142	1
Ntan1	0.0283368	-0.29584	1
A530088E08Rik	0.00309755	-0.295465	1
Yipf5	0.0304595	-0.294907	1
Rinl	0.024366	-0.2924	1
Snx4	0.0433344	-0.290554	1
Ctla2a	0.0307066	-0.289981	1
Zfr	0.0323457	-0.287798	1
Pum1	0.0267013	-0.287585	1
Arhgap45	0.0229692	-0.287525	1
Klrk1	0.00947563	-0.287434	1
Khdrbs1	0.0217798	-0.287384	1
Plec	0.0427411	-0.287167	1
Ppp2r2a	0.0371472	-0.287126	1
Zbtb1	0.0170579	-0.284644	1
Aff3	0.0231732	-0.283695	1
Csk	0.0283132	-0.282539	1
Rab1b	0.0355668	-0.282362	1
Hcls1	0.0244853	-0.279044	1
Ptprc	0.0144915	-0.278781	1
Faf1	0.0211649	-0.278707	1
Smad7	0.028205	-0.277411	1
Shisa5	0.00053907	-0.276971	1
Tbrg1	0.0454789	-0.276235	1
Them6	0.0316125	-0.274313	1
Plscr4	0.0332007	-0.269654	1
Ncaph2	0.0213585	-0.268108	1
Itga6	0.006137	-0.267297	1
Eef2	0.000648739	-0.267091	1
mt-Cytb	0.0057354	-0.266549	1
Efl1	0.0061964	-0.265912	1
Srpk2	0.0407554	-0.265464	1
Stard3	0.0147904	-0.264966	1
Ptk2b	0.025616	-0.264742	1
Klhdc4	0.0342955	-0.262376	1
Higd2a	0.00906478	-0.261785	1
Ahi1	0.000661323	-0.259946	1
Mfng	0.00851067	-0.258859	1
Trim65	0.0086635	-0.25813	1
Jak1	0.0450238	-0.257878	1
Rpl4	0.00130498	-0.255191	1
Dnajc4	0.00655805	-0.254734	1
Zfp950	0.0402437	-0.254686	1
Grasp	0.00294486	-0.253936	1
Inpp4b	0.0437075	-0.252551	1
Deaf1	0.0332007	-0.252508	1
Rab5b	0.0046746	-0.252362	1
Ahnak	0.0384207	-0.251494	1
Tsen34	0.0307361	-0.251192	1
Sec24a	0.0390762	-0.250737	1
Reep5	0.0115299	0.250165	1
Aebp2	0.00824749	0.250366	1
Cox4i1	0.00457267	0.251528	1
Pgam5	0.0158027	0.252171	1
Hmgn2	0.0452952	0.252421	1
Gm17055	0.0159281	0.252974	1
Adh5	0.0389238	0.25395	1
Atp5c1	0.0392606	0.254699	1
Rpl36al	0.00160849	0.254991	1
Creg1	0.034619	0.255991	1
Kdm1a	0.0114075	0.256291	1
Stk24	0.0456431	0.256725	1
H2-Q7	0.00431342	0.25765	1
Rab22a	0.00621112	0.258173	1
Hprt	0.019516	0.258498	1
Gpx4	0.0116472	0.258645	1
Ube4b	0.012814	0.259987	1
Thap2	0.0170268	0.260362	1
Snrpa	0.0359666	0.260578	1
Batf3	0.0235983	0.260752	1
Snrpa1	0.0347055	0.262004	1
Rbm3	0.0143812	0.262069	1
Nebl	0.0169797	0.262579	1
Arf5	0.0186766	0.263009	1
Abca2	0.0159887	0.264198	1
Set	0.0208264	0.264351	1
P4hb	0.0101422	0.265877	1
B3gat3	0.0203349	0.265999	1
Mri1	0.0447067	0.266139	1
Thap11	0.00640187	0.266736	1
Czib	0.0367575	0.266901	1
Chmp2a	0.0264313	0.267702	1
Nceh1	0.00404365	0.268484	1
Cst3	0.0329528	0.269003	1
Cox5b	0.00933209	0.269143	1
Rif1	0.0419315	0.269191	1
Pde3b	0.0099836	0.270022	1
C1qbp	0.0313193	0.271695	1
Slamf7	0.0194074	0.272521	1
Gna15	0.0162316	0.273173	1
Bet1	0.0107804	0.274235	1
Nfkbia	0.00158049	0.274585	1
Agpat4	0.0150957	0.275261	1
Tmem14c	0.0346916	0.275344	1
Akr1b3	0.0309017	0.276074	1
Rom1	0.00259959	0.277238	1
Kdm6a	0.000727993	0.277605	1
Tsta3	0.012127	0.278655	1
Prpf40a	0.0276682	0.279745	1
Lsm4	0.0158035	0.281557	1
Atp5g2	0.00286642	0.281665	1
Psmg3	0.00977211	0.282291	1
Nkap	0.0119434	0.282704	1
Arfgef1	0.00881665	0.282863	1
Timp2	0.00487835	0.283271	1
Micos10	0.0106394	0.28472	1
Rpl24	0.000139635	0.285181	1
Rbx1	0.0221574	0.285197	1
Gtf2b	0.0339085	0.285828	1
Siva1	0.020366	0.286481	1
Fdx1	0.0435706	0.287386	1
Lncpint	0.018195	0.287923	1
Nap1l1	0.00673169	0.288414	1
Rpl7a	0.000165797	0.288624	1
Ccdc59	0.00833649	0.289756	1
Myl12a	0.0022429	0.289989	1
Srsf10	0.0221964	0.292137	1
Rab11a	0.00849736	0.292291	1
Cwf19l2	0.0136988	0.294167	1
Sdhd	0.0114564	0.295293	1
Hsp90b1	0.00802157	0.295425	1
Cox7b	0.0107906	0.2963	1
Cnot6l	0.0303223	0.296581	1
Tspan31	0.00837945	0.29685	1
Rab2a	0.0366745	0.297607	1
Gas5	0.00914259	0.298161	1
Sbds	0.0119262	0.298735	1
Prdx1	0.0174291	0.299304	1
Mad2l2	0.00158598	0.299799	1
Carnmt1	0.00356605	0.300523	1
Dgat1	0.00838626	0.300996	1
H2-DMa	0.012814	0.301979	1
Klf4	0.0345049	0.302711	1
Abracl	0.0051312	0.303398	1
Tmem243	0.00424081	0.304792	1
Snrpd2	0.00134875	0.304969	1
Calr	0.00468785	0.305165	1
Mrpl33	0.00470328	0.30732	1
Ptms	0.00912322	0.30784	1
Ost4	0.00268544	0.309602	1
Napsa	0.00900579	0.311779	1
Btf3	9.6e-05	0.313379	1
Chordc1	0.0297894	0.313786	1
Hgsnat	0.00164906	0.313976	1
Nme1	0.0296108	0.314241	1
Dut	0.0170005	0.314486	1
Timm13	0.00506261	0.315498	1
Plscr1	0.0216285	0.315811	1
Rnaseh2c	0.0297031	0.31582	1
Dhx40	0.0115933	0.316558	1
Podnl1	0.0191167	0.317626	1
Plcg2	0.0135298	0.317679	1
Glipr1	0.02724	0.318148	1
Nol7	0.045159	0.319256	1
Irf8	0.030373	0.320273	1
Atp5g3	0.00133034	0.322869	1
Dapk2	0.00589373	0.325433	1
Micos13	0.00839626	0.327689	1
Dusp1	0.0450584	0.329276	1
Cstb	0.00881417	0.329864	1
Ier3ip1	0.0101258	0.332521	1
Zfp622	0.0059662	0.332679	1
Qk	0.019978	0.333612	1
Dtx3l	0.00106708	0.3341	1
Zwint	0.00720519	0.334327	1
S100a11	0.00913144	0.335575	1
Chic2	0.00144671	0.338514	1
Tcrg-C2	0.0456307	0.339232	1
Srgn	0.000406123	0.340368	1
Eif2s3x	0.00924526	0.340417	1
Skiv2l	0.00221206	0.341124	1
Cops3	0.00288224	0.346932	1
Jund	0.00617957	0.347312	1
AW112010	0.00384096	0.348923	1
Gpr171	0.00800379	0.350752	1
Lgals1	0.0101327	0.353659	1
Larp1	0.0030031	0.355509	1
Ccdc12	0.00240353	0.356641	1
Qrich1	0.00184541	0.357481	1
Csf2	0.00404365	0.35772	1
Ncoa7	0.0296341	0.358684	1
Cox7a2	0.00137507	0.359003	1
Ndufb4	0.0238404	0.359841	1
Hnrnpa3	0.00138861	0.359885	1
Cmas	0.00143325	0.365592	1
Gpx1	0.0121593	0.366318	1
Alyref	0.00355891	0.367034	1
AU020206	0.0283866	0.368047	1
Pitpna	0.00517133	0.371194	1
Ccl3	0.0326541	0.37318	1
1700123O20Rik	0.00663005	0.373461	1
Gm36723	0.00176683	0.374899	1
Dctn3	0.00104093	0.379693	1
Ahr	0.00410061	0.380143	1
Fam162a	0.00113833	0.380914	1
Hnrnpl	0.00669566	0.383159	1
Kit	0.00446214	0.385703	1
Srp14	0.0015035	0.388165	1
Pim1	0.000862637	0.390491	1
Sf3b5	0.0196017	0.391282	1
Mrpl57	0.0134499	0.392084	1
Wsb1	0.00231791	0.394329	1
S100a9	0.000433667	0.394452	1
Gng2	0.0017443	0.399221	1
Ssr4	0.00336717	0.412849	1
Ube2s	0.00277027	0.416608	1
Golph3	0.000625609	0.417481	1
S100a8	0.000127759	0.417964	1
Tmbim4	0.00154311	0.41869	1
Sec61b	6.5e-05	0.427236	1
Gna13	0.00119037	0.429442	1
Tmed10	0.00471835	0.430863	1
Nme2	0.000890205	0.431452	1
Socs1	0.0278793	0.435815	1
Gm19585	0.00594255	0.439112	1
Ms4a4c	0.0233181	0.441743	1
Acot7	0.00317509	0.442467	1
Uqcrq	0.00169766	0.4427	1
Etfb	0.00191886	0.44693	1
Wasl	0.00732293	0.447386	1
S100a6	0.000396069	0.453031	1
Ahsa2	0.000117298	0.455537	1
Pdia3	0.00110686	0.462999	1
Tcrg-C4	0.00505975	0.465995	1
Capg	0.0060382	0.47343	1
Cd69	0.00393834	0.475825	1
Ccdc184	0.0139007	0.480815	1
2410006H16Rik	0.00294247	0.486103	1
Tnfrsf9	0.0273483	0.486998	1
Zfp36	0.00186512	0.492091	1
Cxcr6	0.00131691	0.513111	1
Igkc	0.000353921	0.519491	1
Stmn1	0.00144844	0.535389	1
S100a4	0.0253239	0.55367	1
Sh2d2a	0.00195421	0.560036	1
Ckb	0.00717972	0.572174	1
Ddit4	0.00797345	0.575996	1
Rwdd1	0.000469154	0.580795	1
Fos	8.28e-05	0.594872	1
Nrgn	0.00837669	0.625361	1
Gzmb	0.00410314	0.632782	1
Egr1	0.030429	0.676307	1
Rasl11a	0.0191167	0.680934	1
Jun	0.00714962	0.719596	1
Fosb	0.000100195	0.77339	1
Tmem176a	0.0232035	0.780681	1
Upp1	0.00269438	0.835046	1
Cd74	0.0278288	0.907536	1
Ly6a	0.00799564	0.910121	1
Tmem176b	0.00211713	0.992623	1

## Sheet: Table S3J
Table S3J. DEGs in naïve CD4+ T cells in YE/YN comparison group.
	p_val	avg_logFC	p_val_adj
Eif2s3y	5.87e-99	-0.625356	1.25e-94
Ddx3y	1.62e-77	-0.533506	3.45e-73
Rbm38	7.89e-71	-0.523328	1.69e-66
Pcbp1	7.65e-71	-0.498963	1.64e-66
Eef2	2.23e-219	-0.49436	4.76e-215
Rnf167	6.85e-61	-0.491349	1.46e-56
Vim	5.83e-41	-0.438869	1.25e-36
Tgfbr2	4.88e-46	-0.433729	1.04e-41
Dusp2	5.07e-28	-0.42417	1.08e-23
Limd2	4.36e-110	-0.415529	9.32e-106
Arrb2	1.47e-39	-0.407821	3.14e-35
Tspan32	9.14e-40	-0.380852	1.96e-35
Il7r	1.84e-39	-0.376168	3.94e-35
Itk	1.16e-37	-0.371554	2.48e-33
mt-Atp8	6.78e-122	-0.368995	1.45e-117
Arhgef1	4.69e-49	-0.3685	1e-44
St8sia6	3.77e-35	-0.367128	8.06e-31
Gm45552	4.82e-34	-0.366849	1.03e-29
Tespa1	2.52e-32	-0.366349	5.39e-28
Ucp2	6.95e-49	-0.338598	1.49e-44
Cd40lg	2.62e-24	-0.333072	5.6e-20
Rgcc	1.08e-23	-0.317072	2.3e-19
Tnfaip8	3.32e-22	-0.307236	7.1e-18
Stk38	1.65e-22	-0.301807	3.52e-18
Zfp36l2	1.56e-27	-0.300428	3.34e-23
Gnb2	4.51e-23	-0.298746	9.64e-19
Foxp1	1.05e-26	-0.287941	2.24e-22
Irf2bpl	1.71e-19	-0.287211	3.65e-15
Abhd8	2.32e-19	-0.280939	4.96e-15
Rnf187	1.04e-21	-0.278442	2.22e-17
Galnt6	6.92e-21	-0.277793	1.48e-16
Mob3a	1.65e-18	-0.275789	3.53e-14
Uba52	1.29e-83	-0.273818	2.77e-79
Tsc22d4	3.77e-22	-0.271844	8.06e-18
Msn	9.69e-33	-0.269538	2.07e-28
Ppp1r18	1.1e-26	-0.268113	2.35e-22
Tecr	1.71e-20	-0.267651	3.66e-16
Stk10	5.02e-19	-0.267	1.07e-14
Pabpc1	2.39e-49	-0.266281	5.1e-45
Rps29	2.93e-121	-0.26514	6.26e-117
Tdrp	7.21e-20	-0.263268	1.54e-15
Ctsw	5.76e-17	-0.261832	1.23e-12
Tgfb1	1.21e-14	-0.259127	2.58e-10
Id3	3.25e-11	-0.256803	6.95e-07
Prkch	6.43e-19	-0.254317	1.38e-14
Tes	3.45e-18	-0.252558	7.38e-14
Lck	1.98e-31	-0.251895	4.22e-27
Chtf8	3.05e-19	-0.250614	6.53e-15
Mcl1	9.7e-20	0.260233	2.07e-15
Klf2	2.19e-22	0.264059	4.68e-18
Tnfaip3	6.04e-10	0.264792	1.29e-05
Zfas1	7.67e-24	0.267817	1.64e-19
Dnaja1	3.49e-20	0.269845	7.46e-16
Gm47283	1.78e-15	0.271055	3.82e-11
Igtp	9.61e-19	0.274894	2.06e-14
Dynll1	1.55e-26	0.286616	3.31e-22
Hspe1	2.85e-27	0.291839	6.08e-23
Resf1	5.12e-20	0.296832	1.09e-15
H2-Q7	7.43e-26	0.297786	1.59e-21
Lgals1	9.37e-16	0.300458	2e-11
Slpi	5.54e-43	0.321627	1.18e-38
Srgn	5.08e-19	0.32522	1.09e-14
AW112010	8.83e-25	0.326483	1.89e-20
Junb	1.17e-62	0.328867	2.51e-58
Cxcr4	3.38e-26	0.33517	7.23e-22
Bcl2	2.24e-26	0.337576	4.79e-22
Lyz2	7.82e-52	0.348171	1.67e-47
Dtx3l	5.84e-41	0.348211	1.25e-36
Ube2s	5.97e-30	0.351464	1.28e-25
Hspa1b	8.28e-44	0.354334	1.77e-39
B2m	6.66e-122	0.35619	1.42e-117
Isg15	1.27e-38	0.37413	2.72e-34
Rnf213	9.38e-26	0.375379	2.01e-21
Bst2	6.56e-27	0.37895	1.4e-22
Gm42418	8.16e-132	0.391906	1.74e-127
2410006H16Rik	1.41e-43	0.394393	3.02e-39
Hsp90aa1	1.02e-42	0.401586	2.18e-38
Dusp1	1.43e-37	0.404657	3.05e-33
Pim1	5.07e-32	0.409059	1.08e-27
Jchain	3.13e-77	0.425044	6.69e-73
Socs1	9.17e-46	0.44919	1.96e-41
Cebpb	8.16e-33	0.453939	1.74e-28
S100a9	1.53e-91	0.459235	3.27e-87
Dtx1	3.03e-52	0.465046	6.48e-48
S100a8	7.92e-91	0.472821	1.69e-86
Ifi27l2a	1.93e-54	0.520599	4.13e-50
Jun	3.38e-47	0.527023	7.22e-43
Hspa1a	1.36e-52	0.532334	2.91e-48
Igkc	7.26e-77	0.563744	1.55e-72
Socs3	6.71e-80	0.585106	1.43e-75
Fosb	1.97e-60	0.610394	4.2e-56
Ly6a	1.18e-118	0.744876	2.52e-114
Jund	4.03e-201	0.833764	8.62e-197
Fos	2.15e-169	0.9351	4.6e-165
Xist	0	1.99085	0

[truncated: 13 more sheets: Table S3K, Table S3L, Table S3M, Table S3N, Table S3O, Table S3P, Table S3Q, Table S3R, Table S3S, Table S3T, Table S3U, Table S3V, Table S3W]
