# Supplementary material for: Aging weakens Th17 cell pathogenicity and ameliorates experimental autoimmune uveitis in mice
Source: Protein Cell. 2021 Nov 8;13(6):422–45. doi: 10.1007/s13238-021-00882-3 (PMC9095810; doi:10.1007/s13238-021-00882-3)
Supplement: Supplementary file 5 — Supplementary file5 (XLSX 274 kb) [file 13238_2021_882_MOESM5_ESM.xlsx]

## Sheet: Table S4A
Table S4A. DEGs in totall immune cells in OE/ON comparison group.
	p_val	avg_logFC	p_val_adj
Igkv3-4	0	2.63407	0
Igkv4-59	0	1.78521	0
Gzmb	0	1.21098	0
Igkv17-127	9.27e-125	0.869649	1.98e-120
Igkv3-12	1.47e-183	0.866684	3.13e-179
Slpi	1.02e-239	0.836974	2.17e-235
Ly6c2	0	0.833443	0
Lgals3	0	0.669354	0
Fos	0	0.662549	0
Isg15	0	0.658854	0
Iglv1	6.79e-21	0.642127	1.45e-16
Trbv16	0	0.635577	0
Irf7	0	0.614376	0
Ifi27l2a	0	0.611368	0
Arl4c	0	0.598604	0
Il2rb	0	0.576189	0
Nkg7	0	0.548404	0
Trbv4	0	0.521273	0
Ms4a4b	0	0.519902	0
Ms4a6b	0	0.51354	0
Cd8b1	0	0.509608	0
Pim1	0	0.508581	0
Hspa8	0	0.496382	0
Cxcr3	0	0.494864	0
Bcl2	0	0.473717	0
Emb	0	0.473246	0
Ccnd2	0	0.471288	0
Dusp1	7.3e-277	0.465166	1.56e-272
Trbv3	2.54e-240	0.464337	5.43e-236
Ctsw	0	0.464105	0
Usp18	0	0.463087	0
Thy1	0	0.457016	0
Pim2	0	0.455826	0
Ccl5	0	0.447563	0
Cd8a	0	0.439926	0
Slfn1	0	0.439546	0
Igkv1-135	1.8e-89	0.425245	3.85e-85
Ifit3	0	0.412976	0
Dnajc15	0	0.412299	0
Jaml	0	0.407223	0
Glipr2	0	0.402753	0
Saraf	0	0.390346	0
Selplg	0	0.38805	0
Ctla2a	0	0.384382	0
Bst2	0	0.384268	0
Ssr4	9.42e-294	0.383919	2.02e-289
Lck	0	0.383822	0
Cd3d	1.05e-287	0.383455	2.24e-283
Tmem37	0	0.381199	0
Dnaja1	0	0.37631	0
Reep5	0	0.372785	0
Atp8b4	1.13e-304	0.372539	2.42e-300
F2r	4.96e-306	0.370063	1.06e-301
Ifi47	1.05e-282	0.368887	2.24e-278
Gramd3	4.99e-291	0.367024	1.07e-286
Ly6a	2.12e-305	0.366773	4.54e-301
Lpin1	0	0.36636	0
Rtp4	1.96e-281	0.36599	4.19e-277
Pja1	0	0.364306	0
Epsti1	3.47e-306	0.363825	7.42e-302
Lgals3bp	3.87e-302	0.360964	8.27e-298
Junb	2.76e-231	0.360672	5.89e-227
Bex3	1.55e-295	0.360212	3.31e-291
S100a10	1.56e-251	0.355584	3.33e-247
Il7r	5.75e-287	0.353475	1.23e-282
Itk	2.41e-279	0.353014	5.15e-275
Ctsd	6.96e-295	0.352442	1.49e-290
Ccnd3	1.17e-263	0.351762	2.49e-259
Id2	4.68e-283	0.342884	1e-278
Zyx	6.07e-277	0.342273	1.3e-272
Slc25a5	3.03e-267	0.339319	6.48e-263
Lat	5.11e-305	0.337383	1.09e-300
Ifngr1	1.52e-211	0.33677	3.24e-207
Pde2a	3.16e-274	0.332238	6.76e-270
Jchain	3.32e-135	0.326348	7.1e-131
Prf1	2.37e-269	0.324132	5.06e-265
Igkv17-121	2.04e-216	0.32272	4.36e-212
Jun	3.63e-179	0.320841	7.76e-175
Hopx	1.38e-254	0.319031	2.95e-250
Plac8	6.76e-285	0.316572	1.45e-280
Tagln2	2.26e-237	0.3145	4.83e-233
S100a6	2.22e-275	0.313586	4.75e-271
Gzmm	1.5e-287	0.312835	3.2e-283
Ldha	7.71e-250	0.312005	1.65e-245
Ebp	1.16e-266	0.305367	2.47e-262
Gtf2i	2.06e-210	0.304677	4.41e-206
Zbp1	1.26e-223	0.299764	2.69e-219
Oas1a	3.23e-238	0.295202	6.91e-234
Rnf213	9.45e-182	0.294123	2.02e-177
Hsp90b1	2.9e-58	0.293976	6.21e-54
Rps4x	0	0.293842	0
Txk	7.57e-235	0.293317	1.62e-230
Uba1	2.47e-214	0.291011	5.27e-210
Fxyd5	4.18e-225	0.288257	8.93e-221
Lgals1	1.27e-223	0.287674	2.72e-219
Tpst2	1.26e-240	0.28497	2.7e-236
Eomes	5.16e-225	0.284498	1.1e-220
Npc2	1.2e-241	0.284294	2.56e-237
Klk8	1.29e-218	0.284284	2.76e-214
Prkcq	7.55e-222	0.28418	1.61e-217
Slco3a1	1.39e-228	0.283942	2.96e-224
Sgk1	1.45e-220	0.283625	3.11e-216
Cst7	6.13e-243	0.283452	1.31e-238
As3mt	0	0.278481	0
Ifit1bl1	2.29e-224	0.276149	4.9e-220
Ppp1r15a	2.88e-223	0.273623	6.15e-219
Klrc1	5e-198	0.272829	1.07e-193
Tbx21	1.18e-252	0.271989	2.52e-248
Ifit1	1.7e-190	0.27043	3.64e-186
Gstp1	1.38e-166	0.268584	2.96e-162
Fcgrt	3.98e-217	0.266467	8.51e-213
Rnf138	4.34e-194	0.265718	9.28e-190
Pgk1	3.31e-187	0.264592	7.08e-183
Oas3	9.89e-227	0.261375	2.11e-222
Cd7	1.98e-226	0.26131	4.24e-222
Mfsd10	7.18e-214	0.261168	1.54e-209
Hsph1	1.99e-235	0.260794	4.26e-231
Ube2a	1.52e-209	0.25882	3.25e-205
Sh2d2a	1.3e-172	0.253124	2.78e-168
Cd247	4.51e-219	0.252042	9.64e-215
Ndufb11	5.66e-177	0.251105	1.21e-172
Arl6ip5	1.54e-169	0.251079	3.29e-165
Samd3	1.69e-198	0.250993	3.62e-194
Slc3a2	9.09e-166	0.250456	1.94e-161
Krtcap2	2.34e-175	0.250335	5.01e-171
Birc3	2.86e-45	-0.250175	6.11e-41
Fam3c	2.18e-55	-0.251138	4.66e-51
Ncf1	9.34e-86	-0.252508	2e-81
Ltb	1.83e-78	-0.252602	3.91e-74
Gimap1	2.92e-39	-0.253221	6.25e-35
Dusp2	6.21e-32	-0.253431	1.33e-27
Chst3	1.25e-101	-0.254323	2.67e-97
Bmyc	2.85e-71	-0.254471	6.09e-67
Trbc1	2.28e-206	-0.255	4.87e-202
Itga4	6.55e-83	-0.255074	1.4e-78
Prr5	2.74e-68	-0.255821	5.86e-64
Serinc3	6.87e-30	-0.258954	1.47e-25
Trav9-4	0	-0.260266	0
Capg	3.35e-69	-0.260567	7.17e-65
Camk2d	3.77e-62	-0.26119	8.07e-58
mt-Nd5	6.47e-132	-0.262607	1.38e-127
Malat1	1.55e-166	-0.26336	3.31e-162
AC149090.1	5.19e-27	-0.264945	1.11e-22
Cd180	8.96e-90	-0.265692	1.92e-85
Ppp3ca	1.67e-22	-0.265793	3.56e-18
Lrrk2	7.19e-103	-0.267416	1.54e-98
Irf5	4.02e-74	-0.268606	8.61e-70
Ctso	8.91e-53	-0.268838	1.91e-48
Lyl1	5.47e-97	-0.272873	1.17e-92
Cxcr5	2.73e-108	-0.273636	5.84e-104
Fus	2.36e-63	-0.274134	5.05e-59
Fcrl1	9.77e-108	-0.275206	2.09e-103
Rpl22l1	9.89e-122	-0.275812	2.12e-117
2021-03-01	4.55e-93	-0.277587	9.74e-89
Fchsd2	3.2e-38	-0.277588	6.85e-34
AC113595.1	6.59e-135	-0.277681	1.41e-130
Sypl	2.92e-69	-0.278833	6.25e-65
Arhgef1	2.73e-75	-0.280154	5.85e-71
Ccr6	3.63e-97	-0.282502	7.77e-93
Ephx1	8.75e-108	-0.282795	1.87e-103
Apobec3	5.02e-68	-0.284536	1.07e-63
Snx2	5.34e-43	-0.284932	1.14e-38
Lat2	1.13e-91	-0.287495	2.42e-87
Wdfy4	5.32e-104	-0.287661	1.14e-99
Cd38	1.7e-49	-0.288433	3.62e-45
Ctss	6.93e-89	-0.293855	1.48e-84
Pkib	2.27e-110	-0.29562	4.85e-106
Hmgn1	1.44e-50	-0.298504	3.09e-46
Pecam1	1.6e-85	-0.300476	3.42e-81
Syk	6.77e-84	-0.30073	1.45e-79
Hhex	1.05e-121	-0.304855	2.24e-117
Dok3	6.31e-85	-0.309868	1.35e-80
Cd24a	3.67e-86	-0.310361	7.84e-82
Zfp36l1	2.33e-85	-0.312881	4.98e-81
Foxp1	3.64e-61	-0.313564	7.77e-57
B3gnt5	1.92e-87	-0.313935	4.11e-83
Tnfrsf13b	5.26e-96	-0.315946	1.12e-91
Cybb	2.08e-107	-0.3166	4.45e-103
Dapl1	1.52e-192	-0.31851	3.25e-188
Clec2d	1.73e-75	-0.320564	3.7e-71
Pold4	3.98e-60	-0.320723	8.51e-56
Aldh2	1.93e-114	-0.322206	4.13e-110
Icosl	4.43e-117	-0.322207	9.48e-113
mt-Nd3	9.58e-83	-0.324169	2.05e-78
Pkig	1.11e-86	-0.326165	2.37e-82
H2-DMb1	2.39e-106	-0.326566	5.11e-102
Smim14	6.51e-66	-0.336375	1.39e-61
Ptpn6	2.21e-68	-0.337758	4.72e-64
Pax5	1.06e-142	-0.343688	2.27e-138
Blnk	9.75e-114	-0.345521	2.09e-109
Scd1	1.54e-144	-0.348752	3.28e-140
Zfp318	2.49e-92	-0.349689	5.32e-88
Rps27	0	-0.350586	0
Bach2	6.01e-119	-0.352303	1.29e-114
Gga2	7.77e-121	-0.352352	1.66e-116
Spib	3.87e-130	-0.354121	8.28e-126
Mif4gd	4.82e-83	-0.354408	1.03e-78
St6gal1	9.45e-129	-0.356995	2.02e-124
Stap1	8.07e-93	-0.357167	1.72e-88
Cr2	3.38e-141	-0.358061	7.24e-137
Serp1	4.1e-92	-0.358724	8.77e-88
Plcg2	1.18e-110	-0.360113	2.53e-106
Cnn3	2.74e-177	-0.362342	5.85e-173
Vpreb3	3.43e-126	-0.362391	7.32e-122
Abhd17b	1.79e-80	-0.3644	3.82e-76
H2-Eb2	3.62e-132	-0.365475	7.75e-128
Blvrb	1.44e-105	-0.368114	3.08e-101
Fcrla	4.81e-127	-0.37038	1.03e-122
BE692007	1.41e-113	-0.371723	3.02e-109
Prkcb	1.26e-106	-0.373908	2.7e-102
Ighm	0	-0.382212	0
Rps29	0	-0.384817	0
Sdc4	7.61e-161	-0.392141	1.63e-156
Il4i1	4.56e-100	-0.392449	9.75e-96
Blk	1.15e-164	-0.39735	2.45e-160
Pxk	1.43e-85	-0.39846	3.06e-81
Cd72	2.97e-133	-0.402766	6.35e-129
Cd55	6.91e-95	-0.405322	1.48e-90
Tspan32	8.97e-166	-0.405813	1.92e-161
Pou2f2	4.94e-159	-0.407111	1.06e-154
Pxdc1	7.12e-176	-0.409083	1.52e-171
Lmo2	4.03e-175	-0.412335	8.63e-171
Lyn	2.66e-160	-0.412721	5.69e-156
H3f3a	2.66e-287	-0.413693	5.69e-283
Rnase6	1.91e-156	-0.414486	4.09e-152
Tmem243	1.54e-174	-0.415471	3.3e-170
Ifi30	1.26e-118	-0.427649	2.69e-114
Bcl11a	4.69e-196	-0.443052	1e-191
Ralgps2	8.69e-123	-0.444616	1.86e-118
Cd22	1.02e-127	-0.448861	2.18e-123
Ciita	6.81e-200	-0.453689	1.46e-195
Cd37	5.59e-200	-0.460126	1.2e-195
Siglecg	5.08e-209	-0.462183	1.09e-204
Cirbp	1.2e-229	-0.470433	2.57e-225
Id3	2.34e-184	-0.471641	5e-180
Swap70	8.87e-181	-0.47697	1.9e-176
Cd19	1.43e-228	-0.491831	3.06e-224
Unc93b1	1.56e-216	-0.492255	3.34e-212
Ctsh	1.3e-242	-0.496338	2.77e-238
Ly86	2.3e-244	-0.501109	4.93e-240
Snn	1.13e-241	-0.520047	2.42e-237
Gm43305	1.72e-94	-0.525434	3.68e-90
Serpinb1a	4.48e-232	-0.5299	9.59e-228
Napsa	1.84e-256	-0.535277	3.93e-252
Gm30211	3.25e-154	-0.535623	6.95e-150
Xist	0	-0.537672	0
Cd83	5.59e-189	-0.543769	1.2e-184
Tnfrsf13c	2.29e-218	-0.559854	4.9e-214
Hvcn1	2.43e-155	-0.566128	5.21e-151
H2-DMa	4.68e-280	-0.575801	1e-275
Irf8	9.49e-237	-0.597935	2.03e-232
Mef2c	1.5e-261	-0.602798	3.21e-257
H2-Oa	1.77e-301	-0.614465	3.79e-297
H2-Ob	1.47e-300	-0.625464	3.15e-296
Trav4-3	0	-0.667306	0
Bank1	0	-0.676426	0
Ms4a1	0	-0.691552	0
Fcer2a	0	-0.692409	0
Fcmr	0	-0.723344	0
H2-DMb2	0	-0.726587	0
Cd79b	1.6e-258	-0.732786	3.41e-254
Trbv20	0	-0.753403	0
Iglc3	0	-0.763673	0
Ebf1	0	-0.780468	0
Ighd	0	-0.794777	0
Iglc2	0	-0.799223	0
Ly6d	0	-0.826099	0
H2-Eb1	0	-0.853868	0
H2-Ab1	0	-0.862107	0
H2-Aa	0	-0.89068	0
Cd74	0	-0.912624	0
Cd79a	0	-0.913778	0
Igkv6-32	1.26e-247	-1.44439	2.7e-243

## Sheet: Table S4B
Table S4B. DEGs in T cells in OE/ON comparison group.
	p_val	avg_logFC	p_val_adj
Gzmb	0	1.08221	0
Lgals3	0	1.00736	0
Igkv4-59	5.99e-193	0.962425	1.28e-188
Igkv3-4	0	0.916855	0
Irf7	0	0.727041	0
Ifi27l2a	0	0.687833	0
Plac8	0	0.637983	0
Isg15	3.4e-233	0.622452	7.27e-229
Trbv16	1.16e-259	0.613712	2.49e-255
Trbv4	0	0.551318	0
Ly6c2	6.89e-292	0.550975	1.47e-287
Usp18	5.41e-229	0.481572	1.16e-224
Ly6a	2.7e-298	0.441718	5.78e-294
Pim1	5.11e-227	0.432056	1.09e-222
Arl4c	2.04e-238	0.425058	4.36e-234
Hspa8	0	0.421754	0
Bcl2	1.44e-227	0.415832	3.07e-223
Bst2	1.51e-201	0.414891	3.23e-197
Ifit3	5.93e-172	0.404222	1.27e-167
Trbv3	2.9e-139	0.397112	6.2e-135
Ifi47	4.51e-226	0.396667	9.64e-222
Pja1	8.28e-199	0.394908	1.77e-194
As3mt	4.71e-284	0.373637	1.01e-279
Reep5	9.31e-222	0.373461	1.99e-217
Rnf213	5.02e-143	0.372261	1.07e-138
Fos	5.59e-169	0.370048	1.2e-164
Epsti1	2.53e-192	0.367103	5.42e-188
Cxcr3	1.24e-183	0.364976	2.66e-179
Jaml	2.66e-150	0.361734	5.68e-146
Tmem37	4.76e-158	0.353872	1.02e-153
Dnaja1	2.9e-183	0.351994	6.2e-179
Rtp4	3.26e-160	0.351207	6.97e-156
Pim2	1.3e-138	0.345518	2.78e-134
Mfsd10	1.32e-152	0.335035	2.83e-148
Zbp1	1.93e-138	0.332503	4.14e-134
Bex3	1.06e-130	0.329633	2.27e-126
Glipr2	1.53e-155	0.329091	3.28e-151
Il2rb	2.39e-176	0.324046	5.12e-172
Oas1a	8.41e-131	0.315684	1.8e-126
Slc25a5	2.05e-178	0.314731	4.39e-174
Gramd3	6.76e-145	0.31112	1.45e-140
Slfn1	1.36e-124	0.309936	2.91e-120
Jun	4.7e-139	0.307551	1.01e-134
Atp8b4	3.83e-114	0.297899	8.19e-110
Samhd1	8.13e-138	0.296517	1.74e-133
Fcgr2b	4.87e-119	0.294991	1.04e-114
Dusp1	4.72e-110	0.293823	1.01e-105
Emb	1.86e-108	0.292146	3.98e-104
Lpin1	1.03e-120	0.282145	2.2e-116
Ccnd2	5.06e-122	0.281895	1.08e-117
Hsph1	7.15e-127	0.28136	1.53e-122
F2r	1.19e-109	0.281296	2.55e-105
Msn	2.43e-152	0.278545	5.19e-148
Dnajc15	4.66e-119	0.274445	9.96e-115
Ppp1r15a	8.55e-121	0.271504	1.83e-116
Ccnd3	2.28e-126	0.270139	4.87e-122
Oas3	1.79e-103	0.266262	3.83e-99
Pde2a	3.68e-107	0.265331	7.87e-103
Ube2a	2.68e-112	0.265262	5.73e-108
Lgals3bp	7.6e-104	0.26413	1.63e-99
Ifit1bl1	7.69e-105	0.2639	1.64e-100
Ifngr1	3.72e-91	0.263383	7.96e-87
Ms4a6b	3.12e-143	0.259586	6.67e-139
Hsp90aa1	4.15e-97	0.256719	8.87e-93
Zyx	7.88e-104	0.254531	1.69e-99
Slc3a2	6.13e-93	0.252209	1.31e-88
Junb	9.21e-100	0.250252	1.97e-95
Tigit	6.6e-18	-0.251012	1.41e-13
AY036118	1.39e-26	-0.251477	2.97e-22
Fus	2.47e-42	-0.251735	5.28e-38
Nfkbia	4.81e-17	-0.25197	1.03e-12
Ets1	2.25e-50	-0.254098	4.82e-46
Xcl1	6.54e-37	-0.255575	1.4e-32
H2-DMa	1.25e-46	-0.258066	2.67e-42
Itgb7	1.07e-33	-0.258678	2.28e-29
Zfp36l1	4.98e-23	-0.262074	1.06e-18
Rps28	4.46e-183	-0.262765	9.55e-179
Ramp1	5.86e-67	-0.26294	1.25e-62
Smap1	2.76e-44	-0.268667	5.91e-40
Tox	1.72e-57	-0.275451	3.69e-53
Nsg2	1.2e-47	-0.278635	2.57e-43
Smpdl3a	1.69e-59	-0.285769	3.62e-55
5830411N06Rik	5.24e-205	-0.287848	1.12e-200
mt-Nd3	4.18e-68	-0.297519	8.94e-64
Rpl22l1	4.46e-114	-0.298079	9.53e-110
Rps27	0	-0.298799	0
Tspan13	1.21e-48	-0.29898	2.59e-44
Bank1	1.99e-57	-0.299354	4.26e-53
Tyrobp	0.00242567	-0.302077	1
Clec2d	1.07e-55	-0.306651	2.29e-51
Cd4	9.24e-66	-0.308046	1.98e-61
H2-DMb2	1.63e-62	-0.319563	3.49e-58
Bcl2a1b	7.07e-86	-0.323799	1.51e-81
BE692007	1.82e-65	-0.327002	3.89e-61
Maf	8.47e-70	-0.329821	1.81e-65
Ms4a1	6.34e-62	-0.330818	1.36e-57
Trbv13-2	2.71e-15	-0.332641	5.79e-11
Malat1	9.32e-79	-0.333633	1.99e-74
Klrk1	6.85e-95	-0.338745	1.47e-90
Iglc2	2.6e-55	-0.36287	5.55e-51
Rps29	0	-0.366608	0
Id3	2.88e-80	-0.367991	6.16e-76
Trbc2	1.85e-126	-0.375008	3.96e-122
Ikzf2	1.69e-73	-0.382092	3.62e-69
Rgs10	1.37e-119	-0.386539	2.92e-115
Itga4	7.18e-103	-0.393604	1.53e-98
Pdcd1	1.7e-54	-0.412544	3.63e-50
Gm30211	3.78e-88	-0.427714	8.07e-84
Cirbp	3.04e-154	-0.428553	6.5e-150
Tspan32	1.88e-92	-0.43307	4.02e-88
S100a4	2.94e-48	-0.436842	6.29e-44
Ccl4	8.04e-33	-0.437016	1.72e-28
Ly6d	5.43e-58	-0.458053	1.16e-53
Trav9-4	0	-0.465887	0
Trbc1	0	-0.492893	0
Izumo1r	3.77e-88	-0.509838	8.06e-84
Gzmk	5.8e-36	-0.521228	1.24e-31
Ighm	7.63e-240	-0.529986	1.63e-235
Dapl1	0	-0.583222	0
Cd79a	1.5e-93	-0.67146	3.2e-89
H2-Ab1	3.51e-84	-0.689913	7.5e-80
H2-Eb1	8.46e-88	-0.755446	1.81e-83
Xist	0	-0.848662	0
H2-Aa	1.02e-90	-0.875651	2.19e-86
Trav4-3	0	-1.03827	0
Trbv20	0	-1.15705	0
Cd74	7.55e-124	-1.16527	1.61e-119

## Sheet: Table S4C
Table S4C. DEGs in B cells in OE/ON comparison group.
	p_val	avg_logFC	p_val_adj
Igkv3-4	0	3.59668	0
Ighv1-18	7.88e-37	3.16251	1.69e-32
Igkv4-68	2.08e-68	3.08163	4.45e-64
Igkv4-59	7.77e-159	2.57518	1.66e-154
Ighg1	1.56e-94	1.72612	3.33e-90
Igkv17-127	1.25e-35	1.68513	2.67e-31
Igkv6-15	5.73e-47	1.68254	1.22e-42
Igkv3-12	5.75e-72	1.67748	1.23e-67
Slpi	6.31e-183	1.62648	1.35e-178
Iglv1	8.98e-51	1.39107	1.92e-46
Ighg2c	5.43e-42	1.20815	1.16e-37
Igkv2-109	6.74e-53	1.17457	1.44e-48
Igkv1-135	1.02e-32	1.14097	2.18e-28
Fos	2.7e-279	1.05865	5.77e-275
Ighv1-26	2.61e-08	1.04623	0.00055913
Jchain	2.68e-153	1.02133	5.73e-149
Igkv17-121	1.06e-71	0.945685	2.27e-67
Hsp90b1	1.9e-47	0.898737	4.06e-43
Igkv6-23	4.53e-29	0.87537	9.68e-25
Ly6c2	1.68e-36	0.859266	3.59e-32
Ighg2b	8.51e-37	0.850069	1.82e-32
Xbp1	2.04e-43	0.84647	4.36e-39
Creld2	2.93e-80	0.769911	6.27e-76
Mzb1	4.26e-78	0.73859	9.1e-74
Igkc	2.11e-23	0.726396	4.51e-19
Edem1	6.45e-63	0.627601	1.38e-58
Hspa5	1.63e-33	0.625602	3.48e-29
Ssr4	1.48e-39	0.619658	3.17e-35
Igha	3.71e-13	0.615106	7.93e-09
Manf	1.19e-33	0.614013	2.55e-29
Jun	4.64e-100	0.611142	9.93e-96
Ccl5	2.43e-18	0.585421	5.2e-14
Pdia4	1.15e-59	0.574119	2.46e-55
Sdf2l1	8.53e-59	0.51368	1.82e-54
Tent5c	7.16e-118	0.492082	1.53e-113
Sec11c	3.92e-43	0.488989	8.39e-39
H13	3.22e-57	0.477322	6.88e-53
Rexo2	4.77e-60	0.466607	1.02e-55
Derl3	7.88e-88	0.462875	1.69e-83
Txndc5	3.13e-23	0.447823	6.7e-19
Apoe	2.78e-16	0.438678	5.94e-12
Tmem176b	4.65e-77	0.410812	9.94e-73
Txndc11	3.34e-53	0.40866	7.13e-49
Ppp1r15a	1.32e-91	0.386348	2.82e-87
Edem2	2.73e-64	0.384636	5.83e-60
Fosb	2.61e-113	0.381892	5.58e-109
Anxa2	3.65e-50	0.379403	7.8e-46
Dusp1	2.74e-97	0.375696	5.86e-93
Mki67	4.47e-60	0.37343	9.55e-56
Hist1h1b	1.22e-33	0.366904	2.6e-29
Hist1h1e	1.9e-32	0.360259	4.05e-28
Lgals1	6.03e-64	0.359133	1.29e-59
Isg15	5.19e-32	0.359069	1.11e-27
Prdx4	3.65e-62	0.35566	7.81e-58
Junb	9.82e-37	0.354937	2.1e-32
Ergic1	1.53e-78	0.354339	3.27e-74
Pim1	1.48e-78	0.353628	3.16e-74
Cd69	4.25e-33	0.352899	9.09e-29
Dnajc3	7.45e-37	0.346544	1.59e-32
Slc3a2	1.15e-36	0.343841	2.46e-32
Pycard	1.01e-24	0.342082	2.17e-20
Eaf2	5.38e-93	0.341846	1.15e-88
Lman1	2.48e-54	0.33811	5.31e-50
Fkbp2	2.89e-36	0.33221	6.17e-32
Nkg7	9.25e-17	0.329451	1.98e-12
Ckap4	4.14e-52	0.324681	8.85e-48
Hspa8	8.3e-48	0.321812	1.77e-43
Sel1l	1.47e-46	0.317385	3.14e-42
Tmem176a	1.36e-76	0.315821	2.92e-72
Rhob	2.85e-81	0.313119	6.09e-77
Pdia6	2.82e-23	0.311473	6.02e-19
Ccnd2	5.77e-43	0.307368	1.23e-38
Fkbp11	1.98e-66	0.307141	4.24e-62
Hdlbp	1.63e-41	0.306653	3.49e-37
Top2a	4.44e-36	0.295429	9.5e-32
Txn1	1.45e-33	0.293581	3.1e-29
Spcs1	3.1e-25	0.292985	6.63e-21
Hist1h1d	1.33e-24	0.292303	2.84e-20
H1f0	3.55e-52	0.291189	7.58e-48
H2afz	9e-12	0.286285	1.92e-07
Ddost	4.56e-28	0.285609	9.76e-24
Ighm	1.53e-24	0.280211	3.26e-20
Spcs2	1.02e-30	0.278528	2.18e-26
Stmn1	1.26e-20	0.27793	2.69e-16
Top1	1.4e-29	0.274825	3e-25
Hmgb2	0.000152468	0.272336	1
Irf4	3.05e-33	0.271718	6.51e-29
Cd44	3.35e-66	0.267998	7.15e-62
Slamf7	3.87e-58	0.267782	8.28e-54
AC133103.1	4.52e-63	0.263336	9.66e-59
Herpud1	1.47e-21	0.263166	3.15e-17
Rrbp1	1.03e-27	0.261324	2.2e-23
Fut8	1.43e-70	0.259945	3.05e-66
Sec61b	5.24e-16	0.256933	1.12e-11
Ms4a4b	6.42e-12	0.256147	1.37e-07
Ell2	8.21e-57	0.254055	1.76e-52
Iglc1	5e-05	0.253864	1
Selenok	9.66e-24	0.252235	2.07e-19
Pkib	8.51e-16	-0.250821	1.82e-11
Pcbp1	1.28e-06	-0.25127	0.0274402
BE692007	1.49e-26	-0.253653	3.2e-22
Bcl11a	6.21e-27	-0.256282	1.33e-22
Socs1	0.00575304	-0.257501	1
Sdc4	1.44e-19	-0.25858	3.07e-15
Cd22	2.26e-29	-0.260133	4.83e-25
Cfl1	6e-62	-0.260731	1.28e-57
Irf8	1.1e-26	-0.261361	2.36e-22
Lmo2	7.83e-22	-0.261871	1.68e-17
Ly6d	1.37e-52	-0.262382	2.93e-48
Sh3bgrl3	2.37e-58	-0.26318	5.06e-54
Cd37	1.01e-60	-0.263265	2.16e-56
Ddit4	6.06e-15	-0.266174	1.3e-10
Cd52	8.03e-74	-0.268188	1.72e-69
Tgfb1	4.64e-17	-0.270232	9.93e-13
Coro1a	1.07e-66	-0.27248	2.28e-62
Rbm3	4.39e-52	-0.272666	9.38e-48
Iglc2	1.37e-50	-0.272926	2.94e-46
Id3	8.59e-20	-0.273562	1.84e-15
Ly6e	3.74e-84	-0.274114	8.01e-80
Pxdc1	5.37e-24	-0.275153	1.15e-19
Zfp318	1.77e-22	-0.275478	3.79e-18
Cd79a	6.17e-77	-0.275857	1.32e-72
Pecam1	5.59e-21	-0.276227	1.19e-16
Rpl37	1.53e-88	-0.278251	3.27e-84
H2-Oa	1.19e-42	-0.278747	2.54e-38
Cd74	1.98e-110	-0.279365	4.23e-106
Cotl1	4.81e-26	-0.281284	1.03e-21
Abhd17b	1.11e-17	-0.282544	2.38e-13
Rpl35a	2.62e-121	-0.28388	5.61e-117
Pfn1	8.24e-82	-0.284657	1.76e-77
Snrpg	1.47e-34	-0.289439	3.14e-30
Tgtp2	6.11e-14	-0.296176	1.31e-09
Pxk	5.11e-28	-0.296808	1.09e-23
mt-Nd3	7.2e-26	-0.303829	1.54e-21
Rpl36	1.18e-99	-0.307174	2.53e-95
Clec2d	2.68e-25	-0.307515	5.73e-21
Iglc3	1.58e-53	-0.307948	3.38e-49
Rpl39	1.29e-102	-0.308452	2.75e-98
H2-Eb1	1.69e-103	-0.312738	3.62e-99
H2-Aa	6.2e-104	-0.316983	1.33e-99
Fcmr	2.25e-47	-0.317128	4.81e-43
Ptpn6	1.52e-43	-0.317163	3.24e-39
Rpl37a	3.43e-112	-0.317264	7.34e-108
Tnfrsf13c	2.42e-28	-0.319679	5.17e-24
Il4i1	2.24e-14	-0.322093	4.78e-10
Serpinb1a	1.1e-40	-0.324498	2.35e-36
H3f3a	7.07e-95	-0.326121	1.51e-90
Sorl1	5.68e-33	-0.326273	1.21e-28
Rps28	4.18e-85	-0.326629	8.94e-81
H2-Ab1	7.41e-104	-0.328368	1.58e-99
Rps21	5.54e-109	-0.328507	1.18e-104
Bach2	9.15e-39	-0.328712	1.96e-34
AC113595.1	3.86e-36	-0.331635	8.25e-32
Prkcb	3.6e-33	-0.339469	7.7e-29
Ebf1	1.45e-78	-0.340111	3.09e-74
Irf1	8.99e-16	-0.340783	1.92e-11
Rpl38	6.52e-100	-0.352663	1.39e-95
Arhgef1	1.04e-49	-0.353774	2.22e-45
Tmem243	3.96e-45	-0.391568	8.46e-41
Tmsb10	1.95e-170	-0.396186	4.17e-166
Rps27	1.91e-161	-0.402358	4.09e-157
Gm43305	1.29e-32	-0.408154	2.75e-28
Cirbp	2.42e-51	-0.417952	5.17e-47
Snn	8.89e-51	-0.429215	1.9e-46
Hvcn1	4.62e-70	-0.435111	9.89e-66
Rps29	5.18e-177	-0.439573	1.11e-172
Fcer2a	5.11e-80	-0.443458	1.09e-75
Ighd	5.43e-124	-0.562625	1.16e-119
Igkv6-32	7.82e-48	-0.969588	1.67e-43

## Sheet: Table S4D
Table S4D. DEGs in cDC cells in OE/ON comparison group.
	p_val	avg_logFC	p_val_adj
Igkv3-4	1.89e-32	0.820304	4.03e-28
Fos	8.87e-23	0.788551	1.9e-18
Dusp1	1.12e-17	0.629724	2.39e-13
Zfp36	1.42e-16	0.770868	3.03e-12
Igkv4-59	3.61e-16	2.03082	7.72e-12
Jun	3.62e-16	0.668021	7.73e-12
Grasp	3.72e-16	0.662512	7.96e-12
Cd79a	3.83e-16	-1.46828	8.19e-12
Igkv6-32	9.33e-16	-3.13671	2e-11
Lars2	1.55e-15	-0.701171	3.3e-11
Igkv17-121	2.42e-14	0.494178	5.17e-10
Fosb	4.19e-14	0.315402	8.96e-10
Gm42418	1.04e-13	-0.583608	2.22e-09
Ighv5-4	4.2e-13	-2.48605	8.97e-09
Flot1	4.32e-13	0.392578	9.24e-09
Ly6d	1.96e-12	-1.16292	4.19e-08
Bpifa2	3.36e-12	0.557957	7.18e-08
Lyst	8.16e-12	0.515218	1.75e-07
Igkv2-109	1.06e-11	0.307611	2.27e-07
Pde4dip	2.53e-11	0.406796	5.41e-07
Acaa2	2.58e-11	0.264185	5.51e-07
Bsg	3.74e-11	0.337265	7.99e-07
Igkv4-68	8.93e-11	0.295306	1.91e-06
Junb	1.38e-10	0.421679	2.94e-06
Nfkbiz	1.44e-10	0.294479	3.08e-06
Igkv3-12	2.58e-10	0.315753	5.51e-06
Klf6	4.61e-10	0.502126	9.86e-06
Tbc1d4	5.89e-10	0.610517	1.26e-05
Gcnt2	8.79e-10	0.280924	1.88e-05
Syngr2	1.07e-09	0.424783	2.29e-05
St3gal4	1.36e-09	0.336465	2.91e-05
Ier3	1.41e-09	0.407741	3.02e-05
Bhlhe40	1.48e-09	0.484431	3.17e-05
Eif4e2	1.71e-09	0.254931	3.66e-05
Il1r2	2.09e-09	0.282343	4.47e-05
Plscr1	2.22e-09	0.329602	4.74e-05
Rpl37a	2.55e-09	-0.303048	5.45e-05
Tmem219	2.95e-09	0.268597	6.3e-05
Bcl3	3.11e-09	0.273459	6.64e-05
AY036118	3.83e-09	-0.60593	8.18e-05
Clptm1	3.93e-09	0.303398	8.4e-05
Iglc2	6.2e-09	-0.991474	0.000132677
Ighg1	7.41e-09	0.310811	0.000158351
Adm	8.38e-09	0.257234	0.000179128
Sri	1.22e-08	0.351592	0.000261752
Zfand6	1.77e-08	0.303191	0.000377913
Tmem14c	1.86e-08	0.260784	0.000397564
Nedd4	2.34e-08	0.433595	0.000500033
Ssna1	2.58e-08	0.256906	0.000552256
Cyp4f16	2.67e-08	0.385921	0.000571432
Isg15	2.82e-08	0.486311	0.000603254
Kit	3.04e-08	0.380688	0.000649527
mt-Atp6	3.31e-08	-0.331753	0.00070875
Gzmb	3.6e-08	0.542502	0.000768912
Arf4	3.61e-08	0.324555	0.000772145
Pmaip1	3.69e-08	0.293775	0.000788224
Pglyrp1	4.2e-08	0.594818	0.000898729
Spi1	4.32e-08	0.426604	0.000923858
Rgs1	4.53e-08	0.535542	0.000968022
Skap2	4.55e-08	0.284905	0.000972338
Grk3	4.59e-08	0.27426	0.000982246
Lgals3	5.74e-08	0.331167	0.00122709
Usp18	5.95e-08	0.400488	0.00127222
Dpp4	6.3e-08	0.300485	0.00134782
Avpi1	6.39e-08	0.349275	0.00136627
Slc29a1	6.65e-08	0.340606	0.00142287
Gpx4	6.81e-08	0.31141	0.00145593
Dnaja1	7.45e-08	0.26195	0.00159409
Mical1	1.02e-07	0.30281	0.00217309
Bri3bp	1.13e-07	0.27719	0.00240834
Pbxip1	1.2e-07	0.279595	0.00257511
Gtf2i	1.4e-07	0.262297	0.00298659
Nfkbia	1.47e-07	0.445811	0.00315152
Lta4h	1.48e-07	0.284803	0.00316725
Slc15a4	1.52e-07	0.337154	0.00324404
Uvrag	1.9e-07	0.255239	0.00406917
Ifitm3	2e-07	0.285957	0.00427627
Ccnd1	2.02e-07	0.515069	0.00432026
Igkv17-127	2.07e-07	0.306766	0.00441947
Ifitm2	2.17e-07	0.386402	0.00463087
Taf11	2.29e-07	0.303751	0.00488987
Arhgap1	2.51e-07	0.250077	0.00536018
mt-Atp8	2.78e-07	-0.434206	0.00593467
Bank1	3.72e-07	-0.931735	0.0079481
Pim1	4.53e-07	0.364734	0.00968255
Rpl39	4.7e-07	-0.273744	0.0100574
Ebf1	4.85e-07	-0.689838	0.0103624
Uap1	5.11e-07	0.360132	0.0109365
Cfp	5.3e-07	0.422932	0.0113242
Ifngr1	5.69e-07	0.298426	0.0121618
Mdk	5.81e-07	0.512007	0.0124158
Ier2	5.9e-07	0.307609	0.0126106
Ifitm1	7.01e-07	0.585342	0.0149986
Trav4-3	7.17e-07	-0.515648	0.0153369
Tmem176b	8.3e-07	0.526568	0.0177555
Ifi30	9.84e-07	0.401763	0.0210357
Rala	1.06e-06	0.262335	0.0227278
Pygl	1.07e-06	0.320747	0.0228326
Rps27	1.13e-06	-0.2748	0.0241502
Cnn2	1.16e-06	0.277908	0.0248554
Nostrin	1.61e-06	0.433523	0.0345035
App	1.85e-06	0.259538	0.0395054
Fcmr	2.03e-06	-0.819049	0.0435005
Rogdi	2.08e-06	0.259507	0.0443907
Btg2	2.15e-06	0.387493	0.0459702
Trbv20	2.21e-06	-0.543047	0.0473039
Tmem131l	2.28e-06	0.302064	0.0487177
Rasa4	2.35e-06	0.274476	0.0502058
Ccnd2	2.43e-06	0.382588	0.0519609
Gpr183	2.71e-06	0.280959	0.0579893
Cebpd	3.14e-06	0.276785	0.0670369
Prnp	3.49e-06	0.511684	0.0745661
Sirpa	4.02e-06	0.378342	0.0858784
Kctd12	4.15e-06	0.257381	0.0886971
Ms4a1	4.26e-06	-0.817327	0.0909847
Slfn5	4.28e-06	0.263614	0.0916228
Ccnd3	5.07e-06	0.32523	0.108382
Pde4b	5.85e-06	0.322808	0.125128
Rps21	6.22e-06	-0.259491	0.13297
Prpf6	7.31e-06	0.290947	0.156376
Gsn	7.94e-06	0.253967	0.169765
S100a6	8.13e-06	0.285272	0.173811
Iglc3	8.17e-06	-0.652977	0.174708
Alox5ap	8.36e-06	0.383963	0.178794
Lcp1	9.73e-06	0.342712	0.208146
Slc8a1	1e-05	0.2681	0.214275
Zmiz1	1.01e-05	0.265376	0.215015
Arl4c	1.06e-05	0.372263	0.226312
Cbfa2t3	1.16e-05	0.272187	0.248395
Cd9	1.31e-05	0.262335	0.280303
mt-Cytb	2.06e-05	-0.326402	0.439593
Man2b1	2.06e-05	0.32159	0.440916
H2afv	2.26e-05	0.274178	0.482297
Tpi1	3.1e-05	0.271082	0.663534
Elmo1	3.17e-05	0.28066	0.678055
Tes	3.35e-05	0.377073	0.717216
Dusp5	4.38e-05	0.374974	0.936946
mt-Nd4l	4.44e-05	-0.378077	0.948399
Irf8	4.6e-05	-0.304343	0.983844
Atp1b1	0.00100854	0.667236	1
H2-Eb1	4.89e-05	0.50266	1
H2-Aa	9.52e-05	0.445009	1
Fabp5	0.000717063	0.443858	1
H2-Ab1	0.00820614	0.393347	1
Tmem176a	0.000185408	0.369877	1
Il1b	0.000689329	0.357987	1
Rrm2	0.00119055	0.356673	1
Relb	0.000158855	0.330051	1
Irf7	0.000170468	0.323832	1
Nupr1	0.0120315	0.321229	1
Ip6k1	5.37e-05	0.313891	1
Napsa	0.000164021	0.311605	1
Atp6v0c	0.000641104	0.303748	1
S100a4	4.91e-05	0.301585	1
H2afz	0.00013851	0.298074	1
Hist1h1c	0.000202959	0.294898	1
Tifa	5.44e-05	0.291766	1
Hist1h2ab	0.01129	0.291309	1
Cd300a	0.00125914	0.288182	1
Cd74	0.0121888	0.287311	1
Serpina3g	7.17e-05	0.27419	1
Crispld2	0.00139989	0.271632	1
Itprid2	0.00359347	0.267318	1
Tmem150c	0.000200446	0.264474	1
Lgals1	0.0157922	0.262155	1
Gpx1	0.000172208	0.260963	1
Klrd1	0.000285152	0.259888	1
Tgfbi	6.16e-05	0.257588	1
Cd7	0.000607677	0.250838	1
Fth1	0.000295448	0.250464	1
Rpl36a	6.95e-05	-0.281749	1
mt-Nd2	0.00620882	-0.285224	1
Rpl38	0.000295821	-0.28872	1
Rps28	0.00176665	-0.293172	1
Apoe	0.000745004	-0.307396	1
Ighd	0.0100482	-0.312312	1
Rpl22l1	0.0237223	-0.344785	1
Selenop	0.0363694	-0.368766	1
Cd22	0.0344125	-0.389829	1
BE692007	0.0381393	-0.394293	1
Epsti1	0.018392	-0.398274	1
Tnfrsf13c	0.00273616	-0.40836	1
Apol7c	4.88e-05	-0.413251	1
Malat1	0.00269982	-0.455291	1
Blnk	0.0162257	-0.501852	1
Cd19	0.000378423	-0.509445	1
Mzb1	9.04e-05	-0.587338	1
Gm43305	0.000432974	-0.638434	1
Cd79b	0.000391293	-0.893039	1
Lyz2	0.0014491	-0.916571	1
Ighm	0.00058345	-1.08022	1
Igkv8-27	0.000145904	-1.52438	1

## Sheet: Table S4E
Table S4E. DEGs in pDC cells in OE/ON comparison group.
	p_val	avg_logFC	p_val_adj
Igkv3-4	1.53e-16	1.92525	3.28e-12
Rpl41	1.51e-07	-0.288238	0.00322233
Igkv6-32	3.3e-07	-1.17887	0.00705885
Gzmb	4.36e-06	0.938012	0.0932475
Igkv4-59	4.42e-06	0.832662	0.094533
Fos	6.13e-06	0.781321	0.13111
Hist1h1b	1.73e-05	1.07947	0.369968
Jchain	1.77e-05	0.680296	0.377552
Igkv17-121	1.79e-05	0.918887	0.381709
Lyz2	1.86e-05	-1.28315	0.39842
Hist1h1d	2.21e-05	0.969778	0.472497
Igkv4-72	2.99e-05	0.86006	0.640024
Junb	4.06e-05	0.824173	0.868611
Atp1a3	4.18e-05	-0.512928	0.893772
Hist1h1c	0.00145331	0.988071	1
Igkv9-120	0.000110835	0.959712	1
Ccl5	7.2e-05	0.84919	1
Lgals3	0.000366259	0.835323	1
Bcl2	0.000649478	0.814477	1
St13	0.000207469	0.797048	1
Cst7	0.00103143	0.795886	1
Cd2	0.000858605	0.781224	1
Ifit3	0.000213628	0.736241	1
Zfp36	0.000827357	0.7171	1
Gimap3	0.00862755	0.716253	1
Hist1h1e	0.00245517	0.708804	1
Emb	0.0047995	0.70392	1
Cst3	0.00941965	0.691395	1
Cd3g	0.000320287	0.678602	1
Ighv1-18	0.000212047	0.661258	1
Ier2	0.0494097	0.660518	1
Trbv4	0.000285838	0.652709	1
Itk	0.00221671	0.646221	1
Igkv17-127	8.35e-05	0.645141	1
Pja1	0.0133611	0.63375	1
Arl4c	0.00348468	0.630181	1
H2afz	0.000985565	0.625936	1
Nkg7	0.0126753	0.620752	1
Igkv3-12	0.000212047	0.61609	1
Thy1	0.00320919	0.61484	1
Pik3cd	0.00755949	0.607447	1
Ctla2a	0.000505504	0.602078	1
Lrrfip1	0.00583368	0.593923	1
Incenp	0.000130395	0.591564	1
Igkv1-135	0.000580777	0.586582	1
Supt16	0.0448341	0.583255	1
Tbc1d4	0.00467171	0.580758	1
Mki67	0.000495939	0.573417	1
Golga7	0.0276002	0.572524	1
Zap70	0.00184322	0.562298	1
Zfp36l1	0.00442546	0.557605	1
Srek1	0.00210384	0.55403	1
Pim2	0.00533887	0.545864	1
Il7r	0.000844352	0.540035	1
Lcp2	0.0161044	0.53444	1
Acp5	0.00787867	0.534218	1
Cd247	0.0175159	0.533968	1
Adgre5	0.0196799	0.532367	1
Tnfsf8	0.00546469	0.528588	1
Ube2s	0.0385775	0.526929	1
Jund	0.0123323	0.519124	1
Dennd2d	0.0057489	0.518273	1
Prkch	0.0222353	0.514631	1
Sp1	0.0142847	0.512222	1
Trbv3	0.00359002	0.510184	1
Igkv3-5	0.000768894	0.509973	1
Sbno1	0.00767036	0.504844	1
Frg1	0.000727528	0.503681	1
Slc35c1	0.0346497	0.50296	1
Cd3e	0.0298991	0.494591	1
2021-09-06	0.0489113	0.490116	1
Rnf125	0.00977633	0.489827	1
Stk26	0.013956	0.485973	1
Itgb1	0.042747	0.485879	1
Casp6	0.0463011	0.485865	1
Rasgrp1	0.00476506	0.485337	1
Trim34a	0.0188432	0.484581	1
Cdk4	0.00561107	0.471231	1
Lef1	0.0428368	0.471063	1
G3bp1	0.0268728	0.470519	1
Btg1	0.000152434	0.466789	1
Lat	0.0146339	0.465431	1
Prf1	0.0396475	0.464649	1
Tomm34	0.00366789	0.46254	1
Rnf146	0.00928933	0.460639	1
Mia2	0.0458254	0.45845	1
Ms4a4b	0.00117757	0.45427	1
Tent5c	0.0384907	0.449664	1
Mcm6	0.0308945	0.448189	1
Cr1l	0.0289258	0.445133	1
Gm26917	0.0315033	0.442349	1
Id2	0.0161028	0.437105	1
Ms4a6b	0.0122398	0.435333	1
Ddx5	0.000159845	0.429234	1
Ighg2b	0.0290252	0.427021	1
Zfp74	0.0147666	0.425294	1
Rsu1	0.0136672	0.422624	1
Gimap7	0.0242172	0.414838	1
Psma6	0.0311473	0.40403	1
Eno1	0.0135765	0.402034	1
Gtf2i	0.00619426	0.402011	1
Ube2j1	0.0236039	0.401866	1
Dtx1	0.0122752	0.401016	1
Hnrnpf	0.0224923	0.399506	1
Utrn	0.0218601	0.398657	1
Isg15	0.0416497	0.390526	1
Hspa8	0.000396643	0.386945	1
Zcchc17	0.0226908	0.386719	1
Cd8b1	0.0438012	0.386543	1
Hdac7	0.0392168	0.386506	1
Sat1	0.00937851	0.385988	1
Etv3	0.00890806	0.378283	1
Il2rg	0.00708036	0.375403	1
Atf1	0.0145535	0.371624	1
Ppp1r15a	0.019474	0.368282	1
Zbp1	0.0294585	0.367492	1
Serpinb6b	0.0283957	0.363225	1
Slc4a1ap	0.0100841	0.361952	1
Prkcq	0.00715029	0.360808	1
Rad21	0.0481679	0.359775	1
Cbr1	0.0316317	0.357661	1
Myh9	0.0240451	0.3562	1
Pld3	0.0408798	0.334168	1
Txk	0.0121286	0.333404	1
Whamm	0.00890265	0.326671	1
Dusp1	0.00923122	0.324266	1
Gls	0.0106563	0.322879	1
Cct6a	0.044947	0.322192	1
Actn4	0.0474715	0.31605	1
Srgn	0.00165339	0.311307	1
Thada	0.0277362	0.307245	1
Gsto1	0.0276721	0.306953	1
Eif2ak2	0.0414943	0.306386	1
Cracr2a	0.0298787	0.301021	1
Taf12	0.0189206	0.288867	1
Arhgdia	0.0402561	0.285209	1
Ddx1	0.0323839	0.283878	1
Gbp6	0.0167204	0.283243	1
Ttc32	0.00495936	0.281593	1
Elmo1	0.0333698	0.278925	1
Slc9a3r1	0.0479889	0.267425	1
Tbc1d13	0.0124829	0.266833	1
F2r	0.0455025	0.265039	1
Actg1	0.00343069	0.264589	1
Eef1b2	0.0134663	0.257494	1
Lrrc47	0.0263331	0.257227	1
Grhpr	0.0327881	0.256824	1
Ahsa2	0.015996	0.255883	1
Sh2d1a	0.0398706	0.252405	1
Marcksl1	0.0217149	0.252005	1
Trip4	0.0198764	0.251535	1
Pcbp1	0.0234766	-0.250113	1
Erp29	0.0315227	-0.250492	1
Gas5	0.0400114	-0.250678	1
Napsa	0.0201722	-0.251597	1
Ly86	0.0214116	-0.252137	1
Tcf20	0.0144517	-0.252239	1
Mysm1	0.0337806	-0.252797	1
Serp1	0.0275298	-0.253494	1
Isoc1	0.0336174	-0.253673	1
Runx3	0.0428975	-0.25434	1
Med11	0.0294747	-0.254533	1
Rps15	0.020709	-0.254946	1
Tyk2	0.0387194	-0.257144	1
Mtdh	0.0137678	-0.259197	1
Rpl35	0.000495384	-0.259214	1
Strada	0.0374852	-0.259441	1
Wnk1	0.0347269	-0.26053	1
Zfp414	0.0315795	-0.261653	1
Stk3	0.0133918	-0.262274	1
Grk6	0.00490463	-0.26328	1
Synrg	0.0281842	-0.263512	1
Nudt14	0.0355933	-0.264049	1
Dnajc7	0.0381014	-0.264217	1
Mpnd	0.0258901	-0.264607	1
Taz	0.0303228	-0.265689	1
Wdr77	0.0250499	-0.267004	1
Klrk1	0.0394198	-0.267404	1
Cirbp	0.00330371	-0.268569	1
Ccl4	0.0120706	-0.2687	1
Pip4k2c	0.00926436	-0.268776	1
Itm2c	0.0361304	-0.269415	1
Gm14207	0.0110738	-0.269795	1
Nsmce2	0.0195508	-0.271914	1
Rnaset2b	0.010345	-0.272661	1
Ncbp3	0.0238442	-0.273695	1
Lag3	0.0355584	-0.275803	1
Tarbp2	0.0160912	-0.276337	1
Lrpap1	0.0239386	-0.276916	1
Cant1	0.0156972	-0.277295	1
Rheb	0.0384287	-0.2778	1
Mroh1	0.0417644	-0.278202	1
Rnf41	0.0204122	-0.278249	1
Ndufs8	0.0479791	-0.278312	1
Gpr146	0.0375509	-0.278672	1
Notch2	0.00536399	-0.279548	1
Spopl	0.00273783	-0.279868	1
Rpl37a	0.000133017	-0.280843	1
Smad4	0.0408494	-0.280989	1
Uso1	0.0207195	-0.281459	1
Btbd1	0.0259939	-0.283392	1
Irf2bp2	0.0112591	-0.283697	1
Sub1	0.00812155	-0.284143	1
mt-Nd5	0.00514971	-0.284973	1
Cyb561a3	0.00260519	-0.285139	1
Prdx5	0.0366085	-0.285266	1
Tpd52	0.0291541	-0.285922	1
Rrbp1	0.0369332	-0.286427	1
Mknk2	0.0349295	-0.28659	1
Fam174a	0.0109423	-0.286804	1
Ighm	0.0191929	-0.287147	1
Slc38a9	0.0451818	-0.287363	1
Phf7	0.00151142	-0.287849	1
Dpm3	0.0304707	-0.287973	1
Ccndbp1	0.0482955	-0.289078	1
Rps26	9.29e-05	-0.289187	1
Serpinb1a	0.0485375	-0.28923	1
Gm5141	0.00434888	-0.290049	1
Ppdpf	0.0222611	-0.29085	1
Armc10	0.017071	-0.291845	1
Odr4	0.0303513	-0.293589	1
Serinc3	0.0111847	-0.293882	1
Wars	0.0160912	-0.295114	1
Pld4	0.0111701	-0.297165	1
Tmem134	0.00944053	-0.297522	1
5031439G07Rik	0.0386835	-0.297542	1
Zcchc24	0.0442507	-0.298543	1
Kmo	0.000937098	-0.299007	1
Leprot	0.0328007	-0.299052	1
Adpgk	0.043049	-0.29929	1
Rtn4rl1	0.0143679	-0.300017	1
Mrpl17	0.0489108	-0.300273	1
Scaf1	0.0110526	-0.302139	1
Il3ra	0.0478496	-0.302354	1
Apod	0.0325544	-0.302949	1
0610010K14Rik	0.0482818	-0.303477	1
Ldb1	0.00470854	-0.304281	1
Fuca1	0.000689244	-0.304469	1
Ndufa10	0.0477071	-0.306113	1
Rps21	0.00372576	-0.306387	1
Pip4k2a	0.0202372	-0.306953	1
Man2c1	0.0233293	-0.308327	1
Gm21762	0.0175916	-0.308401	1
Ptpa	0.0232888	-0.309234	1
Grina	0.033067	-0.309295	1
Ctsh	0.00352087	-0.309755	1
Cd209d	0.0412956	-0.310228	1
Gng10	0.0255639	-0.312687	1
mt-Nd3	0.0041107	-0.313789	1
Tubb2b	0.00890122	-0.315841	1
Cyp51	0.0159406	-0.317766	1
Cmc1	0.0235815	-0.320509	1
Bscl2	0.00715366	-0.320767	1
Eldr	0.0232888	-0.321038	1
Med10	0.022932	-0.321436	1
Churc1	0.00288832	-0.321447	1
Taco1	0.000637031	-0.322228	1
Tubgcp5	0.0128119	-0.322368	1
Upb1	0.0285537	-0.322515	1
Sec61b	0.00342836	-0.32282	1
Fbxo7	0.00477289	-0.323216	1
Tapbp	0.0148698	-0.3237	1
Limk2	0.0318598	-0.324083	1
Vps11	0.0094277	-0.324248	1
Rexo2	0.0126742	-0.325579	1
Cox7c	0.0285955	-0.326285	1
Ctss	0.00858149	-0.328512	1
Pgls	0.00909571	-0.328603	1
Grm8	0.0345026	-0.329643	1
Irf1	0.029739	-0.330209	1
Zc3h6	0.0141298	-0.330613	1
Cd68	0.0407137	-0.331195	1
Cebpd	0.0268388	-0.331198	1
Smim14	0.0132055	-0.331318	1
Smim11	0.0272417	-0.333634	1
Bst2	0.00346094	-0.33386	1
Nudt19	0.00775792	-0.334302	1
Ifi30	0.00248903	-0.335108	1
Rps27	9.45e-05	-0.335445	1
Fgr	0.0162132	-0.335774	1
Purb	0.00537328	-0.336771	1
Sec61g	0.0123597	-0.336859	1
Zeb2os	0.0114316	-0.337397	1
Cnpy2	0.0290557	-0.338561	1
Tspan31	0.0082838	-0.338765	1
Abhd17b	0.00314843	-0.339162	1
Pltp	0.0305529	-0.339519	1
Lair1	0.0438746	-0.343538	1
Prcp	0.00657456	-0.345273	1
Iglc3	0.00646626	-0.345635	1
Nabp2	0.0479532	-0.347706	1
Mpg	0.0369378	-0.348028	1
Tnfaip8	0.00998735	-0.34949	1
Cox6c	0.00532397	-0.349753	1
Alox5ap	0.012353	-0.350475	1
Atraid	0.00563801	-0.352123	1
Rab11b	0.0161861	-0.354751	1
Rpl31	0.000960851	-0.354884	1
Stx7	0.00974872	-0.355782	1
Sh3pxd2a	0.0036082	-0.356765	1
mt-Atp8	0.0320214	-0.358435	1
Tmem176a	0.0339314	-0.358823	1
Ccdc107	0.0425061	-0.359475	1
Lgals1	0.000918315	-0.360168	1
Zfp68	0.0338769	-0.360626	1
Card19	0.00825697	-0.360762	1
Surf1	0.0294298	-0.361267	1
Gimap1	0.0387747	-0.361451	1
Trf	0.00196964	-0.361811	1
Chst12	0.0374177	-0.363631	1
Cybb	0.00743555	-0.363691	1
Plac8	0.0011836	-0.364561	1
Cnn3	0.00856903	-0.364653	1
Tmed7	0.00311132	-0.365933	1
H2-Oa	0.0163399	-0.366307	1
Wdfy4	0.010328	-0.366748	1
Miip	0.0261962	-0.367334	1
Snx17	0.0382126	-0.368506	1
Trim24	0.0308919	-0.368797	1
Parp3	0.0269143	-0.370047	1
Bmp2k	0.000659014	-0.370117	1
Net1	0.00788885	-0.371363	1
Bphl	0.00153795	-0.371692	1
Jaml	0.00142215	-0.372928	1
Ankmy2	0.01942	-0.373678	1
Frmd4a	0.0244715	-0.374147	1
Edem2	0.0304382	-0.374615	1
Yae1d1	0.00372649	-0.374705	1
Klk1	0.0197154	-0.37808	1
Mpeg1	0.00500712	-0.378206	1
Csf2rb	0.00330211	-0.379172	1
Psma4	0.0401193	-0.379286	1
Tifab	0.00190508	-0.380133	1
Uqcrq	0.0117335	-0.381887	1
Smim20	0.00264775	-0.382275	1
Dhx36	0.0485375	-0.382337	1
Srcap	0.0203798	-0.382348	1
Azin1	0.0329495	-0.382461	1
Gnas	0.000226821	-0.383179	1
Uqcrb	0.0141261	-0.385484	1
Irf8	0.00459269	-0.386592	1
Tmed3	0.00248313	-0.387048	1
Tradd	0.0226521	-0.387102	1
Pafah1b3	0.00241563	-0.387835	1
Nip7	0.00726239	-0.388507	1
Dcun1d5	0.00381824	-0.390198	1
Tnfrsf13b	0.0266226	-0.390936	1
Hvcn1	0.0208135	-0.391052	1
Med7	0.00108753	-0.39298	1
Sem1	0.00994265	-0.394418	1
Ppfia4	0.0203376	-0.395634	1
Cnot4	0.0311799	-0.39759	1
Orai3	0.0103376	-0.39848	1
Ocel1	0.0285708	-0.400187	1
Rnaset2a	0.00158029	-0.403805	1
Commd6	0.0162684	-0.405842	1
Unc93b1	0.00251367	-0.407831	1
Litaf	0.0172197	-0.407949	1
Rcc2	0.0424366	-0.409138	1
Ly6c2	0.00796586	-0.413231	1
Ptprs	0.0454927	-0.416267	1
Hsd11b1	0.041451	-0.419173	1
Mzb1	0.00423777	-0.420083	1
Lyn	0.00143474	-0.420888	1
Tcea1	0.00315919	-0.42207	1
Tcf25	0.0103564	-0.422994	1
Tigd2	0.00859809	-0.42516	1
Rnase6	0.000516119	-0.425337	1
Pkig	0.0182165	-0.429907	1
Gm5617	0.00248205	-0.432796	1
Txndc5	0.0268797	-0.433239	1
Aacs	0.0162831	-0.435308	1
Tyrobp	0.000147532	-0.439744	1
Sdc4	0.0109123	-0.442616	1
Siglecg	0.0239386	-0.444172	1
Slc35c2	0.00707824	-0.44738	1
Mrps34	0.0123658	-0.449496	1
mt-Nd4	0.00133146	-0.450989	1
Vars	0.0360343	-0.451239	1
Emp3	0.000545539	-0.454134	1
Yeats4	0.0179463	-0.455219	1
Tmem258	0.00259589	-0.461694	1
Dst	0.00535633	-0.462657	1
Myo1e	0.0361453	-0.468399	1
Lars2	0.0148176	-0.468414	1
Ak2	0.00652784	-0.471401	1
Fam168a	0.00498816	-0.472528	1
Ifi207	0.014676	-0.473909	1
Ino80e	0.00126715	-0.47555	1
AC149090.1	0.0103065	-0.488458	1
Man2a2	0.00158953	-0.494559	1
Fcer1g	9.26e-05	-0.494732	1
Runx1	0.0174854	-0.497403	1
Bank1	0.016521	-0.500052	1
Slamf9	0.00370055	-0.52664	1
Sharpin	0.0103376	-0.57307	1
Gm43305	0.000633914	-0.594806	1
Clec10a	0.00299003	-0.609933	1
Trbv20	0.00170633	-0.622103	1
Ebf1	0.00463822	-0.677351	1
Cd79a	0.000793041	-0.770756	1
Ighv5-4	0.000205332	-0.822578	1
Igkv15-103	0.00011682	-1.12654	1

## Sheet: Table S4F
Table S4F. DEGs in monocyte in OE/ON comparison group.
	p_val	avg_logFC	p_val_adj
Fos	3.92e-37	1.55348	8.39e-33
Igkv3-4	1.35e-26	0.944658	2.88e-22
Dusp1	8.81e-25	1.09805	1.88e-20
Bpifa2	2.35e-20	1.00549	5.02e-16
Jun	2.78e-17	0.884758	5.95e-13
Zfp36	8.96e-17	0.78199	1.92e-12
Smr3a	1.17e-16	0.554159	2.51e-12
Rps27	2.54e-16	-0.520721	5.42e-12
Tmsb10	1.08e-15	-0.514353	2.31e-11
Rps29	1.23e-14	-0.448864	2.63e-10
Btg2	2.22e-12	0.623121	4.75e-08
Fosb	7.28e-12	0.516635	1.56e-07
Rps28	2.63e-11	-0.447993	5.63e-07
Rpl37a	6.79e-11	-0.36641	1.45e-06
Ctsd	9.07e-11	0.709227	1.94e-06
Rps21	1.07e-10	-0.484992	2.28e-06
Igkv17-121	1.33e-10	0.289825	2.85e-06
Rpl35	2.35e-10	-0.366976	5.03e-06
Rpl41	3.07e-10	-0.298386	6.57e-06
Cfp	3.24e-10	0.706399	6.94e-06
Plin2	5.3e-10	0.50979	1.13e-05
Rpl39	7.12e-10	-0.394744	1.52e-05
Igkv6-23	1.6e-09	0.322036	3.41e-05
Rpl34	1.75e-09	-0.275825	3.75e-05
Rps15a	1.86e-09	-0.310718	3.97e-05
Amy1	3.63e-09	0.350755	7.77e-05
Rpl36	6.14e-09	-0.340374	0.000131382
Rpl32	1.84e-08	-0.276031	0.000392663
Rgs1	1.88e-08	0.903878	0.000401537
Atp6ap1	2.07e-08	0.345615	0.000443009
Rpl35a	2.68e-08	-0.297845	0.00057331
Lilrb4a	5.69e-08	0.492819	0.00121663
Nfkbiz	6.45e-08	0.568739	0.00138021
Junb	7.2e-08	0.508509	0.00153917
Lgmn	1.17e-07	0.465737	0.00251052
Cd14	1.21e-07	0.319079	0.00258559
Vsir	1.35e-07	0.453209	0.00289407
Rplp2	1.4e-07	-0.308259	0.00300326
Hspa8	1.79e-07	0.316584	0.00382626
Rpl22	1.97e-07	-0.298634	0.00421905
Pla2g7	2.08e-07	0.504463	0.00444141
Clec4a2	2.55e-07	0.392952	0.00544809
Hspa5	2.57e-07	0.550788	0.00548926
Rps13	2.95e-07	-0.260056	0.00629979
Cd79a	3.07e-07	-0.973263	0.00656287
Rps23	4.43e-07	-0.256901	0.00946671
Rpl30	5.07e-07	-0.279089	0.0108354
Uba52	6.18e-07	-0.362031	0.0132119
Rpl17	7.8e-07	-0.301403	0.0166779
Ly6d	8.31e-07	-0.835062	0.0177653
F11r	9.15e-07	0.304215	0.0195572
Clec4a3	1.05e-06	0.503785	0.0224132
Egr1	1.18e-06	0.332682	0.0253122
Ctsb	1.49e-06	0.368163	0.0319344
Rpl38	1.59e-06	-0.344842	0.0340356
Clec4a1	1.68e-06	0.381616	0.0360145
Rbm3	2.19e-06	-0.328835	0.046915
Jund	2.56e-06	0.348837	0.0546497
Itm2b	2.69e-06	0.476914	0.0575781
Ifitm2	3.16e-06	0.369979	0.0675155
Rhob	3.19e-06	0.29015	0.0682682
Vcan	3.64e-06	0.541205	0.0778272
Pim1	3.74e-06	0.408151	0.0800649
Rps26	3.85e-06	-0.306749	0.0822827
Rpl37	3.92e-06	-0.270102	0.083925
C1qc	4.24e-06	1.04209	0.0906916
Igkv3-12	4.38e-06	0.391522	0.0936095
Dynll1	4.72e-06	0.256644	0.100983
Rps20	4.97e-06	-0.274615	0.106253
Ndrg1	5.06e-06	0.294285	0.10829
Klf6	5.43e-06	0.416997	0.11619
Ctsl	5.55e-06	0.283504	0.118718
App	7.53e-06	0.391193	0.160958
C4b	7.94e-06	0.324047	0.169862
Lilr4b	8.29e-06	0.521633	0.17733
Ctsc	8.68e-06	0.399638	0.18564
Ms4a7	9.34e-06	0.397194	0.199801
Oaz1	9.82e-06	-0.294966	0.21002
Igkv4-59	1.35e-05	0.461049	0.288064
Gm30211	1.35e-05	-0.434631	0.288975
Manf	1.38e-05	0.383606	0.294196
Ifitm1	1.6e-05	1.22878	0.342694
Ctss	1.64e-05	0.286455	0.350497
Glg1	1.79e-05	0.262621	0.383615
Tpi1	1.93e-05	0.360038	0.412024
Acp5	1.98e-05	0.936381	0.423797
Atp6v0c	2.09e-05	0.356526	0.446986
Ctsz	2.15e-05	0.373775	0.459147
Rps15	2.17e-05	-0.284987	0.464254
Zeb2	2.44e-05	0.338251	0.521459
Tmed10	2.46e-05	0.359283	0.526189
Fyb	2.63e-05	0.276364	0.563008
Creg1	2.75e-05	0.281564	0.587674
mt-Nd1	2.81e-05	-0.251026	0.600287
Tmem243	2.82e-05	-0.421837	0.603196
Colgalt1	2.85e-05	0.321364	0.609244
Atp8b4	2.93e-05	0.284445	0.626599
Ebf1	2.99e-05	-0.490324	0.639366
Ms4a1	3e-05	-0.630132	0.640863
Hsp90aa1	3.02e-05	0.315187	0.646574
Herpud1	3.48e-05	0.327265	0.743383
Ubxn4	3.69e-05	0.287382	0.788428
2810013P06Rik	3.88e-05	0.258688	0.830105
Grn	4.16e-05	0.443388	0.889309
C1qb	0.000468279	1.17744	1
C1qa	0.000585162	1.13444	1
Saa3	0.0216214	1.02016	1
Fcgr4	7.71e-05	0.845955	1
Pltp	0.0157172	0.734391	1
Cd63	0.00046232	0.724302	1
Chil3	0.00971627	0.710325	1
Ccl4	0.000618127	0.691772	1
Apoe	0.00207645	0.58718	1
Il1b	0.00128648	0.516279	1
Ier2	0.000138303	0.492809	1
Ier3	0.000386913	0.460943	1
Acp2	0.000106249	0.428688	1
Ccl9	0.00796965	0.417019	1
Cstb	0.000889291	0.397261	1
Neat1	0.000436022	0.387735	1
Lrg1	0.000188995	0.381628	1
Cfb	0.0058595	0.377088	1
Pde4b	0.000108814	0.376092	1
Trib1	0.000137839	0.37422	1
Cdkn1a	0.0032782	0.370633	1
Clec4n	0.000135709	0.36325	1
Lnpep	0.00800813	0.360455	1
Itgam	0.000149298	0.357337	1
Ccrl2	0.00556973	0.352555	1
Ccl6	0.043024	0.351374	1
Cd81	0.00589726	0.349625	1
Mmp8	0.000633047	0.348562	1
Emilin2	0.000187682	0.34565	1
Slfn4	0.000975891	0.341406	1
Tmem176a	0.0117221	0.341105	1
Dse	6.05e-05	0.336342	1
Spon1	0.0123278	0.336287	1
Ehd4	6.17e-05	0.334071	1
Srgn	0.0035461	0.331996	1
F10	0.00300243	0.330802	1
Hist1h1e	0.000121797	0.328796	1
Sdc3	0.00410058	0.328542	1
Clec4e	0.00871622	0.327063	1
Cd300a	5.08e-05	0.325104	1
Glipr1	0.00171772	0.32397	1
Ap1s2	0.00201247	0.323008	1
Mrpl24	5.48e-05	0.321121	1
Plec	0.0157466	0.320742	1
S100a11	0.0048336	0.318919	1
Il10rb	0.000137764	0.316602	1
Cdkn1b	0.00022068	0.313633	1
Apoc2	0.0147026	0.31307	1
Sh2d1b1	0.00182931	0.312081	1
Lrrc25	0.000879869	0.311712	1
Atp2b1	0.000768357	0.31074	1
Fcgr1	0.00181013	0.310401	1
Abr	6.38e-05	0.308333	1
Sirpa	9.21e-05	0.305444	1
P2rx4	0.00897162	0.305115	1
Hebp1	0.000393699	0.304831	1
Ywhah	0.000292583	0.303955	1
Fxyd5	0.000444758	0.303385	1
Iqgap1	0.00030434	0.30322	1
Ms4a4a	0.0115395	0.300098	1
Calr	0.000124059	0.299371	1
Socs3	0.000248127	0.299205	1
Man2b1	0.000262651	0.298417	1
Stard9	0.0018444	0.297935	1
Adgre5	0.00160719	0.297914	1
Dock5	0.00774584	0.297228	1
M6pr	0.00113639	0.296177	1
Cyp4f18	0.000106255	0.29602	1
Lgals3bp	0.0222032	0.295912	1
Hsp90b1	0.0176634	0.294384	1
Spn	0.0323616	0.294255	1
Pot1b	0.00155366	0.292028	1
Cpt1a	5.57e-05	0.286045	1
Malat1	0.00054116	0.284878	1
Irf2	0.000584352	0.280924	1
Sdc4	0.00226606	0.280902	1
Tgfbi	9.97e-05	0.278087	1
Dst	0.000388752	0.276977	1
Cks2	0.0157078	0.27668	1
Syk	0.000153452	0.275779	1
Mfsd1	0.000486275	0.275705	1
Lrrfip1	0.000365777	0.27521	1
Nipa2	0.011824	0.273078	1
Smpdl3a	0.00769626	0.27255	1
Oas1g	4.76e-05	0.271282	1
Pilra	0.00192221	0.27115	1
Dnajb11	0.0155391	0.270398	1
Copa	0.000114868	0.27033	1
Tspan3	0.0145114	0.269729	1
Ptpn6	5.12e-05	0.268594	1
Lair1	0.00978784	0.268475	1
Fosl2	0.00263362	0.267752	1
Atp6v0d1	0.000141837	0.267455	1
Ctsa	0.0065026	0.26727	1
Sec61a1	0.00295413	0.265403	1
Emb	0.0196559	0.264608	1
Il4i1	0.0368121	0.264044	1
Supt6	0.00026626	0.263995	1
Pld4	0.000570398	0.263242	1
Cdc42ep2	0.00285949	0.262548	1
Resf1	5.16e-05	0.262037	1
Ccr1	0.000162181	0.260779	1
AB124611	0.00139187	0.257865	1
Serinc1	0.00866412	0.257122	1
Hmox1	0.00583325	0.256065	1
Ms4a6d	0.00601931	0.255404	1
P4hb	0.00382864	0.255316	1
Rnf213	0.00399581	0.254868	1
Irf7	0.00767735	0.254619	1
Macf1	0.000616976	0.254045	1
Rnh1	0.000178491	0.252267	1
Rtn3	8.6e-05	0.250552	1
Uap1l1	0.00324318	0.250547	1
Plac8	0.000423771	-0.25291	1
Cd22	0.00786088	-0.256085	1
Mrpl57	0.0313367	-0.258339	1
Cirbp	0.00499186	-0.258676	1
Cox7c	0.00716774	-0.258958	1
AY036118	0.0347863	-0.260256	1
mt-Nd4l	6.38e-05	-0.26373	1
Sem1	0.00029955	-0.269531	1
Nol7	0.0434432	-0.272061	1
Rps17	0.000166957	-0.279114	1
Uqcrh	5.26e-05	-0.280187	1
Sf3a2	0.00632619	-0.280393	1
Rpl22l1	0.00458965	-0.28357	1
Prdx5	0.0418155	-0.287291	1
Snrpg	0.00419635	-0.289543	1
Cox6c	0.00101346	-0.29012	1
Tgtp2	0.00102579	-0.29427	1
H2-Oa	0.0224757	-0.296686	1
Npm1	0.0267978	-0.302375	1
Rpl36a	0.000129677	-0.314941	1
mt-Nd3	0.00916246	-0.315016	1
Lsp1	0.000421267	-0.318454	1
Atp5mpl	0.00110113	-0.329183	1
Uqcr11	0.000215057	-0.332783	1
H2-DMb2	0.0112549	-0.351117	1
Ighd	0.000126124	-0.36061	1
Ralgps2	0.00152427	-0.365771	1
H2-Ob	0.00916072	-0.376502	1
Ighm	0.00738063	-0.381903	1
Arl5c	0.00991174	-0.382577	1
Iglc3	0.00066869	-0.384821	1
Gimap6	0.0185547	-0.399176	1
Cd24a	0.000616145	-0.42096	1
Fcmr	0.000459883	-0.426074	1
Gm43305	0.00238919	-0.433417	1
Cd79b	0.0127602	-0.464394	1
Cxcl9	0.0457271	-0.476512	1
Crip1	0.000641057	-0.499106	1
Ptprcap	0.00204133	-0.545741	1
Iglc2	0.000807402	-0.581668	1
Bank1	0.000101989	-0.631316	1
Igkv6-32	7.46e-05	-0.947355	1

## Sheet: Table S4G
Table S4G. DEGs in macrophage in OE/ON comparison group.
	p_val	avg_logFC	p_val_adj
Igkv3-4	6.06e-19	1.37778	1.29e-14
Smr3a	2.19e-15	1.54887	4.67e-11
Bpifa2	4.55e-15	1.97659	9.72e-11
Igkv4-59	8.57e-10	1.46517	1.83e-05
Ctsz	1.02e-08	0.809773	0.000219072
Rps27	2.05e-08	-0.628447	0.000437681
Lyz2	5.13e-08	0.752209	0.00109744
Rpl37a	8.88e-08	-0.460528	0.00189935
Igkv1-135	4.96e-07	1.04694	0.0105993
Cd63	5.2e-07	0.720476	0.0111269
Ctsb	8.1e-07	0.900509	0.0173293
mt-Nd5	1.33e-06	-0.840712	0.0284585
Rpl36	1.34e-06	-0.433572	0.0287142
Amy1	1.4e-06	0.510906	0.0300254
Cfp	2.15e-06	0.672479	0.0459657
Rpl37	3.34e-06	-0.407201	0.0714619
Rpl35a	3.95e-06	-0.342639	0.0844244
Atp6v0c	4.28e-06	0.457706	0.0915709
Rpl41	6.06e-06	-0.333809	0.129603
Rps29	6.5e-06	-0.37839	0.138959
Cfb	6.71e-06	0.76367	0.143532
Rpl35	1.16e-05	-0.375058	0.247778
mt-Atp8	1.26e-05	-0.798501	0.268894
Rpl39	1.31e-05	-0.359558	0.280933
Igkv3-12	1.42e-05	1.02215	0.303333
Igkv17-121	1.47e-05	0.64462	0.313482
Ccl8	1.66e-05	-0.470252	0.355357
Rpl38	2.13e-05	-0.413038	0.454515
Cyba	2.51e-05	0.607788	0.536489
Cirbp	2.51e-05	-0.645205	0.53704
mt-Atp6	2.59e-05	-0.646428	0.553783
C1qa	3.04e-05	0.590284	0.649954
Fos	3.06e-05	0.460405	0.654226
Plin2	3.29e-05	0.712712	0.704546
Rpl30	3.56e-05	-0.272739	0.760206
Rps21	3.84e-05	-0.369922	0.820088
Rps24	3.92e-05	-0.274898	0.837157
Ctsd	7.64e-05	0.99064	1
Hmox1	0.0223648	0.921616	1
Vcam1	0.000115842	0.796206	1
Acp5	0.000342789	0.792158	1
Hexb	0.00114158	0.754574	1
Snap29	0.000533161	0.751474	1
Anxa4	0.0431134	0.709986	1
Hspa5	0.00190531	0.703712	1
Ms4a6d	0.000119653	0.689362	1
Syngr2	0.00108815	0.678246	1
Psap	0.000703094	0.673183	1
Hexa	0.00114255	0.671911	1
Tubb2a	0.00257331	0.658718	1
Cd81	0.000516888	0.651166	1
Pld4	0.00267586	0.646819	1
Ifi30	6.69e-05	0.641862	1
Glul	0.00097764	0.639692	1
Ctsc	0.00268935	0.639344	1
Apoe	6.23e-05	0.63733	1
Ass1	0.0106034	0.629055	1
Ifitm3	0.00794197	0.614908	1
Pla2g7	0.000141065	0.614321	1
Ctsl	0.000579626	0.603135	1
Skap2	0.0215366	0.600834	1
Ccl6	0.0114447	0.600119	1
Lair1	0.0152388	0.589652	1
Bst2	0.000845501	0.586126	1
Litaf	0.00105254	0.586036	1
Ndfip1	0.00183286	0.585668	1
Hsp90b1	0.0254102	0.576803	1
Lgals3bp	0.0085493	0.573362	1
Irf7	0.000649563	0.572389	1
Ighg1	0.000196772	0.571549	1
Cdc42ep2	0.000331299	0.569579	1
Grn	0.000291265	0.56903	1
Rab32	0.00458604	0.565769	1
Sipa1l1	0.0426129	0.564084	1
C1qb	0.00349483	0.563279	1
Tpp1	0.00131762	0.551846	1
Epb41l3	0.00105725	0.551114	1
Rilpl2	8.94e-05	0.549748	1
Ighv9-3	0.00143026	0.542715	1
Tmem106a	0.00163241	0.542498	1
Tgoln1	0.00793737	0.534237	1
Cd86	0.00186581	0.531912	1
Paox	0.00798394	0.531848	1
Grina	0.00204607	0.530581	1
Cyfip1	0.00153242	0.530198	1
Ctss	0.00179735	0.530045	1
Il18bp	0.0038611	0.525397	1
Ldha	0.000231692	0.524487	1
Cd44	0.000393432	0.519584	1
Tmem176a	0.00729678	0.51746	1
Creg1	0.00859616	0.517345	1
Ccng1	0.00395588	0.513361	1
Cd68	0.000973592	0.510584	1
Atp6v0b	0.010466	0.510047	1
Acaa2	0.0195021	0.505778	1
Itm2b	8.49e-05	0.499856	1
Clec4n	0.00350145	0.498705	1
Ctsh	0.0109155	0.496901	1
Mat2a	0.0012139	0.494478	1
Arl3	0.0457302	0.491924	1
Coa3	0.000710645	0.491221	1
Sod2	0.00257029	0.490498	1
Akirin1	0.000853588	0.484438	1
Lilrb4a	0.0118524	0.468295	1
Tagln2	0.000171807	0.463449	1
Fam50a	0.0229883	0.463015	1
Gpx1	4.68e-05	0.462247	1
Calhm6	0.0165755	0.46217	1
C1qc	0.00452394	0.459979	1
Srm	0.0447861	0.458658	1
Lgals3	0.000172606	0.456995	1
Ssr2	0.0160379	0.455641	1
Lpcat2	0.00463969	0.455147	1
Lgals9	0.0331253	0.454373	1
Tmem176b	0.0204627	0.453713	1
Sec13	0.0140135	0.452488	1
Scamp2	0.0460991	0.452305	1
Cmtm3	0.00342171	0.448891	1
Ucp2	0.000264287	0.447135	1
Haus8	0.00749225	0.44322	1
Swi5	0.0031104	0.440905	1
Hnrnpab	0.0427844	0.439875	1
Fbxo6	0.0199332	0.437834	1
Bad	0.0372064	0.437599	1
H2-K1	0.000635233	0.431486	1
Dnase1l3	0.00662753	0.431124	1
Sgpl1	0.023889	0.430703	1
Stk4	0.0435721	0.429379	1
Acaa1a	0.00485285	0.428439	1
Dnajb9	0.000625467	0.427509	1
Prkra	0.0332356	0.427005	1
Abcf1	0.0238888	0.426297	1
Clec10a	0.00960992	0.425393	1
Oasl1	0.000568245	0.424122	1
Cops2	0.0298651	0.422949	1
Laptm4a	0.00894471	0.422162	1
Scarb2	0.00260061	0.421259	1
Rab18	0.0363601	0.420135	1
Ifnar2	0.00612918	0.415327	1
Ptpn1	0.00394529	0.406003	1
Ppan	0.0271743	0.405968	1
Dok3	0.0170501	0.405791	1
Hspd1	0.00530082	0.404558	1
Cpq	0.0323572	0.403939	1
Tmbim6	0.0442022	0.402804	1
Ms4a6c	0.0232892	0.402176	1
Nr1h3	0.020512	0.399691	1
Ralb	0.00292098	0.396772	1
Gipc1	0.0109522	0.396721	1
Arf4	0.0069165	0.396291	1
Lamp2	0.00618174	0.393096	1
Nptn	0.0262979	0.391403	1
Dars	0.0126298	0.390446	1
Mgat2	0.0336996	0.390194	1
Atp6v1h	0.00804158	0.390018	1
Ms4a7	0.0089305	0.387095	1
Etfb	0.003866	0.386804	1
Ncoa4	0.0128497	0.3853	1
Fcer1g	0.000504101	0.385069	1
Gda	0.0230348	0.383994	1
Icam1	0.00405346	0.380155	1
Hnrnpm	0.0171489	0.379327	1
Smpdl3a	0.0472321	0.379015	1
Mtx1	0.00573041	0.378757	1
Slc7a7	7.74e-05	0.377927	1
Vcp	0.0153472	0.375375	1
Itm2c	0.0301962	0.375294	1
Bnip3l	0.0153092	0.374457	1
Susd3	0.00553194	0.373778	1
Asb2	0.0238738	0.371622	1
Ripk1	0.0334266	0.37149	1
Pgam1	0.0154664	0.370841	1
Pfkl	0.0215507	0.367867	1
Micu1	0.0172635	0.363201	1
Pfdn1	0.00293341	0.361686	1
Rrbp1	0.0321854	0.35991	1
Apobec1	0.0434694	0.359062	1
Exosc4	0.0185197	0.358778	1
Exoc5	0.000116058	0.358507	1
Lman2	0.0362535	0.358124	1
Cd300c2	0.00711176	0.35723	1
Ethe1	0.0413702	0.356258	1
Fam162a	0.0184498	0.355721	1
Vps41	0.03146	0.354587	1
P2rx4	0.0229249	0.35409	1
Glud1	0.0119439	0.352997	1
Chmp6	0.048926	0.352609	1
Atp6v0e	0.00642444	0.352599	1
Igsf8	0.0192914	0.350363	1
Yif1b	0.00742443	0.349732	1
Josd2	0.0147291	0.349675	1
Rap1a	0.00256943	0.349265	1
Rabl6	0.00934442	0.348746	1
Npc2	0.0156925	0.348654	1
Bcl7b	0.0499524	0.348595	1
Atp6ap2	0.00664517	0.348337	1
Cstb	0.0033072	0.347971	1
Calm1	0.000645237	0.347905	1
Cd302	0.0104332	0.346004	1
Pno1	0.0389739	0.344919	1
Rnf13	0.00519628	0.343297	1
Crip2	0.00327968	0.34172	1
Slc15a4	0.0236575	0.341655	1
Jagn1	0.00552917	0.340134	1
Rabep1	0.0304764	0.339124	1
Vsir	0.0209662	0.338524	1
Tnpo1	0.0127861	0.335605	1
Il18	0.0340293	0.334593	1
Cox5a	0.000393884	0.33184	1
Pgk1	0.020906	0.331439	1
Lamp1	0.025323	0.33062	1
D6Wsu163e	0.0329952	0.330022	1
Ergic2	0.00722305	0.328224	1
Tmem134	0.0337933	0.328082	1
Prkcsh	0.0183865	0.327907	1
Hprt	0.0133914	0.32559	1
Tgm2	0.00584386	0.321514	1
Slc3a2	0.0378571	0.321362	1
Il10ra	0.0157956	0.320661	1
Lcmt1	0.0230024	0.318997	1
Tmem14c	0.00590613	0.316575	1
Rex1bd	0.0384948	0.316123	1
Nars	0.0450064	0.312754	1
Eno1	0.0311778	0.311195	1
Eif3d	0.00680759	0.310425	1
Keap1	0.0355468	0.310409	1
Gpi1	0.0277917	0.306319	1
Ifrd1	0.0295225	0.305349	1
Hsp90aa1	0.0418621	0.305023	1
Gusb	0.0327303	0.304092	1
Hspa8	0.00357029	0.301931	1
Cst3	0.00761105	0.301434	1
Tspan3	0.02749	0.301099	1
Acox1	0.0035182	0.297823	1
Copg1	0.0321326	0.296878	1
Mif	0.0276717	0.296751	1
Psmd3	0.0371197	0.296503	1
Supt6	0.0466795	0.294291	1
Dusp1	0.00123328	0.29397	1
Pgrmc1	0.0387491	0.293115	1
Rgs3	0.0320991	0.291597	1
Sat1	0.00511099	0.291182	1
Plaat3	0.0333012	0.288256	1
Slc25a5	0.0425047	0.287633	1
B2m	0.00384301	0.287433	1
Zfp330	0.036909	0.282278	1
Scamp3	0.0246153	0.282239	1
Hspa4	0.0390179	0.281397	1
Fbxo3	0.0214491	0.279009	1
Mrpl38	0.0276155	0.278623	1
Tmem219	0.0219924	0.278529	1
Cygb	0.0110316	0.277349	1
Apbb1ip	0.0428402	0.27226	1
Ybx1	0.00660119	0.269701	1
Brox	0.0168965	0.267979	1
Cfl1	0.0280441	0.267706	1
Fuca2	0.0362631	0.264927	1
Gbp8	0.0311332	0.263986	1
Il10rb	0.0229274	0.263276	1
Hspe1	0.0174356	0.262585	1
Psmc5	0.0492512	0.261668	1
As3mt	0.00580232	0.260403	1
Dhrs1	0.043881	0.25767	1
Psma1	0.0363829	0.257229	1
Lsm2	0.045254	0.257092	1
Tox4	0.0111406	0.254258	1
Tyrobp	0.00316327	0.252481	1
Actb	8.57e-05	0.251433	1
Napsa	0.0356574	-0.250021	1
Akap13	0.0185593	-0.251108	1
Bmyc	0.00647751	-0.251463	1
Pfdn5	0.0337795	-0.255259	1
2021-03-02	0.00730003	-0.256845	1
Zfp292	0.0470985	-0.259301	1
Hpf1	0.0103783	-0.259683	1
Rps13	0.000285908	-0.260748	1
Hvcn1	0.0350388	-0.260844	1
Dbnl	0.0345097	-0.260848	1
Rps26	0.000716001	-0.267853	1
Trappc3	0.0180296	-0.268431	1
Cmtr1	0.0269392	-0.268518	1
Ndufb1-ps	0.0303858	-0.271379	1
Papss1	0.0383925	-0.271677	1
Baz2b	0.0220523	-0.272746	1
Gm8369	0.0254853	-0.273846	1
Znhit2	0.0402067	-0.276191	1
Blk	0.0128241	-0.276498	1
Park7	0.045382	-0.278188	1
Ndufaf3	0.0131408	-0.283349	1
Gnb2	0.0154451	-0.284203	1
H2-Oa	0.0357302	-0.28448	1
Cox6c	0.0265243	-0.294237	1
Ccdc88c	0.0227429	-0.295631	1
Ndufa6	0.00894042	-0.297597	1
Cd19	0.0232093	-0.299225	1
Ralgps2	0.0170939	-0.30313	1
Rbm38	0.0488896	-0.304574	1
Rps15a	0.000160687	-0.305604	1
Psmg4	0.0397495	-0.306876	1
Ndufa2	0.0321572	-0.308716	1
Bcl11a	0.00189915	-0.311273	1
Rpl34	5.87e-05	-0.314785	1
Rbbp6	0.00524747	-0.322381	1
Cox14	0.02397	-0.322863	1
Cox8a	0.0376279	-0.32436	1
Rbm42	0.0390183	-0.327202	1
Cd79b	0.0331853	-0.328582	1
Rps28	0.00090575	-0.329234	1
Tut4	0.00265412	-0.332236	1
Prkacb	0.0200125	-0.336505	1
Epb41	0.00198466	-0.336878	1
Gimap1	0.0446891	-0.337552	1
Uba52	0.00204669	-0.337952	1
Snhg8	0.00352707	-0.338762	1
Tmem243	0.00192467	-0.347501	1
Trbc2	0.0249256	-0.349657	1
Hdgf	0.025741	-0.355873	1
Fcmr	0.0254032	-0.356523	1
Ciita	0.000752417	-0.358818	1
Cox7c	0.00373851	-0.360875	1
Ltb	0.0163792	-0.362234	1
Lamtor5	0.023894	-0.365789	1
Bloc1s2	0.0216288	-0.366911	1
Dock10	0.0374151	-0.367744	1
Snrpg	0.00700103	-0.369781	1
Ilkap	0.0233438	-0.369947	1
Sorl1	0.0108566	-0.372543	1
Snrpe	0.0169015	-0.37283	1
Gm42418	0.000152766	-0.373079	1
Son	0.0439922	-0.373125	1
Iqgap1	0.0205081	-0.376345	1
Cd55	0.00314014	-0.384799	1
Mef2c	0.0485642	-0.388826	1
Ighm	0.0114356	-0.394813	1
Prcp	0.0334976	-0.396169	1
Dnajc9	0.00215367	-0.39859	1
Sp140	0.028664	-0.411624	1
Snrpd3	0.00735776	-0.417331	1
Ptp4a2	0.0129972	-0.425368	1
Mrpl33	0.0172189	-0.426616	1
Qk	0.016494	-0.44858	1
Ubtf	0.0457517	-0.450642	1
Ms4a1	0.00494361	-0.460178	1
Cpsf6	0.000218484	-0.461741	1
Ighd	0.00167309	-0.464358	1
Ost4	0.000425138	-0.465888	1
mt-Nd4l	0.0103689	-0.48729	1
mt-Nd4	0.00405686	-0.48923	1
H2-Ob	0.00184331	-0.493559	1
mt-Nd2	0.00108227	-0.496028	1
Iglc2	0.00968669	-0.502862	1
Ptprcap	0.000439032	-0.503114	1
Ebf1	0.0081321	-0.50404	1
Pde4b	0.000418061	-0.509499	1
Tacc1	0.00172074	-0.541239	1
Iglc3	0.000890519	-0.556559	1
Gm43305	0.0346797	-0.577915	1
Arhgap45	0.000730709	-0.591282	1
mt-Co3	0.00150312	-0.60639	1
Ly6d	0.000693021	-0.611051	1
mt-Co1	0.00148629	-0.618404	1
Arhgef1	0.000507268	-0.623959	1
mt-Cytb	0.000148114	-0.645208	1
mt-Co2	0.000376707	-0.663986	1
Xist	0.00244079	-0.71898	1
mt-Nd1	0.000368257	-0.747649	1
Cd79a	0.000784701	-0.867855	1
Igkv6-32	0.000245035	-1.87785	1

## Sheet: Table S4H
Table S4H. DEGs in neutrophile in OE/ON comparison group.
	p_val	avg_logFC	p_val_adj
Fos	8.65e-23	2.00646	1.85e-18
Dusp1	3.38e-22	2.04173	7.22e-18
Cxcl2	6.58e-15	1.79933	1.41e-10
Ifitm2	1.36e-14	1.04352	2.91e-10
Hp	5.06e-14	1.17908	1.08e-09
Egr1	1.13e-13	1.38441	2.41e-09
Zfp36	1.41e-13	1.04772	3.01e-09
Hdc	1.59e-13	1.03867	3.4e-09
Junb	1.83e-13	1.03292	3.91e-09
Mcemp1	1.01e-12	1.10417	2.15e-08
Cd14	1.26e-12	1.45739	2.7e-08
Trib1	1.33e-12	1.20427	2.84e-08
Igkv3-4	1.56e-12	1.09612	3.33e-08
Lrg1	1.81e-12	1.0426	3.87e-08
S100a11	3.54e-12	0.89301	7.56e-08
Mxd1	5.28e-12	1.02499	1.13e-07
Spi1	1.12e-11	0.800246	2.39e-07
C5ar1	2.12e-11	1.02894	4.53e-07
Osm	2.19e-11	1.0375	4.69e-07
Cxcr2	2.65e-11	0.923888	5.68e-07
Alox5ap	3.1e-11	0.868371	6.63e-07
Ifitm1	6.46e-11	1.31597	1.38e-06
Wfdc17	7.69e-11	1.17401	1.65e-06
Lcn2	7.93e-11	1.46038	1.7e-06
Cd9	8.27e-11	1.191	1.77e-06
S100a9	1.45e-10	0.888778	3.1e-06
Grina	2.94e-10	0.787103	6.28e-06
Bpifa2	2.98e-10	1.48687	6.37e-06
Srgn	3.48e-10	0.988265	7.43e-06
Map1lc3b	5.25e-10	0.751695	1.12e-05
Rnf149	5.57e-10	1.05569	1.19e-05
Ubc	6.96e-10	0.80068	1.49e-05
Ier2	8.08e-10	1.03717	1.73e-05
Litaf	8.59e-10	0.859449	1.84e-05
Msrb1	8.66e-10	0.629324	1.85e-05
Rps15a	9.47e-10	-0.997494	2.02e-05
Cebpb	9.84e-10	0.715979	2.11e-05
Rps27	1.01e-09	-0.942241	2.16e-05
Trem1	1.41e-09	1.0681	3.01e-05
Btg2	1.42e-09	0.862782	3.04e-05
Il1b	1.45e-09	1.03458	3.1e-05
S100a8	1.75e-09	0.877545	3.74e-05
Clec4e	1.84e-09	0.93663	3.93e-05
Rps8	1.87e-09	-0.962325	3.99e-05
Rpl17	1.87e-09	-0.862265	4e-05
Ccr1	2.41e-09	1.03063	5.16e-05
Rpl37a	2.56e-09	-0.99203	5.48e-05
Il1r2	2.59e-09	0.981389	5.54e-05
Cd74	2.63e-09	-1.74289	5.62e-05
Clec4d	2.79e-09	0.981981	5.97e-05
Rpsa	2.86e-09	-0.90844	6.12e-05
Rps20	3.38e-09	-0.962958	7.23e-05
Emb	3.55e-09	0.745902	7.6e-05
Rpl39	4.36e-09	-0.867507	9.31e-05
Rpl41	5.07e-09	-0.699188	0.000108508
Rps26	6.6e-09	-0.911841	0.000141035
Nfam1	7.25e-09	0.758053	0.000155048
Rps18	7.39e-09	-0.936836	0.000157919
Pla2g7	8.18e-09	0.758917	0.000174893
Rpl23	1.15e-08	-0.781742	0.00024697
Rps3a1	1.2e-08	-0.788641	0.000257437
Slfn1	1.25e-08	0.706311	0.000266663
Slc16a3	1.41e-08	0.89792	0.000301021
Sirpb1b	1.47e-08	0.78898	0.000315219
Rps10	1.52e-08	-0.700354	0.000324364
Rpl13	1.61e-08	-0.804978	0.000344197
Rpl21	1.62e-08	-0.89476	0.000346374
Ctsd	1.62e-08	0.735406	0.00034662
Ifitm3	1.72e-08	0.72627	0.000368069
Lilr4b	2.08e-08	0.706727	0.000444706
Lamp2	2.1e-08	0.809935	0.000449285
Rps16	2.3e-08	-0.612857	0.000492308
Rpl28	2.32e-08	-0.895215	0.000496828
Ptma	2.41e-08	-0.961737	0.00051587
App	2.43e-08	0.836875	0.000519013
Slpi	2.5e-08	0.524954	0.000534712
Rtp4	2.69e-08	0.860505	0.000575031
Rps7	2.91e-08	-0.796287	0.00062167
Tyrobp	3.02e-08	0.521556	0.000645053
Rps11	3.08e-08	-0.741324	0.000658533
Fcgr3	3.33e-08	0.727656	0.000711706
Csf3r	3.44e-08	0.473884	0.000736067
Rpl3	4.68e-08	-1.05721	0.00100179
Rps19	5.15e-08	-0.913889	0.00110031
Ets2	5.33e-08	0.751438	0.00114036
Rps24	5.64e-08	-0.878707	0.00120653
Mmp9	5.68e-08	0.791961	0.00121392
Lrrc25	6.08e-08	0.66083	0.00130053
Rpl11	6.21e-08	-0.891731	0.00132884
H2-Aa	6.63e-08	-1.47921	0.0014171
Fcer1g	6.7e-08	0.550175	0.00143327
Rpl35	7.66e-08	-0.938254	0.00163741
Rps23	9.2e-08	-0.855613	0.00196643
Rplp2	9.87e-08	-0.857093	0.00210952
Retnlg	1.01e-07	1.07949	0.00216894
Pygl	1.04e-07	0.82715	0.00221665
Mmp8	1.06e-07	1.44542	0.00227101
Tlr2	1.11e-07	0.727614	0.00237324
Fpr1	1.12e-07	0.586292	0.00239507
Tmsb10	1.16e-07	-1.1202	0.00248151
Pglyrp1	1.19e-07	0.670065	0.00254305
Txn1	1.23e-07	0.467128	0.0026288
Tgfbi	1.24e-07	0.577593	0.00266153
Gda	1.32e-07	0.63748	0.0028309
Rps13	1.43e-07	-0.714991	0.00306692
Hmox1	1.68e-07	0.502325	0.00360074
Rpl19	1.73e-07	-0.720369	0.00368941
Rpl30	1.8e-07	-0.850253	0.00385029
Rps5	2.12e-07	-0.89115	0.00452422
Anxa2	2.15e-07	0.591541	0.00460357
Rpl13a	2.33e-07	-0.762374	0.00497497
Adam8	2.62e-07	0.792741	0.00559257
Pkm	3.09e-07	0.615461	0.0066134
Rab7	3.24e-07	0.475534	0.0069258
Rpl27a	3.26e-07	-0.716266	0.00697733
Rplp1	3.51e-07	-0.763968	0.00750825
Plin2	3.61e-07	0.781924	0.00772791
Tmbim6	3.89e-07	0.510764	0.00832464
Fth1	4.33e-07	0.740768	0.00925184
Marcks	4.35e-07	0.685333	0.00931079
Eef1a1	4.37e-07	-0.844469	0.00934557
Rpl35a	4.53e-07	-0.851814	0.00967898
Pgd	4.55e-07	0.648837	0.00972391
Cfp	4.57e-07	0.721465	0.00977061
Rps2	4.74e-07	-0.745111	0.0101382
Ppia	4.83e-07	-0.803885	0.0103199
Rpl9	5.7e-07	-0.56286	0.0121985
Adipor1	5.97e-07	0.534635	0.0127718
Rpl14	6.03e-07	-0.856116	0.0128969
Eno1	6.24e-07	0.546227	0.013353
Ugt1a7c	7.12e-07	0.670394	0.0152195
Sat1	8.16e-07	0.564804	0.0174538
Upp1	9.04e-07	0.551821	0.0193323
Lilrb4a	9.2e-07	0.496643	0.0196646
Tarm1	9.3e-07	0.820488	0.0198764
Taldo1	9.96e-07	0.442859	0.0213043
Cpd	1.04e-06	0.522939	0.0223096
Rpl10a	1.07e-06	-0.888312	0.0228312
Slc7a11	1.09e-06	1.02141	0.023303
Ifitm6	1.12e-06	0.91618	0.0238746
Pstpip1	1.23e-06	0.569514	0.0262767
Klf6	1.26e-06	0.608861	0.0268735
Rpl32	1.3e-06	-0.855729	0.0278841
Ncf4	1.34e-06	0.582941	0.0286604
Atp6v0c	1.57e-06	0.579033	0.0336204
Slc2a3	1.58e-06	0.562108	0.0338768
Fpr2	1.59e-06	0.630007	0.0339707
Ebi3	1.67e-06	0.66365	0.0356358
H2-Ab1	1.7e-06	-1.33344	0.0363063
Siglece	1.71e-06	0.689813	0.0365319
Rflnb	1.76e-06	0.704085	0.0376248
Cebpd	1.83e-06	0.625935	0.0391742
H2-D1	1.86e-06	0.451265	0.0397524
Ltb4r1	1.98e-06	0.900019	0.0423766
Emilin2	2.06e-06	0.727324	0.0441251
Selplg	2.09e-06	0.518596	0.0446673
Tnfrsf1a	2.44e-06	0.563664	0.0520978
Zyx	2.45e-06	0.632326	0.052468
Gm42418	2.49e-06	-0.665899	0.0533413
Rpl27	2.54e-06	-0.751441	0.0542552
Rpl34	2.71e-06	-0.69315	0.0579501
Rps29	2.74e-06	-0.767997	0.0586058
Itgam	2.81e-06	0.654048	0.0601583
Rpl18a	2.93e-06	-0.505409	0.0627373
Ier3	3.12e-06	1.37695	0.0667781
Rps27a	3.13e-06	-0.50856	0.0668268
A530064D06Rik	3.29e-06	0.622597	0.0702883
Cd79a	3.3e-06	-1.35519	0.0706194
Gm5150	3.32e-06	0.750904	0.0709963
Cd33	3.46e-06	0.724848	0.0740182
Cd300ld	3.56e-06	0.580519	0.0760342
Wfdc21	3.58e-06	0.715302	0.076588
Rpl18	3.62e-06	-0.553345	0.077307
H2-Eb1	3.69e-06	-1.38763	0.0789065
Rpl36	4.15e-06	-0.944794	0.0886941
Mpp1	4.23e-06	0.418435	0.0905552
Ndel1	4.32e-06	0.604971	0.0924807
Chil1	4.47e-06	0.672483	0.0956727
Fgr	4.65e-06	0.408083	0.0994353
Nfe2	5.17e-06	0.579887	0.110592
Rpl8	5.2e-06	-0.755302	0.111228
Rps3	5.27e-06	-0.621914	0.112788
Jaml	5.43e-06	0.51196	0.116006
Rps28	5.44e-06	-1.06164	0.11623
Rps4x	5.59e-06	-0.651411	0.119479
Tlr13	5.88e-06	0.664949	0.125646
AY036118	5.97e-06	-0.967729	0.12775
Atp6v1b2	6.07e-06	0.653659	0.129738
Pfkfb4	6.45e-06	0.376212	0.138012
Entpd1	6.58e-06	0.714806	0.140705
Rhog	6.71e-06	0.446602	0.143454
Rpl12	7.41e-06	-0.720177	0.158512
Glrx	7.43e-06	0.646039	0.158879
Rab11fip1	7.49e-06	0.563837	0.160261
Cd68	7.65e-06	0.639281	0.163515
Plaur	7.69e-06	0.664102	0.164504
Gabarap	7.82e-06	0.45195	0.167189
Ftl1	7.86e-06	0.458582	0.16811
Pim1	7.93e-06	0.625044	0.169669
Il13ra1	7.95e-06	0.557605	0.169933
Rps12	8e-06	-0.68426	0.170974
Csf2rb	8.27e-06	0.435171	0.176823
Klf7	8.27e-06	0.532379	0.176864
Plp2	8.28e-06	0.502074	0.177045
Snap23	8.28e-06	0.67407	0.177121
Trim30b	8.77e-06	0.459297	0.187625
Arg2	9.87e-06	0.562985	0.211146
Fxyd5	9.99e-06	0.437438	0.213566
Stfa2l1	1.04e-05	0.997003	0.222226
Ptafr	1.05e-05	0.927092	0.224009
Lpcat2	1.05e-05	0.537922	0.224398
Rpl26	1.05e-05	-0.727522	0.225192
Rpl36a	1.09e-05	-0.856528	0.232176
Ncf1	1.11e-05	0.571027	0.238037
Il1f9	1.12e-05	0.548738	0.23894
Smr3a	1.18e-05	0.772195	0.253214
Igkv6-32	1.22e-05	-1.62013	0.260062
Ifngr2	1.25e-05	0.39896	0.267932
Lgals3	1.32e-05	0.650671	0.281817
Gcnt2	1.35e-05	0.558716	0.287917
Rab5if	1.36e-05	0.538918	0.290612
Ctsb	1.55e-05	0.652892	0.330371
Tsc22d4	1.56e-05	0.467584	0.33382
R3hdm4	1.65e-05	0.646951	0.352532
Ly6g	1.67e-05	1.07546	0.356569
Rpl15	1.69e-05	-0.741196	0.36093
Lars2	1.71e-05	-0.544988	0.366153
Fes	1.73e-05	0.654243	0.370103
Tpd52	1.8e-05	0.480542	0.384626
Rpl6	1.83e-05	-0.707965	0.390909
Chmp4b	1.87e-05	0.573019	0.399847
Cd300lf	1.88e-05	0.403103	0.401282
Iglc2	1.89e-05	-1.11255	0.403869
Ap3s1	1.91e-05	0.627437	0.407707
Dgat1	1.97e-05	0.492405	0.421198
Dhrs7	2.11e-05	0.536055	0.451789
Sell	2.14e-05	0.583901	0.458345
Snx20	2.2e-05	0.479687	0.470949
Anxa1	2.37e-05	0.817281	0.506222
Rps6	2.48e-05	-0.778916	0.530732
Por	2.57e-05	0.594148	0.550456
Ehd1	2.64e-05	0.440997	0.563949
Rplp0	2.76e-05	-0.696516	0.589789
Tmem154	2.77e-05	0.468027	0.592215
Tlr6	2.83e-05	0.536315	0.604916
Ubap1	2.87e-05	0.575808	0.612778
Rab11a	2.92e-05	0.496735	0.624458
Pilra	2.96e-05	0.373497	0.633047
Igkv4-59	3.01e-05	0.634284	0.643835
Cers6	3.02e-05	0.634327	0.646649
Fosl2	3.05e-05	0.613742	0.652898
Rpl22	3.13e-05	-0.823237	0.668713
Dmxl2	3.38e-05	0.345393	0.721816
Eef2	3.45e-05	-0.732155	0.738284
Ypel3	3.76e-05	0.386252	0.803966
Rpl10	3.87e-05	-0.542962	0.828077
Mtus1	3.91e-05	0.509343	0.837047
Rpl29	3.97e-05	-0.680851	0.849365
H2-Q10	4.03e-05	0.344895	0.862054
Tpt1	4.07e-05	-0.436928	0.870939
Gsr	4.14e-05	0.344083	0.884399
Bank1	4.18e-05	-1.00683	0.894138
Rab20	4.21e-05	0.573715	0.899553
Fbxl5	4.3e-05	0.384575	0.920072
Ier5	4.33e-05	0.55624	0.926573
Rpl37	4.41e-05	-0.631943	0.942242
Gsdme	4.64e-05	0.33288	0.992102
Kpna4	4.64e-05	0.50643	0.993043
Ccl4	0.0173233	1.61955	1
Ccrl2	0.000344638	1.00718	1
Ccl3	0.00148193	0.930507	1
Asprv1	0.000668035	0.900021	1
G0s2	5.36e-05	0.88865	1
Ifit1	0.00230198	0.800472	1
Gadd45b	0.000242013	0.800422	1
Clec4n	0.0169293	0.768497	1
Csf1	0.00439171	0.761644	1
Cstb	0.0174062	0.761499	1
Plek	6.96e-05	0.749797	1
Hcar2	0.000242879	0.724807	1
G6pdx	8.64e-05	0.686168	1
Gm14548	0.000103637	0.684528	1
Gadd45g	0.00163337	0.674457	1
Lipg	0.00016465	0.655218	1
Nfkbiz	0.000338697	0.648644	1
Apobr	0.000196322	0.638184	1
Socs3	0.000401013	0.628891	1
Lyst	0.000103824	0.626168	1
Cd177	0.0103712	0.61742	1
Klf2	0.000110095	0.606392	1
Rhob	0.00225331	0.604479	1
Il1rap	0.000964463	0.603819	1
Slfn4	5.81e-05	0.602227	1
Sbno2	5.98e-05	0.601768	1
Trim30a	0.000290991	0.59366	1
Acod1	0.00420262	0.593346	1
F630028O10Rik	8.95e-05	0.588659	1
Smox	0.000147698	0.58779	1
Cd300a	0.000293283	0.586593	1
Rtn3	0.000159626	0.559667	1
Prr13	0.000192848	0.557776	1
Phospho1	9.63e-05	0.544417	1
Antxr2	0.000165046	0.537247	1
Gyg	0.000102949	0.53376	1
Ptgs2	0.00872009	0.529865	1
Tnfaip2	0.000935089	0.523153	1
Tbc1d14	0.000101797	0.52222	1
Zfand5	0.00089831	0.521874	1
Fabp5	0.00181563	0.518673	1
Rab31	7.21e-05	0.516505	1
Smpdl3a	0.000101569	0.515096	1
Gpat3	0.00135726	0.51198	1
Ankrd33b	0.000116203	0.510865	1
Pnrc1	5.65e-05	0.508635	1
Plk3	0.000121978	0.508417	1
Myd88	6.57e-05	0.50653	1
Glipr1	0.00105349	0.505072	1
Sephs2	0.00112518	0.504008	1
Dstn	0.000222515	0.503702	1
Alas1	0.000192595	0.50248	1
Ppp1r2	5.95e-05	0.49942	1
Rgs2	0.000124133	0.495535	1
Rab1a	0.00711547	0.495115	1
Nfkbid	0.00858968	0.491159	1
Rab6a	0.000498488	0.486419	1
6430548M08Rik	7.7e-05	0.486357	1
Adrb2	6.45e-05	0.484053	1
Itgb2	0.00030253	0.482528	1
Jun	4.87e-05	0.482394	1
Carhsp1	5.23e-05	0.481494	1
Prok2	0.00411508	0.479123	1
Ckap4	0.00176049	0.477262	1
Sirpb1c	0.00200815	0.476284	1
Tkt	0.00388439	0.475205	1
Oasl2	0.00427382	0.474751	1
Stk17b	0.000233326	0.472811	1
Lmbrd1	0.00172299	0.472587	1
Qsox1	0.000926469	0.471956	1
Rab32	0.0252277	0.471097	1
Rin3	0.000134358	0.47081	1
Cpne2	0.000204544	0.470617	1
Nudt4	0.000234867	0.468689	1
Alox5	0.00115393	0.466739	1
Scarb2	0.0026727	0.463193	1
Dleu2	0.000560574	0.463035	1
Pde4b	0.00420838	0.462898	1
Cd53	0.000258259	0.462668	1
Plekho2	0.0079579	0.459229	1
Isg20	0.000114995	0.458845	1
Il1rn	0.000113287	0.457611	1
Oas1a	0.00258088	0.45717	1
9830107B12Rik	0.000371952	0.456132	1
Slu7	4.93e-05	0.455943	1
Marcksl1	0.000222281	0.454755	1
Cmip	0.00259314	0.454096	1
Gm47863	0.000249794	0.452972	1
Bach1	0.00104442	0.452476	1
Osgin1	0.00230219	0.452024	1
Fcgr4	0.000348997	0.450223	1
Dgat2	0.00548044	0.450039	1
Mirt2	0.000698238	0.449667	1
Ninj1	0.00585497	0.448368	1
Pgam1	0.000390036	0.447384	1
Lmnb1	0.00014038	0.447357	1
Treml2	0.00194874	0.446299	1
Pram1	0.000357864	0.440094	1
Tacstd2	0.0101191	0.439215	1
Stxbp2	0.00102956	0.439178	1
Mcl1	0.000184672	0.438465	1
Cxcr4	0.0358977	0.436606	1
Ctsl	9.93e-05	0.435946	1
Ctsz	0.0019055	0.433964	1
Bad	0.000581277	0.433432	1
Fuca2	0.0372646	0.432517	1
Amy1	0.000117327	0.431721	1
Arl11	0.0220806	0.43162	1
Elp1	0.00223949	0.431109	1
Ube2b	0.000417541	0.430064	1
Pdlim7	0.000608713	0.428985	1
Ifi27l2a	0.00790121	0.42819	1
Igsf6	0.000360029	0.427885	1
Ip6k1	0.00213521	0.42724	1
Gadd45a	8.14e-05	0.426142	1
Entpd3	0.0123045	0.425994	1
Prdx5	0.000370728	0.425943	1
BC005624	0.000688619	0.424843	1
Nlrp3	0.00418397	0.424308	1
Nlrp12	0.000200348	0.422687	1
Prkab1	0.00279891	0.421138	1
Cd300c2	0.00220271	0.421066	1
Fam129a	0.00332725	0.420265	1
BC005537	0.000261943	0.41977	1
Trappc5	0.00159853	0.418869	1
Erbin	0.00034634	0.418727	1
Trps1	0.00779892	0.418711	1
Cd44	0.00143446	0.416928	1
Cd63	0.0153856	0.416038	1
Mpeg1	0.000533277	0.413675	1
Rdh12	0.000581277	0.41351	1
Cdk11b	0.000229249	0.412859	1
Bst1	0.000362503	0.412635	1
Gm9733	0.0011499	0.412494	1
Hacd4	0.000196518	0.411092	1
Clec4a2	0.00351017	0.410188	1
Zscan29	0.00888209	0.409084	1
Lfng	0.00636068	0.408474	1
Lasp1	0.000281648	0.40825	1
Cln3	0.013444	0.407109	1
Snx18	0.002381	0.407029	1
Slfn2	8.16e-05	0.405566	1
Sft2d2	0.00275652	0.405097	1
Sema4a	0.000882056	0.4049	1
Xbp1	0.00022908	0.404431	1
Cd84	0.000373717	0.404063	1
Ifit1bl2	0.00513536	0.403408	1
Dok3	0.000329364	0.403235	1
Mefv	0.00145659	0.40268	1
Stx11	0.00111137	0.402484	1
Ogfrl1	0.00413669	0.402437	1
Rap1b	0.000146115	0.402385	1
Chst12	0.00124188	0.402233	1
Mfsd6	0.00158816	0.402008	1
S100a6	0.000449556	0.401482	1
Ralb	0.00496007	0.396027	1
Gtf2b	0.004814	0.395923	1
Tspo	0.000811723	0.395429	1
Myadm	0.002147	0.394587	1
Psd4	0.00049404	0.394566	1
Mir22hg	0.000549955	0.393286	1
Sorl1	0.00032773	0.392737	1
Neat1	0.0145304	0.392549	1
Rab8b	0.0135142	0.391675	1
1810013L24Rik	0.000790605	0.391431	1
Klra17	0.00607982	0.390291	1
Nlrx1	0.00110181	0.390134	1
Preb	0.00207489	0.389774	1
Oas2	0.000128785	0.389725	1
Fam32a	0.000173282	0.38885	1
Hnmt	0.00915213	0.388211	1
Btg1	0.00283835	0.387623	1
Wsb1	0.00553392	0.387536	1
Tsc22d3	0.000530307	0.387158	1
Znhit1	0.00308564	0.386744	1
Slc31a2	0.038315	0.386157	1
Ostf1	0.000270799	0.38594	1
Nbeal2	0.00248976	0.385438	1
Mapk3	0.00177131	0.385251	1
Baz1a	0.00392151	0.385052	1
Nr4a1	0.0314398	0.383998	1
Lyz2	0.00321436	0.383151	1
Rnpep	0.000220144	0.38272	1
Ubb	7.29e-05	0.382509	1
Pfkl	0.020119	0.381651	1
Id1	0.0124261	0.381393	1
Steap4	0.00276998	0.379489	1
Lilra6	0.0048934	0.379261	1
Notch1	7.28e-05	0.378596	1
Atxn10	0.000392017	0.378569	1
Txnip	0.00364046	0.376153	1
Metrnl	0.00285457	0.375972	1
Dusp6	0.000121765	0.37585	1
Bnip3	0.000100182	0.374112	1
Phf23	0.0166684	0.373767	1
Adpgk	0.00367532	0.373338	1
Sh2d3c	0.000838611	0.372316	1
Tob1	0.00792494	0.372278	1
Unc119	0.00027388	0.370872	1
Dazap2	0.00137303	0.370343	1
Sdcbp	0.000467077	0.369226	1
Dhrs9	0.00016503	0.368612	1
Klhdc4	0.000258162	0.367088	1
Mtpn	0.00034313	0.367058	1
Vamp8	0.00480841	0.364956	1
Ypel5	0.00509768	0.364003	1
Map2k3	0.000828472	0.363649	1
Cstdc4	0.0258314	0.362816	1
Rab24	0.000473616	0.362442	1
Crispld2	0.00626851	0.362345	1
Dync1li1	0.00286541	0.361834	1
Card19	0.000247205	0.361529	1
Pirb	0.000591153	0.361353	1
Hmox2	0.0013346	0.358176	1
Max	0.000387211	0.357744	1
Etfrf1	0.000358392	0.357509	1
Atg3	0.000139931	0.356055	1
Bst2	0.0494156	0.355434	1
Amer2	0.0388182	0.353638	1
Spen	0.000408066	0.352879	1
Pag1	0.000709363	0.352358	1
Tspan13	0.0032752	0.351754	1
Slc40a1	7.33e-05	0.35147	1
Hck	0.00169086	0.351032	1
Ppp1r15b	0.00610083	0.350835	1
Gab2	0.00469624	0.350181	1
Lmo4	0.000196998	0.349193	1
Ly6c2	0.0440217	0.349043	1
Ccnl1	0.00108295	0.34872	1
Ncf2	0.00129499	0.347994	1
Isg15	0.046903	0.347608	1
Slc35a5	0.0128194	0.346856	1
Tm6sf1	0.00585945	0.346836	1
Kdm4c	0.000243772	0.346468	1
Slc22a15	0.012468	0.346042	1
Rchy1	0.00299284	0.345564	1
Gpx1	0.000181708	0.345265	1
Ngp	0.0166635	0.344876	1
Resf1	0.00546358	0.344657	1
Atp6v0e	0.000174792	0.344466	1
Cep350	0.0273688	0.343179	1
Sqor	0.000439696	0.342877	1
Nfe2l2	0.000605255	0.342271	1
Birc3	0.0104776	0.341476	1
Tmem38b	0.0022285	0.341292	1
1600014C10Rik	0.00420406	0.341058	1
Tnfaip8	0.00182875	0.340662	1
1600010M07Rik	0.00032886	0.33978	1
Lsp1	0.00177219	0.339638	1
Aacs	0.00351797	0.338695	1
Hlx	0.00807758	0.338581	1
Atp6v0a1	0.0173145	0.33705	1
Atf7ip	0.00242721	0.336885	1
Gnai2	0.00123236	0.336225	1
Trim12a	0.000166835	0.336207	1
Isyna1	0.0253774	0.335883	1
Ipcef1	0.00921621	0.335873	1
Lrrc41	0.00603161	0.335862	1
Itgb2l	0.00764924	0.334307	1
Crlf2	0.00168652	0.333833	1
Pttg1ip	0.00228463	0.333584	1
Clip1	0.00469572	0.333042	1
Snrk	0.00409187	0.332841	1
Arid4a	0.00122891	0.332811	1
Ssh2	0.00264197	0.332057	1
Ugp2	0.0222312	0.331669	1
Fam122a	0.00605624	0.330644	1
Ccpg1	0.00214248	0.330527	1
Pik3r5	0.008312	0.330249	1
Mctp2	0.00657434	0.328301	1
Aldh2	0.0066218	0.328258	1
Kdm7a	0.00420754	0.328193	1
Pilrb2	0.0043119	0.326469	1
Mrpl33	0.000490106	0.32633	1
Rasgrp4	0.000830858	0.326265	1
Susd6	0.00313005	0.323824	1
Sgk1	0.000593522	0.323824	1
Plscr1	0.00860093	0.323415	1
Wbp2	0.00856905	0.322449	1
Ppp1r15a	0.0393406	0.322355	1
Tbl1xr1	0.000314907	0.322241	1
Sgpl1	0.00283849	0.319972	1
Plekhg3	0.000497835	0.319842	1
Kdelr1	0.0373053	0.318857	1
Arid5a	0.0029244	0.318794	1
Nfkb1	0.00239351	0.317883	1
Il15	0.00231324	0.31648	1
Coq10b	0.000658427	0.31612	1
St8sia4	0.00699118	0.315816	1
Abtb1	0.00235527	0.31576	1
Vsir	4.75e-05	0.315591	1
Ulk1	0.0215221	0.314331	1
Pnkp	0.00360331	0.313922	1
Slc35c2	0.0383374	0.313619	1
Lrch4	0.000564336	0.313103	1
Atp6v1g1	0.000299706	0.312684	1
Ap1s2	0.00252535	0.311378	1
Rit1	0.00683386	0.310821	1
Fgl2	0.00767296	0.310666	1
Eif4ebp1	0.000464026	0.310533	1
B2m	0.00708535	0.31048	1
Hip1	0.00224107	0.310384	1
Ggct	0.0106153	0.31019	1
Prelid1	0.00136477	0.308979	1
Dck	0.00305688	0.308728	1
Phf12	0.00210615	0.30853	1
Plbd1	0.00102336	0.307906	1
Aldoa	0.00600812	0.307468	1
Hrh2	0.00607982	0.306326	1
Rilpl2	0.0435706	0.305681	1
Basp1	0.0212611	0.305583	1
Rac1	6.51e-05	0.304853	1
Abhd5	0.00952488	0.304165	1
Arf6	0.00483029	0.303798	1
Ctsa	0.043795	0.302891	1
Bin3	0.0111885	0.302773	1
Hsd17b11	0.0123045	0.302059	1
Gpank1	0.0146859	0.301682	1
Tnfsf14	0.00296258	0.301627	1
Gclm	0.0176171	0.301361	1
Szrd1	0.0148795	0.300556	1
Mgam	0.0302853	0.300439	1
Stat5b	0.0483982	0.300292	1
Ube4b	0.0223801	0.29983	1
Cept1	0.00844745	0.299613	1
Sik1	0.00886903	0.298835	1
Anxa11	0.00150085	0.297811	1
1810026B05Rik	0.00589727	0.297626	1
1810058I24Rik	0.0010037	0.297499	1
Cnot8	0.0338013	0.297441	1
F5	0.0108712	0.29651	1
Bri3	0.010176	0.296241	1
Slc2a1	0.00791364	0.296125	1
Mmp25	0.00186005	0.295569	1
Map2k4	0.00229347	0.294926	1
Tcn2	0.0026589	0.294907	1
Gpsm3	0.000403197	0.293648	1
Bcl2l11	0.02453	0.293587	1
Rab28	0.00776612	0.292954	1
Tiparp	0.00987567	0.292539	1
Sgms2	0.00266955	0.292498	1
Arid3a	0.00226099	0.292308	1
Ccdc12	0.00119013	0.291788	1
Stxbp5	0.0142946	0.29178	1
Pttg1	0.0182783	0.291696	1
Vasp	0.0107986	0.291422	1
Csf2ra	0.00802136	0.291418	1
Cds2	0.0049019	0.289579	1
Hpcal1	0.00010018	0.288113	1
Eif1	0.0028816	0.287996	1
Dhx38	0.00178299	0.286284	1
Rnf181	0.00479045	0.286269	1
Midn	0.00675151	0.286004	1
Picalm	0.00147681	0.285822	1
Tcirg1	0.00151824	0.284995	1
Stk40	0.0183183	0.284859	1
Themis2	0.000363098	0.284849	1
Ppp1r10	0.0352056	0.284789	1
Wbp1l	0.0292158	0.284171	1
Igkv6-23	0.000164693	0.282504	1
Tmem50b	0.000359134	0.282363	1
Retreg1	0.0215372	0.281868	1
Slc15a3	0.00750517	0.281705	1
Fam173a	0.00128346	0.280137	1
Adprh	0.00575461	0.279192	1
Actn1	0.0215266	0.278869	1
Oga	0.00878351	0.278158	1
Trem3	0.000766421	0.278148	1
Lcp1	0.000952299	0.277417	1
Lin7c	0.0490514	0.276613	1
Gucd1	0.0145037	0.276612	1
Ggt5	0.00117481	0.275879	1
Abr	0.0119869	0.275799	1
Lgals9	0.000579723	0.275457	1
Padi4	0.010077	0.275241	1
Rab5c	0.00437127	0.275233	1
Dennd3	0.0258314	0.274873	1
Sde2	0.0151505	0.274106	1
Paxx	0.000713891	0.274078	1
Fosb	0.00492943	0.274067	1
Hgsnat	0.0158219	0.273923	1
Mrpl10	0.0247058	0.273687	1
Mov10	0.00202243	0.273267	1
Mob1b	0.00646767	0.273191	1
Edem2	0.00545298	0.273103	1
Adssl1	0.0268668	0.272972	1
Ubald2	0.00649706	0.272928	1
Rgs14	0.000906464	0.272525	1
Pi16	0.00268646	0.272482	1
Slc9a3r1	0.0141781	0.271239	1
Rsu1	0.0370283	0.271052	1
Syk	0.00286636	0.269947	1
Mapk13	0.00636007	0.269813	1
Serinc1	0.00144196	0.269799	1
Pithd1	0.00300416	0.269753	1
Mettl9	0.0249061	0.269548	1
Gm21188	0.0247058	0.269018	1
Pbx1	0.00212137	0.268884	1
Diaph1	0.00454149	0.2688	1
Arrb2	0.000838653	0.268592	1
Rnf146	0.0386133	0.268556	1
Ctnnbip1	0.0355575	0.267931	1
Plekhf2	0.0132632	0.266641	1
Arhgap25	0.000364052	0.265654	1
Mfsd14b	0.00148078	0.26487	1
Cdk9	0.00559802	0.26381	1
Rbm47	0.0187525	0.262958	1
Bcl6	0.00182608	0.262602	1
Cd24a	0.00297088	0.262229	1
Taf13	0.00818796	0.262148	1
Ddit3	0.00661306	0.261848	1
Cln5	0.0016645	0.261388	1
Fam217b	0.0442142	0.259907	1
Mgst1	0.0292023	0.258992	1
Actg1	0.00427843	0.258791	1
Tug1	0.0123045	0.256984	1
Strn	0.00404722	0.256403	1
Zfpl1	0.0256222	0.25534	1
Ubl3	0.0042405	0.254348	1
C1rl	0.00384969	0.253872	1
Ripk1	0.00268013	0.253078	1
Rnf25	0.00439696	0.252991	1
Gmfg	0.000877345	0.25272	1
Foxo3	0.031439	0.252451	1
Gpi1	0.00355925	0.252012	1
Il17ra	0.0019234	0.251925	1
Arpc3	0.003557	0.251229	1
Tfeb	0.00809429	0.250614	1
mt-Co2	0.00134726	-0.252193	1
Camta2	0.0376337	-0.27909	1
mt-Nd1	0.00039659	-0.281577	1
Phf6	0.0346594	-0.288034	1
Wdr43	0.0346594	-0.288711	1
Cox8a	0.0442898	-0.307439	1
Ube2d1	0.0466679	-0.315801	1
Mplkip	0.0494878	-0.322914	1
mt-Cytb	0.00282687	-0.327743	1
Pes1	0.031831	-0.336794	1
Usp39	0.0433808	-0.356615	1
Nubp1	0.00166127	-0.362376	1
Edc4	0.00267447	-0.365134	1
Tomm40	0.03112	-0.36822	1
Mcm4	0.0299834	-0.380472	1
Ndufaf8	0.0332938	-0.383697	1
Stat1	0.0398542	-0.385192	1
Atp5e	0.0385913	-0.388086	1
Tial1	0.0417795	-0.394889	1
Atl3	0.0475847	-0.398075	1
Ssr2	0.0320306	-0.398313	1
Igkv1-135	0.0416937	-0.400185	1
Nop14	0.0102348	-0.405584	1
Crk	0.0217143	-0.406523	1
mt-Atp6	0.00331525	-0.411133	1
Scpep1	0.0104185	-0.413506	1
Pam16	0.00543809	-0.421732	1
Arfgap2	0.018646	-0.421746	1
Dapl1	0.00267447	-0.423188	1
Tigd2	0.0319744	-0.424005	1
Nudt16	0.0201959	-0.426088	1
Taf5l	0.0313602	-0.431135	1
Eef1b2	0.0216442	-0.450208	1
B3gnt5	0.018936	-0.453049	1
Psmb8	0.0280626	-0.461518	1
Erap1	0.0301001	-0.466885	1
Zfp617	0.00634806	-0.46698	1
Ebf1	0.0290756	-0.467099	1
Map4k1	0.03112	-0.477605	1
Chchd1	0.0396844	-0.478113	1
Timm17a	0.0417795	-0.484664	1
Atad1	0.00469624	-0.487865	1
Eml4	0.0188258	-0.495299	1
Tomm70a	0.0130125	-0.495728	1
C87436	0.0308953	-0.496084	1
Dhx9	0.0462941	-0.498087	1
Ctso	0.0204802	-0.498164	1
Limd2	0.00383757	-0.502119	1
Ctss	0.0160159	-0.506137	1
Fcrla	0.0190931	-0.506861	1
Txndc5	0.0412999	-0.509356	1
Ralgps2	0.0444541	-0.513016	1
Nuak2	0.0191962	-0.514249	1
Tmem173	0.0234672	-0.525696	1
Ndufs3	0.0228838	-0.53275	1
Nkg7	0.00906098	-0.535132	1
Ddost	0.00974858	-0.537365	1
Tmed9	0.0366788	-0.539581	1
H2-Eb2	0.0307002	-0.540803	1
Ube2v2	0.00447012	-0.543896	1
Ly86	0.0375669	-0.546505	1
Nol7	0.0413101	-0.547175	1
Rps27rt	0.0199627	-0.552314	1
Pml	0.0084508	-0.556589	1
Ly6a	0.00106502	-0.566004	1
Rps14	0.000172837	-0.567116	1
Ccdc50	0.0030965	-0.568315	1
Ccr2	0.0294698	-0.569246	1
Gnas	0.00967173	-0.569622	1
BC004004	0.0265602	-0.569683	1
Clec2d	0.0462139	-0.57577	1
Rpl24	7.48e-05	-0.57668	1
Fyn	0.0100832	-0.582085	1
Shisa5	0.00182581	-0.582616	1
Trav4-3	0.00102992	-0.583589	1
Srrm2	0.0495372	-0.586231	1
Pxdc1	0.0439626	-0.590305	1
Hprt	0.00646464	-0.603757	1
Cd4	0.00987608	-0.604656	1
Tuba1b	0.0323758	-0.60572	1
Grcc10	0.00480074	-0.607625	1
Serpina3g	0.00125694	-0.61343	1
Eea1	0.0131336	-0.614989	1
Ran	0.0351273	-0.618042	1
Brwd1	0.0339973	-0.62078	1
Ociad1	0.0152536	-0.621427	1
Rps25	0.00319416	-0.622248	1
Hnrnpa3	0.0320241	-0.622592	1
Eif3i	0.0456905	-0.626826	1
Rftn1	0.0126662	-0.627358	1
Igkv10-96	0.0304364	-0.63013	1
Uqcrc2	0.00897281	-0.634137	1
Rpl4	0.00615985	-0.635077	1
Uba52	0.00577611	-0.640136	1
Mzb1	0.0288039	-0.640766	1
Npm1	0.00028423	-0.64087	1
Sec61b	0.0358717	-0.642258	1
Gm26917	0.000436102	-0.644328	1
Rpl7a	0.000126178	-0.645684	1
Cycs	0.0493307	-0.648077	1
Zap70	0.0258314	-0.649621	1
Rack1	0.0014378	-0.651864	1
Serbp1	0.020216	-0.654441	1
Psma3	0.0134243	-0.65593	1
Ighd	0.0231471	-0.656197	1
Cnbp	0.0244548	-0.657742	1
Trbv20	0.00146272	-0.65816	1
Il2rg	0.00387894	-0.66385	1
Naca	0.00263867	-0.667716	1
Igkv1-117	0.0204802	-0.668724	1
Fchsd2	0.0458321	-0.673879	1
Cd72	0.0167676	-0.677213	1
Ube3a	0.00844414	-0.683707	1
Irf8	0.0325063	-0.686991	1
Ms4a1	0.00271775	-0.687091	1
S100a4	0.00987608	-0.688294	1
Pabpc1	0.000106778	-0.689369	1
Pebp1	0.0169459	-0.691302	1
Rsrc2	0.0423971	-0.701539	1
Rbm3	0.000526303	-0.703171	1
Rpl7	0.000193057	-0.703437	1
Eif5b	0.00599704	-0.705364	1
Hnrnpa2b1	0.000178277	-0.705397	1
Hnrnpa1	0.0120972	-0.709921	1
Nme2	0.00194997	-0.71233	1
Cox7b	0.00915029	-0.712367	1
Hnrnpab	0.0262456	-0.716819	1
Gbp5	0.00422366	-0.716824	1
S100a10	0.020744	-0.718428	1
Epsti1	0.00972199	-0.722284	1
Ets1	0.0116349	-0.723397	1
Gimap1	0.00786696	-0.726791	1
Ighm	0.00358625	-0.72839	1
Gimap6	0.00169408	-0.734894	1
Eef1d	0.0212205	-0.734985	1
Eif3f	0.000969087	-0.735287	1
Rpl5	0.00171648	-0.749346	1
Gm30211	0.00034627	-0.755037	1
Gimap3	0.00600074	-0.77332	1
Rps21	0.000209241	-0.77578	1
Tbc1d4	0.00102992	-0.776455	1
Selenop	0.00460262	-0.777937	1
Arap2	0.0109981	-0.784289	1
Cd83	0.0111834	-0.788109	1
Cd3d	0.00100761	-0.789077	1
Tubb5	0.015638	-0.791857	1
Hmgn1	0.00579173	-0.793786	1
Ccl5	0.000252672	-0.794546	1
Crip1	0.00322643	-0.808801	1
Nop10	0.00132087	-0.815219	1
Ms4a4b	0.000899693	-0.816335	1
Rpl38	0.000142029	-0.817602	1
Ms4a6b	0.00210955	-0.820771	1
Gimap8	0.00211137	-0.826834	1
Atp5g2	0.000226289	-0.829458	1
Il7r	0.0140588	-0.829726	1
Rpl36al	0.00116767	-0.832655	1
Gimap4	0.00256322	-0.834713	1
H2-Ob	0.00121249	-0.84793	1
Hsp90ab1	7.2e-05	-0.848184	1
Fcmr	0.00980833	-0.86031	1
Ifi30	0.02173	-0.862377	1
Cd3g	0.0405008	-0.874547	1
Rpl22l1	0.00234413	-0.894309	1
H2-DMa	0.0106478	-0.897246	1
Mef2c	0.000984973	-0.908013	1
Iglc3	0.000298336	-0.928085	1
Cd79b	0.000591059	-0.937107	1
Xist	0.000146341	-0.955371	1
Ptprcap	0.000125833	-0.988132	1
Ly6d	0.000291218	-1.046	1
Cd3e	0.000931128	-1.0829	1
H2-DMb2	0.000114762	-1.11734	1
Lgals1	0.000107609	-1.14462	1
Ighv5-4	0.00267447	-1.22404	1
AW112010	7.33e-05	-1.30882	1
Igkv14-111	0.0428081	-1.53265	1

## Sheet: Table S4I
Table S4I. DEGs in NK cells in OE/ON comparison group.
	p_val	avg_logFC	p_val_adj
Igkv6-23	5.48e-08	0.639874	0.00117268
Junb	3.1e-05	0.577573	0.663258
Igkv3-4	3.84e-05	0.825393	0.821791
Jchain	3.84e-05	0.434533	0.821791
Cd3d	0.00299218	1.04295	1
Fos	0.00053776	0.849003	1
Pde4b	0.00587393	0.785025	1
Igkv4-59	0.000186714	0.733231	1
Pura	0.0104353	0.686861	1
Atrx	0.00452457	0.669339	1
Ufl1	0.00339821	0.669187	1
Ifi27l2a	0.0110067	0.625154	1
Sufu	0.0188825	0.622705	1
Emb	0.000243402	0.616533	1
Aff3	0.0453864	0.604192	1
Cd3e	0.031641	0.601537	1
Lilr4b	0.021272	0.599904	1
Ms4a6b	0.00755545	0.597957	1
Eif3e	0.00034162	0.597433	1
Tnfrsf18	0.0141043	0.593276	1
2410006H16Rik	0.000708123	0.586177	1
Triap1	0.0149837	0.582269	1
Atp6v1b2	0.00185344	0.579409	1
Acot13	0.00339821	0.575558	1
Runx3	0.0449967	0.571926	1
Tnfsf8	0.00092556	0.560131	1
Spag9	0.0184084	0.560005	1
Rbm17	0.00897158	0.553586	1
Dusp5	0.00940192	0.551936	1
Ms4a4c	0.0144887	0.549911	1
Ufd1	0.000341949	0.543523	1
Sh3kbp1	0.00488331	0.538321	1
Igkv1-135	0.00425938	0.534536	1
Prpf38b	0.0428173	0.533783	1
Orai3	0.00580649	0.528953	1
Hscb	0.000142467	0.519739	1
Rprd2	0.0229873	0.516635	1
Limd2	0.00284756	0.513612	1
Zfp995	0.00593399	0.513406	1
Lamtor5	0.00196082	0.511267	1
Zfp574	0.00380507	0.51051	1
Dock9	0.000894142	0.510049	1
Prag1	0.00554662	0.506806	1
Rgs10	0.000646291	0.505802	1
Parp14	0.0382569	0.505744	1
Gmps	0.0299779	0.504844	1
Taf6	0.000238259	0.503285	1
Rnf213	0.040429	0.497434	1
Rapgef6	0.0120686	0.497378	1
Tbc1d10b	0.0102106	0.496542	1
Trip12	0.0111269	0.495684	1
Rab5if	0.0139323	0.492968	1
Grb2	0.00200545	0.492877	1
Maml3	0.00633353	0.487746	1
Gbp9	0.0154523	0.481745	1
Asb2	0.00901026	0.479641	1
Rbm5	0.00704937	0.473803	1
Mrpl24	0.0251722	0.473796	1
H13	0.0196455	0.473506	1
Jun	0.00489692	0.473297	1
Sike1	0.0262424	0.470302	1
Slfn1	0.00517291	0.468354	1
Kmt2a	0.0141203	0.462487	1
Gyg	0.0340561	0.461955	1
Dda1	0.0039921	0.461257	1
Phf8	0.0306081	0.458906	1
Slfn2	0.0269171	0.457834	1
Cyb5a	0.0210354	0.456565	1
Sri	0.00666466	0.456135	1
Pnrc2	0.0239754	0.454497	1
Ctnna1	0.00577988	0.453876	1
Spg11	0.0184524	0.453819	1
Dnajb12	0.0284683	0.451545	1
Cap1	0.00238832	0.450995	1
Srrm1	0.00840987	0.450628	1
Helz2	0.0106412	0.450403	1
Foxo1	0.0498445	0.449626	1
Ehmt1	0.0172393	0.448869	1
Ifrd1	0.0115866	0.445613	1
Gmds	0.0267886	0.444809	1
Surf4	0.0231116	0.444522	1
Prpf18	0.0257279	0.444453	1
Uqcrc2	0.04027	0.439264	1
Ube2m	0.0484844	0.43656	1
Emg1	0.0121343	0.436537	1
Trafd1	0.020516	0.434246	1
Yipf1	0.027894	0.432191	1
Taf7	0.00245496	0.431829	1
Prpsap1	0.00935246	0.430807	1
Nup188	0.0270605	0.429001	1
Zup1	0.0320392	0.427532	1
Zfp566	0.0284683	0.424443	1
Gmip	0.0441837	0.424131	1
Lilrb4a	0.0408699	0.423346	1
Bid	0.00135827	0.423176	1
Lrrc41	0.0131278	0.420598	1
Klhl24	0.00532189	0.419914	1
Phc3	0.0305628	0.418633	1
Ehd3	0.0149837	0.418488	1
Mknk1	0.0458047	0.417311	1
Armh3	0.030238	0.416677	1
Stk39	0.00864692	0.41618	1
Ubac2	0.0118631	0.41612	1
Srsf5	0.0101275	0.415266	1
Ccni	0.0183702	0.415168	1
Uhrf2	0.00680393	0.413362	1
Isca1	0.0412041	0.412447	1
Rabgap1l	0.0176231	0.411061	1
Ubash3a	0.0277701	0.410948	1
Camta1	0.0062512	0.410543	1
Rarg	0.0440629	0.404561	1
St6galnac4	0.0184524	0.404414	1
Tor1a	0.0495889	0.403626	1
Irf2bp2	0.0324239	0.401375	1
Cd2ap	0.0484844	0.400174	1
Tada1	0.0211468	0.399465	1
Wdr82	0.0155154	0.399245	1
Ptp4a2	0.027336	0.399146	1
Kpna1	0.0191059	0.398494	1
Slc44a2	0.0202591	0.39789	1
Stx5a	0.0338269	0.394688	1
Abhd14b	0.00400736	0.392494	1
Rere	0.0172393	0.391501	1
Igsf8	0.00467417	0.391266	1
Gid8	0.014037	0.390865	1
Memo1	0.0239207	0.390575	1
Pycr2	0.00580649	0.390326	1
Atf4	0.0478356	0.389871	1
Rrnad1	0.0453065	0.389543	1
Mfsd6	0.00136038	0.38929	1
Dtx3l	0.0316553	0.388638	1
Taf8	0.000186714	0.386784	1
Sp140	0.0467024	0.385388	1
Serpina3f	0.0267886	0.381762	1
Btg1	0.0216691	0.377121	1
Hvcn1	0.0331199	0.376212	1
Gadd45gip1	0.0180911	0.375524	1
Adsl	0.0316553	0.373538	1
Rgs19	0.0214269	0.373332	1
Mdp1	0.0107063	0.373309	1
Gpr107	0.0347454	0.371899	1
Senp2	0.0466366	0.370895	1
Txndc9	0.0131943	0.370437	1
Psmc6	0.0131471	0.370257	1
Plcxd2	0.00631712	0.3666	1
Mtrr	0.0232322	0.362968	1
2021-03-06	0.0102106	0.362487	1
Herpud1	0.0363165	0.362023	1
Cul4a	0.00421936	0.361944	1
Acbd5	0.00425938	0.360948	1
Pgp	0.0360263	0.358935	1
Ipo5	0.0120238	0.358665	1
Scai	0.007206	0.357027	1
Gm45716	0.00863911	0.356996	1
Ccdc25	0.00863911	0.356621	1
Nomo1	0.0453065	0.356261	1
Txnl4a	0.00551227	0.355427	1
Dusp1	0.0257279	0.353341	1
Glo1	0.0280224	0.352879	1
Taf1c	0.0115063	0.351417	1
Bccip	0.044288	0.348352	1
Pnkp	0.025175	0.34827	1
Dhx9	0.0476182	0.347798	1
E2f4	0.0241993	0.34779	1
Ndufaf5	0.0391694	0.347316	1
Crim1	0.0115063	0.346634	1
Rpgr	0.00425938	0.346043	1
Msh2	0.00653368	0.345493	1
Traf3ip3	0.0161037	0.345341	1
Elp3	0.017615	0.342366	1
Smarca2	0.00653426	0.341874	1
Rab21	0.00939557	0.341696	1
Tnks	0.0106412	0.339172	1
Tardbp	0.042551	0.338721	1
Hpcal1	0.0258258	0.338435	1
Hibch	0.00148048	0.338194	1
Usp30	0.00559042	0.337659	1
Zfp809	0.0347454	0.33743	1
BC005537	0.00287199	0.336787	1
B4galt7	0.0120238	0.335064	1
Upf3a	0.0398966	0.334795	1
Naxd	0.0211468	0.333607	1
Desi1	0.00979552	0.33313	1
Ndufa10	0.038167	0.332235	1
Traf2	0.0197568	0.332131	1
Selenot	0.0453326	0.330876	1
Ankrd52	0.00593399	0.33085	1
Nsmce1	0.0270968	0.3289	1
Plac8	0.00213904	0.328373	1
Ccdc137	0.0220652	0.328337	1
Igkv17-127	0.00425938	0.328197	1
Ganc	0.0220652	0.32731	1
Socs7	0.0220652	0.325115	1
Dctn2	0.0173165	0.32385	1
Sp110	0.0112192	0.322871	1
Zkscan17	0.018105	0.322713	1
Il16	0.00265072	0.322542	1
Ddx5	0.0108248	0.322364	1
Hmgn1	0.0276224	0.321661	1
Ighg3	0.000894142	0.319997	1
Crtam	0.0481237	0.318981	1
Usp18	0.0035235	0.317921	1
Icosl	0.0267886	0.316825	1
Gabarapl2	0.0429496	0.315507	1
Rsbn1l	0.0294194	0.313556	1
Gbp3	0.0211771	0.31224	1
Nutf2	0.0487969	0.310505	1
Btbd19	0.0060115	0.310023	1
Atn1	0.0168112	0.309443	1
Plekha1	0.0376443	0.30841	1
Zxdc	0.0209494	0.307768	1
Znhit3	0.0268508	0.305945	1
Hsdl2	0.0211771	0.302579	1
AI837181	0.0221601	0.302397	1
Cst7	0.0431021	0.302148	1
A630052C17Rik	0.00425938	0.301021	1
Pepd	0.0217816	0.299009	1
Mtfr1l	0.0134799	0.298614	1
Zfp672	0.0423773	0.296501	1
Rfx5	0.00425938	0.29578	1
Bfar	0.0250922	0.291311	1
Rap1a	0.0388	0.290904	1
Pml	0.0169874	0.287669	1
Clic1	0.00951396	0.287522	1
Nob1	0.0351031	0.286774	1
Amz2	0.0147089	0.285827	1
5530601H04Rik	0.0244525	0.285319	1
Mgst2	0.0195048	0.283017	1
Rbm7	0.0234414	0.281126	1
Gnpda2	0.0242864	0.280267	1
Drosha	0.017615	0.279509	1
Cd5	0.0257279	0.278802	1
Uspl1	0.0257279	0.274619	1
Cym	0.0284683	0.274578	1
Cd1d1	0.0257279	0.273447	1
Uap1	0.0209982	0.269449	1
Vps13d	0.0141349	0.267942	1
Rpl24	0.00244612	0.263821	1
Rnf149	0.0232322	0.258254	1
Katnal1	0.0284683	0.257799	1
Ggps1	0.0458047	0.256646	1
Ncbp3	0.0202323	0.256133	1
Timeless	0.0267886	0.254754	1
Mpv17	0.0184524	0.253412	1
Ly6e	0.0483007	0.252266	1
Zfp664	0.0391694	0.251217	1
Fmnl3	0.0425562	0.250201	1
Rps8	0.0052579	-0.250158	1
Usp42	0.0440334	-0.258665	1
Fcer1g	0.0169953	-0.275931	1
Nup93	0.0440334	-0.276582	1
Fbxl17	0.0440334	-0.281942	1
Gnas	0.0489799	-0.288183	1
Rps29	0.0351393	-0.288283	1
Rbm14	0.0440334	-0.296581	1
Ifngr1	0.039316	-0.297919	1
Smad1	0.0336502	-0.302873	1
Slc52a2	0.0440334	-0.303669	1
Cdc42	0.0341103	-0.304212	1
Nit1	0.0440334	-0.304975	1
Atad3a	0.0440334	-0.305376	1
Hmbs	0.0440334	-0.30767	1
Plekhg2	0.0440334	-0.30783	1
Serf2	0.00390539	-0.313643	1
Rps21	0.0216647	-0.316071	1
mt-Atp8	0.0291601	-0.319114	1
Fth1	0.0104676	-0.323297	1
Kcnab2	0.0382454	-0.323382	1
Rpa2	0.0440334	-0.323768	1
Crip1	0.0468052	-0.324777	1
Id2	0.0276959	-0.328535	1
Mpp1	0.0440334	-0.329237	1
Rpl36	0.00525621	-0.32988	1
Ostf1	0.0311379	-0.330633	1
Cox8a	0.00611571	-0.330744	1
Orc5	0.0336502	-0.337577	1
Ncr1	0.0321841	-0.340116	1
Ppt2	0.0346376	-0.340804	1
Strip1	0.0336502	-0.341228	1
Patl1	0.0440334	-0.342238	1
Msi2	0.0336502	-0.345692	1
Bud31	0.0463779	-0.350469	1
Tyrobp	0.0228594	-0.350871	1
Zc3h7a	0.014782	-0.355449	1
Herc2	0.0463779	-0.357616	1
Atp5j2	0.0265326	-0.358283	1
Ndufa13	0.00791745	-0.359771	1
Pnpla8	0.0336502	-0.359873	1
Mynn	0.0336502	-0.362871	1
Zc3h12a	0.0379496	-0.364106	1
Rpl38	0.00303539	-0.364426	1
Ppp1r14b	0.0492764	-0.367534	1
Calhm2	0.0336502	-0.369058	1
Fam98b	0.0480937	-0.370069	1
Nabp2	0.0195048	-0.370322	1
Plscr4	0.0440334	-0.371031	1
Styx	0.0372444	-0.375867	1
Arf1	0.0240829	-0.378975	1
Baz2a	0.0348854	-0.379772	1
Rpain	0.0336502	-0.388096	1
Cyba	0.0468656	-0.390296	1
Impdh1	0.0357131	-0.394337	1
Mrps30	0.0111635	-0.397136	1
Gapvd1	0.0372444	-0.402653	1
Prpf4	0.0440334	-0.405602	1
Hexb	0.0415103	-0.405755	1
Angel2	0.0111635	-0.406009	1
Entr1	0.0261428	-0.408761	1
Nudt9	0.0408578	-0.40895	1
Gng5	0.0117493	-0.409811	1
Chic2	0.02212	-0.410123	1
Mdm2	0.0349897	-0.41078	1
Pigm	0.025655	-0.412762	1
Sde2	0.0396217	-0.41439	1
Tfpt	0.0336502	-0.414919	1
Dok2	0.0185438	-0.414988	1
Ap3s1	0.0384437	-0.425801	1
Cobll1	0.0139332	-0.427103	1
Ppp4r3a	0.0250036	-0.427554	1
Aip	0.0383398	-0.432272	1
Col4a3bp	0.0332094	-0.435566	1
Ost4	0.0139931	-0.440666	1
Rac1	0.00406562	-0.441179	1
Nsfl1c	0.0451181	-0.441977	1
Emc4	0.0339067	-0.449408	1
Chchd2	0.0172927	-0.450272	1
Ybx1	0.0366309	-0.451872	1
Pkm	0.0460039	-0.453126	1
Hacd2	0.00629337	-0.454198	1
Tmem223	0.0348525	-0.457125	1
Tomm7	0.0085891	-0.457149	1
Ywhaz	0.00130723	-0.459514	1
S100a13	0.0240801	-0.462399	1
Atp5k	0.0438872	-0.464581	1
Hnrnpa0	0.0111635	-0.464771	1
Rap1gap2	0.025655	-0.465137	1
Rhoc	0.0315757	-0.469474	1
Wbp4	0.0372444	-0.475199	1
Tbpl1	0.014782	-0.476301	1
Tes	0.027564	-0.476963	1
Snx18	0.0277701	-0.477334	1
Zfp945	0.0434284	-0.491083	1
Tasor	0.016946	-0.492742	1
Crlf3	0.0114501	-0.520209	1
1810037I17Rik	0.0242363	-0.522179	1
H2afz	0.00156682	-0.525276	1
Ifitm10	0.0283803	-0.527102	1
Cox7c	0.00973809	-0.53005	1
Klrc2	0.0444833	-0.530874	1
Klrb1c	0.00242264	-0.535625	1
Hook3	0.0111635	-0.538437	1
Exosc1	0.0183575	-0.545056	1
Nrarp	0.0385671	-0.546448	1
Cma1	0.0440334	-0.552423	1
Maf	0.014782	-0.554304	1
Capg	0.026465	-0.561935	1
Rbpms	0.0130925	-0.562151	1
Dbi	0.0050759	-0.568484	1
Pde2a	0.00613925	-0.576001	1
Adamts14	0.0118676	-0.585941	1
Cox7b	0.00850115	-0.589169	1
Card19	0.00280802	-0.594734	1
Dido1	0.0129346	-0.627128	1
Serpinb6b	0.0224875	-0.639874	1
Zeb2	0.00830955	-0.643719	1
Clec2d	0.0121986	-0.660259	1
Klrg1	0.025655	-0.705907	1
Serpinb9	0.00341708	-0.754363	1
Itgam	0.0125185	-0.764645	1
Lgals1	0.0118184	-0.863952	1
Prf1	0.00597691	-1.19109	1
Gzma	0.00709048	-1.32062	1
Gzmb	0.034842	-1.8685	1

## Sheet: Table S4J
Table S4J. DEGs in naïve CD4+ T cells in OE/ON comparison group.
	p_val	avg_logFC	p_val_adj
Igkv3-4	4.61e-31	1.44496	9.85e-27
Gzmb	2.46e-12	1.27987	5.25e-08
Rpl37a	7.84e-12	-0.389271	1.68e-07
Ccl5	4.74e-11	1.09414	1.01e-06
Igkv4-59	9.01e-11	0.78516	1.93e-06
Rpl35a	1.71e-10	-0.376655	3.66e-06
Rps29	2.39e-10	-0.433794	5.11e-06
Rps28	5.12e-10	-0.448625	1.1e-05
Tmsb10	1.46e-09	-0.322323	3.11e-05
Tspan32	2.99e-09	-0.507944	6.39e-05
Rps27	3.88e-09	-0.345581	8.29e-05
Nkg7	1.46e-08	0.748375	0.000312314
Ly6c2	2.42e-08	1.35684	0.000516782
Rpl41	3.53e-08	-0.301895	0.00075551
Igkv1-135	4.38e-08	0.677873	0.000937607
Rpl36	7.54e-08	-0.322723	0.00161194
Trbv16	9.64e-08	0.88032	0.00206233
Limd2	3.53e-07	-0.306481	0.0075586
Cirbp	7.22e-07	-0.448211	0.0154444
Rpl38	9.96e-07	-0.325311	0.021301
Ly6a	1.04e-06	0.554489	0.0222943
Rps26	1.19e-06	-0.280687	0.0254467
Jun	2.14e-06	0.612767	0.0456633
Slpi	3.58e-06	0.554264	0.0764679
Ndufa7	4.76e-06	-0.407119	0.101703
Rpl35	8.15e-06	-0.272048	0.17436
Hmgn2	9.65e-06	-0.32858	0.206254
Hspa8	1.93e-05	0.440413	0.412147
Hsp90b1	2.1e-05	0.650976	0.449836
Bola2	2.21e-05	-0.377807	0.473199
Arhgef1	2.37e-05	-0.396219	0.506618
Junb	2.54e-05	0.571342	0.544041
Atp5e	4.07e-05	-0.316572	0.871304
Hspa5	4.24e-05	0.716799	0.905607
Trbv20	0.000744652	-0.751449	1
Cd74	0.00165063	-0.590094	1
Ly6c1	0.000737621	-0.506826	1
Tmem71	8.55e-05	-0.505281	1
Xist	0.0012674	-0.464892	1
2510002D24Rik	0.000464564	-0.437303	1
Lars2	0.00314462	-0.41034	1
Fibp	0.00212013	-0.39526	1
Mgst2	0.000592993	-0.380933	1
St8sia6	0.000247306	-0.345002	1
Znrf1	0.00869995	-0.343726	1
Igfbp4	0.007217	-0.343691	1
Eif2s2	0.00115718	-0.343458	1
Dennd1a	0.0214757	-0.343115	1
Gimap1	0.00021833	-0.337629	1
Kdm3b	0.0112873	-0.337271	1
Ttc14	0.00223895	-0.335681	1
Il6st	0.0287218	-0.333351	1
Ndrg3	0.00241054	-0.331968	1
BC005624	0.0263762	-0.331612	1
Tomm7	0.000326731	-0.328935	1
Rps17	9.5e-05	-0.326768	1
Ankra2	0.0241019	-0.326499	1
Clec2d	0.000196793	-0.325688	1
Ikbke	0.0248176	-0.323201	1
Chfr	0.0021607	-0.321689	1
Cers5	0.00273683	-0.318828	1
Cyld	0.00566348	-0.311823	1
mt-Nd3	0.000267397	-0.307732	1
Atp5mpl	5.56e-05	-0.306359	1
Id3	0.0279095	-0.296743	1
Gtf2a2	0.00279825	-0.295614	1
Smc4	0.0073382	-0.292746	1
Stx6	0.0331649	-0.28662	1
Ip6k1	0.0460063	-0.285593	1
Rpl22l1	0.000238562	-0.284706	1
Foxp1	0.000184378	-0.28469	1
Klhl24	0.0254171	-0.284492	1
Sugp1	0.0048859	-0.28191	1
Rnf44	0.0119581	-0.28176	1
Irgm1	0.00658013	-0.281332	1
Rps6ka1	0.000423663	-0.280948	1
Izumo4	0.000449807	-0.279708	1
Pdlim1	0.00549651	-0.277425	1
0610030E20Rik	0.0159029	-0.27738	1
Plekhg2	0.0115084	-0.275598	1
Snx20	0.0278411	-0.275329	1
Anapc11	0.00433919	-0.274457	1
Taok2	0.0291535	-0.274133	1
Pxk	0.0137526	-0.27112	1
Smim14	0.00747004	-0.26939	1
Gstp3	0.00188993	-0.268119	1
Dgka	0.000540953	-0.26781	1
Rgcc	0.0035707	-0.266645	1
Cdkn2d	0.00662626	-0.266502	1
Sdhaf1	0.00323936	-0.26628	1
Scand1	0.00302705	-0.266219	1
Cdk2ap2	0.00271665	-0.264475	1
Pced1b	0.00189242	-0.263755	1
4632427E13Rik	0.0225968	-0.263033	1
Sfxn3	0.0119274	-0.262842	1
Zfp68	0.0460008	-0.262581	1
Smap1	0.0438042	-0.261238	1
Ago2	0.0021221	-0.260452	1
Chmp2a	0.0180674	-0.259636	1
Rpl31	0.00162287	-0.259624	1
Gatd3a	0.022174	-0.259517	1
Chd8	0.00716244	-0.259199	1
Lef1	0.00547065	-0.257968	1
Nop10	0.000536713	-0.257419	1
Npm3	0.00585983	-0.256515	1
Nsg2	0.00257068	-0.255637	1
Dapl1	0.00183385	-0.254913	1
Tiprl	0.0482791	-0.254183	1
Fam174a	0.0315934	-0.253694	1
Med4	0.0231658	-0.253539	1
Smco4	0.0420557	-0.252471	1
Ldb1	0.00057756	-0.252342	1
Trmt10c	0.00639339	-0.252234	1
Atp5j2	0.0124522	-0.250362	1
Rabep2	0.00997329	0.252591	1
Prpf40a	0.046031	0.252633	1
Jak1	0.0315165	0.256998	1
Marcksl1	0.0123752	0.258225	1
Prex1	0.013753	0.26151	1
Clta	0.00701555	0.265461	1
Hdac7	0.0187669	0.267617	1
Srprb	0.0235541	0.268494	1
Tagap	0.0417563	0.268502	1
Usp38	0.0266529	0.268647	1
Mctp2	0.00561708	0.268662	1
Usp18	0.0400174	0.271118	1
Sik2	0.0247121	0.27243	1
Prkx	0.019203	0.277028	1
Itgb2	0.0471222	0.277169	1
Srgn	0.0404264	0.280789	1
Fip1l1	0.0175519	0.283228	1
Actg1	0.0016118	0.284027	1
Lgals3bp	0.0267091	0.28621	1
Slmap	0.0232792	0.291357	1
Ide	0.00517558	0.29275	1
Lman2	0.0463662	0.293896	1
Thada	0.0307224	0.299338	1
AI506816	0.0461706	0.299408	1
Cd69	0.000987665	0.300597	1
Ppib	0.00307727	0.30231	1
Rpn1	0.0219749	0.302673	1
Ctla2a	0.00278422	0.306369	1
Map7d1	0.011042	0.307025	1
Plk3	0.0138946	0.309462	1
Lonp2	0.0467752	0.310692	1
Sun2	0.0427868	0.310707	1
Ccnd2	0.00720248	0.314669	1
Ostm1	0.025219	0.316857	1
Tor3a	0.00715172	0.317453	1
P4hb	0.0227663	0.317774	1
Gnptab	0.00421393	0.320717	1
Gapvd1	0.0378329	0.322187	1
Gzmm	0.00407883	0.326684	1
Ms4a6b	0.00871507	0.32946	1
Bdp1	0.0425661	0.331116	1
Tmem33	0.00567979	0.332143	1
2610035D17Rik	0.00865911	0.334694	1
Syngr2	0.0106126	0.339908	1
St3gal6	0.0259048	0.341283	1
Dpp4	0.0023902	0.341954	1
Cst7	0.000288305	0.342784	1
Acp5	0.00320026	0.343053	1
Pdia3	0.0387016	0.343841	1
Lcp1	0.0248073	0.352336	1
Cpne3	0.0191794	0.355915	1
Kidins220	0.00191964	0.355952	1
Adgre5	0.0158014	0.356192	1
Gimap7	0.0311245	0.356807	1
Dnajc15	0.0176917	0.357586	1
Selplg	0.00288031	0.358827	1
Igkc	0.000217813	0.359561	1
Vsir	0.0149417	0.361267	1
Itfg1	0.00976808	0.3676	1
Pag1	0.0114239	0.374355	1
Lbr	0.0460964	0.377749	1
Dnmt1	0.0340188	0.379621	1
Isg15	0.0219455	0.381793	1
Dnajb11	0.0218431	0.38202	1
Pde2a	0.00661655	0.38326	1
Lpin1	0.0108498	0.385773	1
Cxcr6	0.0160089	0.386474	1
Jchain	0.000628747	0.390461	1
Atrx	0.0441347	0.403543	1
Mfsd10	0.0402222	0.406581	1
Ifngr1	0.0230774	0.406703	1
Sgk1	0.00838844	0.409046	1
Arhgef6	0.00450214	0.41582	1
Arl6ip5	0.0305027	0.419911	1
Erap1	0.046008	0.42816	1
Tagln2	0.000605986	0.432868	1
Tpst2	0.0229326	0.4419	1
Jaml	0.000251423	0.445961	1
S100a6	6.46e-05	0.446156	1
Saraf	0.00103896	0.446833	1
Fos	0.000647861	0.457451	1
Emb	0.000431181	0.464844	1
Cd7	0.0385205	0.466282	1
Trbv4	0.000370849	0.46737	1
Galnt6	0.021358	0.47016	1
Pdia4	0.00478936	0.474968	1
Il2rb	0.00259438	0.475234	1
Il10ra	0.0244464	0.478591	1
Prf1	0.00252401	0.481812	1
Ccnl1	0.000608284	0.486557	1
Eif6	0.0169511	0.488115	1
Plac8	0.00055586	0.489551	1
Slc3a2	0.0029742	0.507911	1
Epsti1	0.00302133	0.513461	1
Hsp90aa1	0.0212287	0.513475	1
Tnfaip3	0.028995	0.515309	1
Hsph1	0.000243395	0.519735	1
Hspd1	5.57e-05	0.526038	1
Trbv3	0.00349562	0.531533	1
Atp8b4	0.00247591	0.535277	1
F2r	0.00193534	0.549642	1
Ppp1r15a	0.000309025	0.56476	1
Cxcr3	7.24e-05	0.600474	1
Ctsw	0.000108331	0.609549	1
Cd8a	0.0074778	0.612866	1
Cd8b1	0.000786301	0.67279	1
Dusp1	0.000130394	0.673964	1
Lag3	0.00747029	0.703569	1

[truncated: 13 more sheets: Table S4K, Table S4L, Table S4M, Table S4N, Table S4O, Table S4P, Table S4Q, Table S4R, Table S4S, Table S4T, Table S4U, Table S4V, Table S4W]
