# Supplementary material for: Aging weakens Th17 cell pathogenicity and ameliorates experimental autoimmune uveitis in mice
Source: Protein Cell. 2021 Nov 8;13(6):422–45. doi: 10.1007/s13238-021-00882-3 (PMC9095810; doi:10.1007/s13238-021-00882-3)
Supplement: Supplementary file 6 — Supplementary file6 (XLSX 703 kb) [file 13238_2021_882_MOESM6_ESM.xlsx]

## Sheet: Table S5A
Table S5A. Cell-cell interaction pairs in YN group.
pair	clusters	pvalue	mean
LAMP1_FAM3C	abc|abc	0.032	-0.673463
CD80_CD274	abc|abc	0.0009	-2.33643
CD74_MIF	abc|abc	0.0009	1.61353
CD74_COPA	abc|abc	0.0009	1.37462
CD74_APP	abc|abc	0.0009	1.36065
FAM3C_CLEC2D	abc|abc	0.02	-0.841663
CD72_SEMA4D	abc|abc	0.0009	0.0200577
PLXNC1_SEMA7A	abc|abc	0.0009	-2.04097
CD55_ADGRE5	abc|abc	0.032	-0.694321
CTLA4_CD80	abc|abc	0.0009	-2.1016
CTLA4_CD86	abc|abc	0.028	-2.25154
PECAM1_CD38	abc|abc	0.0009	-0.473931
PLAUR_a4b1 complex	abc|abc	0.0009	-0.808437
CD80_CD274	abc|cdc	0.0009	-2.32193
CD74_MIF	abc|cdc	0.004	1.47093
CD74_COPA	abc|cdc	0.0009	1.40163
CD74_APP	abc|cdc	0.0009	1.40654
CD72_SEMA4D	abc|cdc	0.0009	-0.134477
PLXNC1_SEMA7A	abc|cdc	0.0009	-2.25843
CTLA4_CD86	abc|cdc	0.008	-2.08927
PLAUR_a4b1 complex	abc|cdc	0.0009	-0.637109
ICAM1_aXb2 complex	abc|cdc	0.02	-2.23107
CD74_MIF	abc|ctl	0.0009	1.71984
CD74_COPA	abc|ctl	0.0009	1.40817
ICAM1_SPN	abc|ctl	0.016	-1.58641
ICAM1_ITGAL	abc|ctl	0.0009	-1.31115
FAM3C_CLEC2D	abc|ctl	0.02	-0.982791
CD72_SEMA4D	abc|ctl	0.0009	0.129613
PLAUR_a4b1 complex	abc|ctl	0.0009	-1.05889
ICAM1_aLb2 complex	abc|ctl	0.0009	-1.31115
CD74_MIF	abc|exa	0.0009	1.69466
CD74_COPA	abc|exa	0.0009	1.46571
ICAM1_SPN	abc|exa	0.048	-1.56064
ICAM1_ITGAL	abc|exa	0.0009	-0.340075
FAM3C_CLEC2D	abc|exa	0.008	-0.696658
CD72_SEMA4D	abc|exa	0.0009	0.119024
PLAUR_a4b1 complex	abc|exa	0.0009	-0.751465
ICAM1_aLb2 complex	abc|exa	0.0009	-0.340075
IL21 receptor_IL21	abc|exa	0.016	-2.12658
CRLF2_TSLPR	abc|exa	0.016	-0.946194
CD74_MIF	abc|gc	0.0009	1.69466
CD74_COPA	abc|gc	0.0009	1.42223
CD72_SEMA4D	abc|gc	0.0009	0.147958
PLXNC1_SEMA7A	abc|gc	0.0009	-2.26534
CTLA4_CD86	abc|gc	0.0009	-1.80088
PLAUR_a4b1 complex	abc|gc	0.004	-1.07704
CD74_MIF	abc|gzmk t	0.0009	1.54201
CD74_COPA	abc|gzmk t	0.0009	1.44201
ICAM1_SPN	abc|gzmk t	0.004	-1.42663
ICAM1_ITGAL	abc|gzmk t	0.0009	-1.20091
FAM3C_CLEC2D	abc|gzmk t	0.024	-1.01159
CD72_SEMA4D	abc|gzmk t	0.0009	0.0840643
PLAUR_a4b1 complex	abc|gzmk t	0.0009	-0.974262
ICAM1_aLb2 complex	abc|gzmk t	0.0009	-1.20091
CD80_CD274	abc|ki67	0.0009	-2.74662
CD74_MIF	abc|ki67	0.0009	1.74114
CD74_COPA	abc|ki67	0.0009	1.45628
ICAM1_SPN	abc|ki67	0.0009	-1.08927
ICAM1_ITGAL	abc|ki67	0.0009	-1.01159
FAM3C_CLEC2D	abc|ki67	0.028	-1.0145
CD72_SEMA4D	abc|ki67	0.0009	0.221568
PLAUR_a4b1 complex	abc|ki67	0.0009	-0.562772
ICAM1_aLb2 complex	abc|ki67	0.0009	-1.01159
CRLF2_TSLPR	abc|ki67	0.004	-1.00289
CD74_MIF	abc|macro	0.0009	1.6526
TNFRSF13B_TNFSF13	abc|macro	0.0009	-0.979942
CD72_SEMA4D	abc|macro	0.0009	-0.0619024
CCR1_CCL8	abc|macro	0.0009	-1.33279
DPP4_CXCL9	abc|mono	0.0009	-1.8365
CD80_CD274	abc|mono	0.0009	-2.08927
CD74_MIF	abc|mono	0.004	1.51753
CD74_COPA	abc|mono	0.0009	1.43029
CD74_APP	abc|mono	0.0009	1.47041
CD72_SEMA4D	abc|mono	0.0009	0.116365
COPA_P2RY6	abc|mono	0.027	-2.22432
NAMPT_P2RY6	abc|mono	0.004	-2.2723
CTLA4_CD86	abc|mono	0.012	-2.04097
PLAUR_a4b1 complex	abc|mono	0.0009	-1.02621
ICAM1_aMb2 complex	abc|mono	0.016	-2.40354
FCER2_aXb2 complex	abc|mono	0.036	-1.16165
ICAM1_aXb2 complex	abc|mono	0.0009	-1.26188
CD47_SIRB1 complex	abc|mono	0.0009	-0.345564
CRLF2_TSLPR	abc|mono	0.031	-1.0862
CD74_MIF	abc|nb	0.0009	1.52457
CD74_COPA	abc|nb	0.0009	1.40054
FAM3C_CLEC2D	abc|nb	0.0009	-0.810966
CD72_SEMA4D	abc|nb	0.0009	0.100305
CRLF2_TSLPR	abc|nb	0.024	-1.15521
CD74_MIF	abc|ncd4	0.0009	1.58448
CD74_COPA	abc|ncd4	0.0009	1.40108
ICAM1_SPN	abc|ncd4	0.04	-1.74178
FAM3C_CLEC2D	abc|ncd4	0.04	-1.09234
CD40_CD40LG	abc|ncd4	0.004	-1.57777
CD72_SEMA4D	abc|ncd4	0.0009	0.0867838
CD74_MIF	abc|ncd8	0.0009	1.65444
CD74_COPA	abc|ncd8	0.0009	1.40436
ICAM1_SPN	abc|ncd8	0.032	-1.68966
FAM3C_CLEC2D	abc|ncd8	0.024	-1.05589
CD72_SEMA4D	abc|ncd8	0.0009	0.0524159
CD74_MIF	abc|neu	0.008	1.43829
CD74_COPA	abc|neu	0.0009	1.38405
CD74_APP	abc|neu	0.0009	1.38515
CD72_SEMA4D	abc|neu	0.004	-0.0528949
FCER2_aMb2 complex	abc|neu	0.018	-1.88364
ICAM1_aMb2 complex	abc|neu	0.008	-2.05289
CD74_MIF	abc|nk	0.0009	1.55336
CD74_COPA	abc|nk	0.0009	1.43829
ICAM1_SPN	abc|nk	0.0009	-1.31473
ICAM1_ITGAL	abc|nk	0.0009	-0.469929
FAS_FASLG	abc|nk	0.0009	-1.34008
FAM3C_CLEC2D	abc|nk	0.004	-0.8863
CD72_SEMA4D	abc|nk	0.0009	0.178874
CCR1_CCL18	abc|nk	0.0009	-1.18115
CD55_ADGRE5	abc|nk	0.0009	-0.302226
CD48_CD244	abc|nk	0.02	-1.05889
SELL_SELPLG	abc|nk	0.008	0.312665
PLAUR_a4b1 complex	abc|nk	0.0009	-0.0954196
ICAM1_aMb2 complex	abc|nk	0.004	-2.02327
FCER2_aXb2 complex	abc|nk	0.04	-1.18115
ICAM1_aXb2 complex	abc|nk	0.0009	-1.28279
ICAM1_aLb2 complex	abc|nk	0.0009	-0.469929
CRLF2_TSLPR	abc|nk	0.004	-0.965784
CD74_MIF	abc|pc	0.004	1.50131
CD74_COPA	abc|pc	0.0009	1.53556
PLXNC1_SEMA7A	abc|pc	0.008	-2.2863
PLAUR_aVb3 complex	abc|pc	0.016	-0.951764
FCER2_aMb2 complex	abc|pc	0.016	-1.63487
ICAM1_aMb2 complex	abc|pc	0.0009	-1.77596
CRLF2_TSLPR	abc|pc	0.0009	-0.340075
LAMP1_FAM3C	abc|pdc	0.008	-0.56918
CD74_MIF	abc|pdc	0.0009	1.51197
CD74_COPA	abc|pdc	0.0009	1.4631
ICAM1_SPN	abc|pdc	0.0009	-1.24469
ICAM1_ITGAL	abc|pdc	0.004	-1.22095
GRN_SORT1	abc|pdc	0.0009	-1.06794
COPA_SORT1	abc|pdc	0.02	-2.23786
FAM3C_CLEC2D	abc|pdc	0.039	-1.02034
CD72_SEMA4D	abc|pdc	0.0009	0.260628
PLXNC1_SEMA7A	abc|pdc	0.0009	-2.12029
NAMPT_P2RY6	abc|pdc	0.0009	-2.40354
PLAUR_aVb3 complex	abc|pdc	0.008	-1.39973
PLAUR_a4b1 complex	abc|pdc	0.0009	-1.0862
ICAM1_aXb2 complex	abc|pdc	0.0009	-1.81604
ICAM1_aLb2 complex	abc|pdc	0.004	-1.22095
TGFB1_TGFbeta receptor1	abc|pdc	0.004	-0.488026
CD74_MIF	abc|tb	0.0009	1.63923
CD74_COPA	abc|tb	0.0009	1.43029
ICAM1_SPN	abc|tb	0.032	-1.71786
FAM3C_CLEC2D	abc|tb	0.0009	-0.875672
CD72_SEMA4D	abc|tb	0.0009	0.158337
CRLF2_TSLPR	abc|tb	0.027	-1.14242
TGFB1_TGFBR3	abc|tfh	0.04	-0.852042
CD74_MIF	abc|tfh	0.0009	1.57289
CD74_COPA	abc|tfh	0.0009	1.44201
ICAM1_SPN	abc|tfh	0.036	-1.70369
ICAM1_ITGAL	abc|tfh	0.0009	-0.785875
FAM3C_CLEC2D	abc|tfh	0.0009	-0.788365
CD40_CD40LG	abc|tfh	0.0009	-1.30757
CD72_SEMA4D	abc|tfh	0.0009	0.0186342
PLAUR_a4b1 complex	abc|tfh	0.0009	-0.818579
ICAM1_aLb2 complex	abc|tfh	0.0009	-0.785875
CRLF2_TSLPR	abc|tfh	0.016	-1.13606
CD74_MIF	abc|th1	0.0009	1.58785
CD74_COPA	abc|th1	0.0009	1.43136
ICAM1_SPN	abc|th1	0.0009	-0.982791
ICAM1_ITGAL	abc|th1	0.0009	-0.962969
FAM3C_CLEC2D	abc|th1	0.044	-1.074
CD40_CD40LG	abc|th1	0.0009	-1.22432
CD72_SEMA4D	abc|th1	0.0009	0.194087
CD55_ADGRE5	abc|th1	0.02	-0.682696
PLAUR_a4b1 complex	abc|th1	0.0009	-0.077041
ICAM1_aLb2 complex	abc|th1	0.0009	-0.962969
CRLF2_TSLPR	abc|th1	0.024	-1.09851
CD74_MIF	abc|th17	0.0009	1.66494
CD74_COPA	abc|th17	0.0009	1.42975
ICAM1_SPN	abc|th17	0.0009	-1.00868
ICAM1_ITGAL	abc|th17	0.0009	-0.518701
FAM3C_CLEC2D	abc|th17	0.044	-1.0862
CD72_SEMA4D	abc|th17	0.0009	0.041243
SELL_SELPLG	abc|th17	0.04	0.201634
PLAUR_aVb3 complex	abc|th17	0.0009	-1.31833
PLAUR_a4b1 complex	abc|th17	0.0009	-0.878321
ICAM1_aLb2 complex	abc|th17	0.0009	-0.518701
CRLF2_TSLPR	abc|th17	0.004	-1.04097
CD80_CD274	abc|treg	0.0009	-2.42663
CD74_MIF	abc|treg	0.0009	1.60692
CD74_COPA	abc|treg	0.0009	1.41359
ICAM1_SPN	abc|treg	0.04	-1.72738
ICAM1_ITGAL	abc|treg	0.004	-1.30401
FAM3C_CLEC2D	abc|treg	0.008	-0.910502
CD72_SEMA4D	abc|treg	0.0009	0.125651
PLAUR_a4b1 complex	abc|treg	0.0009	-1.02327
ICAM1_aLb2 complex	abc|treg	0.004	-1.30401
CRLF2_TSLPR	abc|treg	0.02	-1.17788
LAMP1_FAM3C	cdc|abc	0.0009	0.185232
CD74_MIF	cdc|abc	0.0009	1.38405
TNFRSF1A_GRN	cdc|abc	0.0009	-1.30757
TNFRSF1B_GRN	cdc|abc	0.0009	-0.648372
CD74_COPA	cdc|abc	0.0009	1.1003
CD74_APP	cdc|abc	0.0009	1.08338
ICAM1_SPN	cdc|abc	0.0009	-0.897006
ICAM1_ITGAL	cdc|abc	0.0009	-0.724993
ADORA2A_NAMPT	cdc|abc	0.0009	-1.56064
CCL22_DPP4	cdc|abc	0.0009	-0.771027
PLXNC1_SEMA7A	cdc|abc	0.0009	-1.17788
ADORA2A_ENTPD1	cdc|abc	0.0009	-1.64837
FLT3_FLT3LG	cdc|abc	0.0009	-1.57777
VCAM1_a4b1 complex	cdc|abc	0.0009	-1.4344
ICAM1_aLb2 complex	cdc|abc	0.0009	-0.724993
CADM1_CADM1	cdc|cdc	0.0009	-2.55639
LAMP1_FAM3C	cdc|cdc	0.0009	-0.237864
DPP4_CXCL9	cdc|cdc	0.0009	-1.96016
CD74_MIF	cdc|cdc	0.0009	1.21537
TNFRSF1A_GRN	cdc|cdc	0.0009	-2.31473
TNFRSF1B_GRN	cdc|cdc	0.0009	-1.20423
CD74_COPA	cdc|cdc	0.0009	1.13225
CD74_APP	cdc|cdc	0.0009	1.13816
ICAM1_ITGAL	cdc|cdc	0.0009	-0.915936
ADORA2A_NAMPT	cdc|cdc	0.0009	-1.57347
CCL22_DPP4	cdc|cdc	0.0009	-0.552156
SEMA4A_PLXND1	cdc|cdc	0.0009	-1.99424
PLXNC1_SEMA7A	cdc|cdc	0.0009	-1.29336
IL15_IL15RA	cdc|cdc	0.0009	-0.913216
FLT3_FLT3LG	cdc|cdc	0.0009	-1.49411
VCAM1_a4b1 complex	cdc|cdc	0.0009	-1.17788
VCAM1_a4b7 complex	cdc|cdc	0.0009	-1.17788
ICAM1_aXb2 complex	cdc|cdc	0.0009	-0.83908
ICAM1_aLb2 complex	cdc|cdc	0.0009	-0.915936
PVR_CD96	cdc|ctl	0.0009	-2.05889
PVR_CD226	cdc|ctl	0.0009	-2.22432
LAMP1_FAM3C	cdc|ctl	0.0009	-0.129734
CD74_MIF	cdc|ctl	0.0009	1.50843
CD74_COPA	cdc|ctl	0.0009	1.14078
ICAM1_SPN	cdc|ctl	0.0009	-0.558517
ICAM1_ITGAL	cdc|ctl	0.0009	-0.416962
ICOSLG_ICOS	cdc|ctl	0.0009	-1.35476
CCL22_DPP4	cdc|ctl	0.0009	-0.630394
PLXNB2_SEMA4D	cdc|ctl	0.0009	-1.63039
PLD2_ARF1	cdc|ctl	0.028	-1.04097
FLT3_FLT3LG	cdc|ctl	0.0009	-1.38836
XCR1_XCL2	cdc|ctl	0.0009	-2.02915
VCAM1_a4b1 complex	cdc|ctl	0.0009	-1.84684
CD8 receptor_LCK	cdc|ctl	0.0009	0.138814
ICAM1_aLb2 complex	cdc|ctl	0.0009	-0.416962
F11R_aLb2 complex	cdc|ctl	0.0009	-1.55639
PVR_CD96	cdc|exa	0.016	-2.11404
PVR_TIGIT	cdc|exa	0.0009	-0.279284
LAMP1_FAM3C	cdc|exa	0.0009	0.0745054
CD74_MIF	cdc|exa	0.0009	1.47923
TNFRSF1B_GRN	cdc|exa	0.0009	-1.35476
CD74_COPA	cdc|exa	0.0009	1.20977
ICAM1_SPN	cdc|exa	0.0009	-0.545824
ICAM1_ITGAL	cdc|exa	0.0009	0.185232
ICOSLG_ICOS	cdc|exa	0.0009	0.0881416
CD40_CD40LG	cdc|exa	0.0009	-1.074
CCL22_CCR4	cdc|exa	0.0009	-0.768568
VCAM1_a4b1 complex	cdc|exa	0.004	-1.35107
CD8 receptor_LCK	cdc|exa	0.0009	0.511974
ICAM1_aLb2 complex	cdc|exa	0.0009	0.185232
F11R_aLb2 complex	cdc|exa	0.0009	-0.45799
IL21 receptor_IL21	cdc|exa	0.0009	-1.32193
PVR_TNFSF9	cdc|gc	0.0009	-3
LAMP1_FAM3C	cdc|gc	0.0009	-0.0908029
CD74_MIF	cdc|gc	0.0009	1.47871
TNFRSF1B_GRN	cdc|gc	0.0009	-1.47794
CD74_COPA	cdc|gc	0.0009	1.15769
ICAM1_ITGAL	cdc|gc	0.0009	-0.703689
ADORA2A_NAMPT	cdc|gc	0.0009	-1.34008
PLXNB2_SEMA4D	cdc|gc	0.012	-1.56918
PLD2_ARF1	cdc|gc	0.0009	-0.599462
PLXNC1_SEMA7A	cdc|gc	0.0009	-1.29336
FLT3_FLT3LG	cdc|gc	0.0009	-1.50635
VCAM1_a4b1 complex	cdc|gc	0.0009	-1.87303
ICAM1_aLb2 complex	cdc|gc	0.0009	-0.703689
NKG2D II receptor_ULBP3	cdc|gc	0.0009	-2.9771
PVR_CD96	cdc|gzmk t	0.0009	-1.74662
PVR_CD226	cdc|gzmk t	0.0009	-1.75147
PVR_TIGIT	cdc|gzmk t	0.0009	-2.39593
LAMP1_FAM3C	cdc|gzmk t	0.0009	-0.0513992
CD74_MIF	cdc|gzmk t	0.0009	1.30042
CD74_COPA	cdc|gzmk t	0.0009	1.18142
ICAM1_SPN	cdc|gzmk t	0.0009	-0.475936
ICAM1_ITGAL	cdc|gzmk t	0.0009	-0.356606
ICOSLG_ICOS	cdc|gzmk t	0.0009	-0.982791
CCL22_DPP4	cdc|gzmk t	0.0009	-0.448115
FLT3_FLT3LG	cdc|gzmk t	0.0009	-1.35845
VCAM1_a4b1 complex	cdc|gzmk t	0.0009	-1.699
VCAM1_a4b7 complex	cdc|gzmk t	0.0009	-1.09851
CD8 receptor_LCK	cdc|gzmk t	0.0009	0.31034
ICAM1_aLb2 complex	cdc|gzmk t	0.0009	-0.356606
F11R_aLb2 complex	cdc|gzmk t	0.0009	-1.42275
PVR_CD226	cdc|ki67	0.012	-2.67116
PVR_TIGIT	cdc|ki67	0.0009	-2.1976
LAMP1_FAM3C	cdc|ki67	0.0009	-0.0409718
CD74_MIF	cdc|ki67	0.0009	1.53257
TNFRSF1A_GRN	cdc|ki67	0.0009	-2.54793
TNFRSF1B_GRN	cdc|ki67	0.0009	-1.30401
CD74_COPA	cdc|ki67	0.0009	1.19787
ICAM1_SPN	cdc|ki67	0.0009	-0.293359
ICAM1_ITGAL	cdc|ki67	0.0009	-0.248108
ADORA2A_NAMPT	cdc|ki67	0.0009	-1.51457
ICOSLG_ICOS	cdc|ki67	0.0009	-0.488026
CD40_CD40LG	cdc|ki67	0.0009	-1.41889
CCL22_CCR4	cdc|ki67	0.0009	-0.744197
CCL22_DPP4	cdc|ki67	0.0009	-0.766112
PLXNB2_SEMA4D	cdc|ki67	0.0009	-1.34008
PLD2_ARF1	cdc|ki67	0.0009	-0.575615
FLT3_FLT3LG	cdc|ki67	0.0009	-1.24811
VCAM1_a4b1 complex	cdc|ki67	0.0009	-1.074
ICAM1_aLb2 complex	cdc|ki67	0.0009	-0.248108
F11R_aLb2 complex	cdc|ki67	0.0009	-1.20423
NKG2D II receptor_ULBP3	cdc|ki67	0.0009	-2.68038
CD74_MIF	cdc|macro	0.0009	1.42975
TNFRSF1A_GRN	cdc|macro	0.0009	-1.79586
TNFRSF1B_GRN	cdc|macro	0.0009	-0.937878
CD40_CD40LG	cdc|macro	0.0009	-1.34373
NECTIN1_CADM3	cdc|mono	0.0009	-2.17788
DPP4_CXCL9	cdc|mono	0.0009	-1.41504
CD74_MIF	cdc|mono	0.0009	1.27083
TNFRSF1A_GRN	cdc|mono	0.0009	-1.42275
TNFRSF1B_GRN	cdc|mono	0.0009	-0.720232
CD74_COPA	cdc|mono	0.0009	1.16736
CD74_APP	cdc|mono	0.0009	1.21475
ICAM1_SPN	cdc|mono	0.0009	-0.833927
ICAM1_ITGAL	cdc|mono	0.0009	-0.753896
ADORA2A_NAMPT	cdc|mono	0.0009	-1.3474
CCL22_DPP4	cdc|mono	0.0009	-0.394032
PLXNB2_SEMA4D	cdc|mono	0.024	-1.68038
PLD2_ARF1	cdc|mono	0.0009	-0.795859
SEMA4A_PLXND1	cdc|mono	0.0009	-2.01159
COPA_P2RY6	cdc|mono	0.0009	-1.93236
NAMPT_P2RY6	cdc|mono	0.0009	-2.29336
VCAM1_a4b1 complex	cdc|mono	0.0009	-1.78588
VCAM1_a4b7 complex	cdc|mono	0.0009	-1.16812
ICAM1_aMb2 complex	cdc|mono	0.0009	-0.899695
ICAM1_aXb2 complex	cdc|mono	0.0009	-0.390245
ICAM1_aLb2 complex	cdc|mono	0.0009	-0.753896
F11R_aLb2 complex	cdc|mono	0.043	-2.4344
CD47_SIRB1 complex	cdc|mono	0.0009	-0.413115
LAMP1_FAM3C	cdc|nb	0.0009	-0.0800879
CD74_MIF	cdc|nb	0.0009	1.27977
CD74_COPA	cdc|nb	0.0009	1.13159
PLXNB2_SEMA4D	cdc|nb	0.0009	-1.73216
PLD2_ARF1	cdc|nb	0.0009	-0.994241
VCAM1_a4b7 complex	cdc|nb	0.0009	-1.58208
PVR_CD96	cdc|ncd4	0.0009	-2.13924
LAMP1_FAM3C	cdc|ncd4	0.0009	-0.0573917
CD74_MIF	cdc|ncd4	0.0009	1.34993
CD74_COPA	cdc|ncd4	0.0009	1.13225
ICAM1_SPN	cdc|ncd4	0.0009	-0.630394
ICAM1_ITGAL	cdc|ncd4	0.0009	-0.62371
CD40_CD40LG	cdc|ncd4	0.0009	-0.788365
PLXNB2_SEMA4D	cdc|ncd4	0.0009	-1.78091
PLD2_ARF1	cdc|ncd4	0.0009	-1.0619
FLT3_FLT3LG	cdc|ncd4	0.0009	-1.12343
VCAM1_a4b7 complex	cdc|ncd4	0.0009	-1.80088
CD8 receptor_LCK	cdc|ncd4	0.0009	0.0962619
ICAM1_aLb2 complex	cdc|ncd4	0.0009	-0.62371
F11R_aLb2 complex	cdc|ncd4	0.0009	-2.05289
PVR_CD96	cdc|ncd8	0.0009	-2.01159
PVR_CD226	cdc|ncd8	0.0009	-2
LAMP1_FAM3C	cdc|ncd8	0.0009	-0.118727
CD74_MIF	cdc|ncd8	0.0009	1.43189
CD74_COPA	cdc|ncd8	0.0009	1.13619
ICAM1_SPN	cdc|ncd8	0.0009	-0.608232
ICAM1_ITGAL	cdc|ncd8	0.0009	-0.643856
CCL22_DPP4	cdc|ncd8	0.0009	-0.592919
PLXNB2_SEMA4D	cdc|ncd8	0.0009	-1.9105
PLD2_ARF1	cdc|ncd8	0.0009	-1.02621
FLT3_FLT3LG	cdc|ncd8	0.0009	-1.2969
VCAM1_a4b7 complex	cdc|ncd8	0.0009	-1.70369
CD8 receptor_LCK	cdc|ncd8	0.0009	0.130931
ICAM1_aLb2 complex	cdc|ncd8	0.0009	-0.643856
F11R_aLb2 complex	cdc|ncd8	0.0009	-2.1078
CD74_MIF	cdc|neu	0.012	1.17696
TNFRSF1A_GRN	cdc|neu	0.04	-2.33643
TNFRSF1B_GRN	cdc|neu	0.0009	-1.21424
CD74_COPA	cdc|neu	0.0009	1.11103
CD74_APP	cdc|neu	0.0009	1.11237
ICAM1_ITGAL	cdc|neu	0.0009	-0.483985
CD40_CD40LG	cdc|neu	0.0009	-1.22095
ADORA2A_ENTPD1	cdc|neu	0.0009	-1.17788
FLT3_FLT3LG	cdc|neu	0.0009	-1.24127
THY1_aMb2 complex	cdc|neu	0.026	-2.2109
ICAM1_aMb2 complex	cdc|neu	0.0009	-0.768568
ICAM1_aLb2 complex	cdc|neu	0.0009	-0.483985
F11R_aLb2 complex	cdc|neu	0.016	-1.7084
PVR_CD96	cdc|nk	0.0009	-1.92687
PVR_CD226	cdc|nk	0.0009	-2.13289
PVR_TIGIT	cdc|nk	0.0009	-2.08927
LAMP1_FAM3C	cdc|nk	0.0009	-0.15682
CD74_MIF	cdc|nk	0.0009	1.31325
CD74_COPA	cdc|nk	0.0009	1.17632
ICAM1_SPN	cdc|nk	0.0009	-0.41889
ICAM1_ITGAL	cdc|nk	0.0009	0.0949116
TNFRSF1A_FASLG	cdc|nk	0.0009	-1.36587
FAS_FASLG	cdc|nk	0.0009	-0.946194
ICOSLG_ICOS	cdc|nk	0.0009	-1.2863
PLXNB2_SEMA4D	cdc|nk	0.0009	-1.46993
PLD2_ARF1	cdc|nk	0.0009	-0.668868
CD48_CD244	cdc|nk	0.0009	-1.33643
SELL_SELPLG	cdc|nk	0.0009	0.284514
FLT3_FLT3LG	cdc|nk	0.0009	-1.26534
XCR1_XCL2	cdc|nk	0.0009	-0.58208
COL27A1_a2b1 complex	cdc|nk	0.0009	-2.49005
VCAM1_a4b1 complex	cdc|nk	0.0009	-0.446148
VCAM1_a4b7 complex	cdc|nk	0.0009	-0.946194
ICAM1_aMb2 complex	cdc|nk	0.0009	-0.753896
ICAM1_aXb2 complex	cdc|nk	0.0009	-0.401635
ICAM1_aLb2 complex	cdc|nk	0.0009	0.0949116
F11R_aLb2 complex	cdc|nk	0.0009	-0.60165
CD74_MIF	cdc|pc	0.036	1.25217
TNFRSF1A_GRN	cdc|pc	0.024	-1.32193
TNFRSF1B_GRN	cdc|pc	0.004	-0.659723
CD74_COPA	cdc|pc	0.0009	1.29278
ICAM1_SPN	cdc|pc	0.016	-0.907793
ICAM1_ITGAL	cdc|pc	0.024	-0.648372
PLXNB2_SEMA4G	cdc|pc	0.0009	-3
PLXNC1_SEMA7A	cdc|pc	0.0009	-1.30757
THY1_aMb2 complex	cdc|pc	0.016	-1.90509
ICAM1_aMb2 complex	cdc|pc	0.0009	-0.648372
ICAM1_aLb2 complex	cdc|pc	0.024	-0.648372
CRLF2_TSLPR	cdc|pc	0.032	-0.734563
LAMP1_FAM3C	cdc|pdc	0.0009	0.24245
CD74_MIF	cdc|pdc	0.0009	1.26484
TNFRSF1A_GRN	cdc|pdc	0.0009	0.219091
TNFRSF1B_GRN	cdc|pdc	0.0009	0.483364
CD74_COPA	cdc|pdc	0.0009	1.20664
ICAM1_SPN	cdc|pdc	0.0009	-0.380822
ICAM1_ITGAL	cdc|pdc	0.0009	-0.365871
ADORA2A_NAMPT	cdc|pdc	0.0009	-1.58641
GRN_SORT1	cdc|pdc	0.0009	-1.86775
COPA_SORT1	cdc|pdc	0.0009	-1.94342
PLXNB2_SEMA4C	cdc|pdc	0.0009	-3
CCL22_DPP4	cdc|pdc	0.0009	-0.72261
PLXNB2_SEMA4D	cdc|pdc	0.0009	-1.22769
PLD2_ARF1	cdc|pdc	0.0009	-0.512514
PLXNC1_SEMA7A	cdc|pdc	0.0009	-1.22095
COPA_P2RY6	cdc|pdc	0.0009	-2.03505
NAMPT_P2RY6	cdc|pdc	0.0009	-2.42663
VCAM1_a4b1 complex	cdc|pdc	0.0009	-1.88897
VCAM1_a4b7 complex	cdc|pdc	0.0009	-0.808437
ICAM1_aXb2 complex	cdc|pdc	0.0009	-0.666576
ICAM1_aLb2 complex	cdc|pdc	0.0009	-0.365871
F11R_aLb2 complex	cdc|pdc	0.0009	-1.44615
TGFB1_TGFbeta receptor1	cdc|pdc	0.004	-1.04692
PVR_CD96	cdc|tb	0.0009	-2.35107
PVR_CD226	cdc|tb	0.0009	-2.75633
LAMP1_FAM3C	cdc|tb	0.0009	0
CD74_MIF	cdc|tb	0.0009	1.41414
CD74_COPA	cdc|tb	0.0009	1.16736
ICAM1_SPN	cdc|tb	0.0009	-0.621488
ICAM1_ITGAL	cdc|tb	0.0009	-0.632629
ADORA2A_NAMPT	cdc|tb	0.0009	-1.62593
ICOSLG_ICOS	cdc|tb	0.0009	-1.43051
CD40_CD40LG	cdc|tb	0.0009	-1.38458
CCL22_DPP4	cdc|tb	0.0009	-0.710756
PLXNB2_SEMA4D	cdc|tb	0.0009	-1.53952
PLD2_ARF1	cdc|tb	0.0009	-0.793357
FLT3_FLT3LG	cdc|tb	0.0009	-1.36587
VCAM1_a4b7 complex	cdc|tb	0.0009	-1.40736
CD8 receptor_LCK	cdc|tb	0.0009	-0.163268
ICAM1_aLb2 complex	cdc|tb	0.0009	-0.632629
F11R_aLb2 complex	cdc|tb	0.0009	-2.08314
PVR_CD96	cdc|tfh	0.0009	-1.6529
PVR_CD226	cdc|tfh	0.0009	-2.53952
PVR_TIGIT	cdc|tfh	0.0009	-2.32193
LAMP1_FAM3C	cdc|tfh	0.0009	-0.120294
CD74_MIF	cdc|tfh	0.0009	1.33685
CD74_COPA	cdc|tfh	0.0009	1.18142
ICAM1_SPN	cdc|tfh	0.0009	-0.614845
ICAM1_ITGAL	cdc|tfh	0.0009	-0.110916
ICOSLG_ICOS	cdc|tfh	0.0009	-0.413115
CD40_CD40LG	cdc|tfh	0.0009	-0.628162
CCL22_DPP4	cdc|tfh	0.0009	-0.724993
PLD2_ARF1	cdc|tfh	0.004	-0.870387
FLT3_FLT3LG	cdc|tfh	0.0009	-1.28279
VCAM1_a4b1 complex	cdc|tfh	0.0009	-1.45403
CD8 receptor_LCK	cdc|tfh	0.0009	0.316146
ICAM1_aLb2 complex	cdc|tfh	0.0009	-0.110916
F11R_aLb2 complex	cdc|tfh	0.0009	-0.948976
PVR_CD96	cdc|th1	0.0009	-1.99424
PVR_CD226	cdc|th1	0.0009	-2.30757
PVR_TIGIT	cdc|th1	0.0009	-2.32193
LAMP1_FAM3C	cdc|th1	0.0009	-0.0499049
CD74_MIF	cdc|th1	0.0009	1.35445
CD74_COPA	cdc|th1	0.0009	1.16864
ICAM1_SPN	cdc|th1	0.0009	-0.229382
ICAM1_ITGAL	cdc|th1	0.0009	-0.21927
ICOSLG_ICOS	cdc|th1	0.0009	-0.176251
CD40_CD40LG	cdc|th1	0.0009	-0.573467
CCL22_CCR4	cdc|th1	0.0009	-0.608232
CCL22_DPP4	cdc|th1	0.0009	-0.720232
PLXNB2_SEMA4D	cdc|th1	0.0009	-1.42663
PLD2_ARF1	cdc|th1	0.0009	-0.545824
FLT3_FLT3LG	cdc|th1	0.0009	-1.1078
VCAM1_a4b1 complex	cdc|th1	0.0009	-0.42082
CD8 receptor_LCK	cdc|th1	0.0009	0.121679
ICAM1_aLb2 complex	cdc|th1	0.0009	-0.21927
F11R_aLb2 complex	cdc|th1	0.0009	-1.1488
PVR_CD96	cdc|th17	0.0009	-1.93788
PVR_CD226	cdc|th17	0.0009	-1.47393
CD74_MIF	cdc|th17	0.0009	1.44467
CD74_COPA	cdc|th17	0.0009	1.16672
ICAM1_SPN	cdc|th17	0.0009	-0.246395
ICAM1_ITGAL	cdc|th17	0.0009	0.0621217
ICOSLG_ICOS	cdc|th17	0.0009	-0.189351
CD40_CD40LG	cdc|th17	0.0009	-1.1488
PLD2_ARF1	cdc|th17	0.0009	-0.785875
SEMA4A_PLXND1	cdc|th17	0.0009	-1.71786
SELL_SELPLG	cdc|th17	0.0009	0.171207
FLT3_FLT3LG	cdc|th17	0.0009	-1.01159
VCAM1_a4b1 complex	cdc|th17	0.0009	-1.54372
ICAM1_aLb2 complex	cdc|th17	0.0009	0.0621217
F11R_aLb2 complex	cdc|th17	0.0009	-0.655172
PVR_CD96	cdc|treg	0.0009	-1.8365
PVR_TIGIT	cdc|treg	0.0009	-2.03505
LAMP1_FAM3C	cdc|treg	0.0009	-0.00288828
CD74_MIF	cdc|treg	0.0009	1.37685
CD74_COPA	cdc|treg	0.0009	1.14666
ICAM1_SPN	cdc|treg	0.0009	-0.625934
ICAM1_ITGAL	cdc|treg	0.0009	-0.411195
ICOSLG_ICOS	cdc|treg	0.0009	-0.634867
CCL22_DPP4	cdc|treg	0.0009	-0.72738
PLXNB2_SEMA4D	cdc|treg	0.0009	-1.64386
PLD2_ARF1	cdc|treg	0.0009	-0.907793
FLT3_FLT3LG	cdc|treg	0.0009	-1.27928
VCAM1_a4b1 complex	cdc|treg	0.0009	-1.78588
VCAM1_a4b7 complex	cdc|treg	0.0009	-1.81604
CD8 receptor_LCK	cdc|treg	0.0009	0.0676387
ICAM1_aLb2 complex	cdc|treg	0.0009	-0.411195
F11R_aLb2 complex	cdc|treg	0.0009	-1.54372
LAMP1_FAM3C	ctl|abc	0.004	-0.666576
ADGRG5_FAM3C	ctl|abc	0.0009	-1.23786
TNFRSF1A_GRN	ctl|abc	0.0009	-1.23786
ADORA2A_ENTPD1	ctl|abc	0.008	-2.9885
PTPRC_CD22	ctl|abc	0.004	0.259423
CD28_CD80	ctl|abc	0.0009	-1.39214
CD28_CD86	ctl|abc	0.0009	-1.486
PECAM1_CD38	ctl|abc	0.0009	-0.529073
CRTAM_CADM1	ctl|cdc	0.0009	-2.662
CXCR3_CXCL9	ctl|cdc	0.0009	-1.63487
DPP4_CXCL9	ctl|cdc	0.0009	-2.17788
TNFRSF1A_GRN	ctl|cdc	0.0009	-2.17788
ADORA2A_NAMPT	ctl|cdc	0.0009	-2.81604
CD96_NECTIN1	ctl|cdc	0.0009	-1.81097
CXCR6_CXCL16	ctl|cdc	0.0009	-0.117161
SEMA4A_PLXND1	ctl|cdc	0.0009	-2.08927
CD28_CD86	ctl|cdc	0.0009	-1.38458
SELL_SELPLG	ctl|cdc	0.0009	0.606916
CD6_ALCAM	ctl|cdc	0.0009	-1.52699
THY1_aXb2 complex	ctl|cdc	0.0009	0.0565835
ICAM1_aXb2 complex	ctl|cdc	0.0009	-2.40354
IL15 receptor_IL15	ctl|cdc	0.0009	-0.00288828
ICAM1_SPN	ctl|ctl	0.0009	-1.69432
ICAM1_ITGAL	ctl|ctl	0.0009	-1.40354
SELL_SELPLG	ctl|ctl	0.0009	0.615416
CD8 receptor_LCK	ctl|ctl	0.0009	0.608809
ICAM1_aLb2 complex	ctl|ctl	0.0009	-1.40354
ICAM2_aLb2 complex	ctl|ctl	0.0009	-1.41889
ADGRG5_FAM3C	ctl|exa	0.028	-1.55639
TNFRSF1A_GRN	ctl|exa	0.04	-2.49005
ICAM1_SPN	ctl|exa	0.032	-1.66658
ICAM1_ITGAL	ctl|exa	0.0009	-0.384584
CD160_TNFRSF14	ctl|exa	0.0009	-2.53952
MIF_TNFRSF14	ctl|exa	0.0009	-0.236164
CD8 receptor_LCK	ctl|exa	0.0009	0.887525
ICAM1_aLb2 complex	ctl|exa	0.0009	-0.384584
ICAM2_aLb2 complex	ctl|exa	0.0009	-0.394032
IL21 receptor_IL21	ctl|exa	0.0009	-1.2969
TNFRSF1A_GRN	ctl|gc	0.035	-2.78588
ADORA2A_NAMPT	ctl|gc	0.0009	-2.30757
PTPRC_CD22	ctl|gc	0.0009	0.369606
CD28_CD86	ctl|gc	0.0009	-1.20091
CD6_ALCAM	ctl|gc	0.0009	-1.69432
NKG2D II receptor_ULBP3	ctl|gc	0.0009	-2.47393
ICAM1_SPN	ctl|gzmk t	0.0009	-1.52284
ICAM1_ITGAL	ctl|gzmk t	0.0009	-1.28279
SELL_SELPLG	ctl|gzmk t	0.0009	0.631337
CD8 receptor_LCK	ctl|gzmk t	0.0009	0.733788
ICAM1_aLb2 complex	ctl|gzmk t	0.0009	-1.28279
ICAM2_aLb2 complex	ctl|gzmk t	0.0009	-1.30045
ADGRG5_FAM3C	ctl|ki67	0.04	-1.94898
TNFRSF1A_GRN	ctl|ki67	0.0009	-2.38836
ICAM1_SPN	ctl|ki67	0.0009	-1.16812
ICAM1_ITGAL	ctl|ki67	0.0009	-1.0862
ADORA2A_NAMPT	ctl|ki67	0.0009	-2.68038
SELL_SELPLG	ctl|ki67	0.0009	0.404903
CD6_ALCAM	ctl|ki67	0.0009	-1.63487
CD8 receptor_LCK	ctl|ki67	0.0009	0.368489
ICAM1_aLb2 complex	ctl|ki67	0.0009	-1.0862
ICAM2_aLb2 complex	ctl|ki67	0.0009	-1.09851
NKG2D II receptor_ULBP3	ctl|ki67	0.0009	-2.25843
TNFRSF1A_GRN	ctl|macro	0.0009	-1.69432
PTPRC_CD22	ctl|macro	0.004	0.0922074
CD8 receptor_LCK	ctl|macro	0.032	-0.1976
CXCR3_CXCL9	ctl|mono	0.0009	-1.18442
DPP4_CXCL9	ctl|mono	0.0009	-1.56064
TNFRSF1A_GRN	ctl|mono	0.0009	-1.3474
ADORA2A_NAMPT	ctl|mono	0.0009	-2.32193
CD96_NECTIN1	ctl|mono	0.0009	-2.07704
CXCR6_CXCL16	ctl|mono	0.0009	-1.2969
SEMA4A_PLXND1	ctl|mono	0.0009	-2.1078
COPA_P2RY6	ctl|mono	0.0009	-1.8625
CD48_CD244	ctl|mono	0.0009	-1.13606
CD28_CD86	ctl|mono	0.0009	-1.35845
SELL_SELPLG	ctl|mono	0.0009	0.324235
CD6_ALCAM	ctl|mono	0.0009	-1.38836
THY1_aMb2 complex	ctl|mono	0.0009	0.0229004
ICAM1_aMb2 complex	ctl|mono	0.0009	-2.59946
THY1_aXb2 complex	ctl|mono	0.0009	0.314986
ICAM1_aXb2 complex	ctl|mono	0.0009	-1.35107
CD47_SIRB1 complex	ctl|mono	0.0009	-0.500218
ADGRG5_FAM3C	ctl|nb	0.0009	-2.09542
PTPRC_CD22	ctl|nb	0.0009	0.387363
PECAM1_CD38	ctl|nb	0.0009	-1.6529
LAMP1_FAM3C	ctl|ncd4	0.016	-1.13924
ADGRG5_FAM3C	ctl|ncd4	0.0009	-2.01159
ICAM1_SPN	ctl|ncd4	0.0009	-1.8625
ICAM1_ITGAL	ctl|ncd4	0.0009	-1.84166
SELL_SELPLG	ctl|ncd4	0.0009	0.369606
CD8 receptor_LCK	ctl|ncd4	0.0009	0.577248
ICAM1_aLb2 complex	ctl|ncd4	0.0009	-1.84166
ADGRG5_FAM3C	ctl|ncd8	0.02	-2.26534
ICAM1_SPN	ctl|ncd8	0.0009	-1.81097
ICAM1_ITGAL	ctl|ncd8	0.0009	-1.88897
SELL_SELPLG	ctl|ncd8	0.0009	0.545968
CD8 receptor_LCK	ctl|ncd8	0.0009	0.603122
ICAM1_aLb2 complex	ctl|ncd8	0.0009	-1.88897
TNFRSF1A_GRN	ctl|neu	0.024	-2.1976
ADORA2A_ENTPD1	ctl|neu	0.0009	-2.00578
SELL_SELPLG	ctl|neu	0.0009	0.49774
THY1_aMb2 complex	ctl|neu	0.0009	0.0949116
ICAM1_aMb2 complex	ctl|neu	0.0009	-2.2109
ICAM1_SPN	ctl|nk	0.0009	-1.40354
ICAM1_ITGAL	ctl|nk	0.0009	-0.520769
TNFRSF1A_FASLG	ctl|nk	0.0009	-1.28983
CD55_ADGRE5	ctl|nk	0.0009	-0.771027
CD48_CD244	ctl|nk	0.0009	-0.862496
SELL_SELPLG	ctl|nk	0.0009	0.85599
THY1_aMb2 complex	ctl|nk	0.0009	0.10165
ICAM1_aMb2 complex	ctl|nk	0.0009	-2.17137
THY1_aXb2 complex	ctl|nk	0.0009	0.308011
ICAM1_aXb2 complex	ctl|nk	0.0009	-1.36959
CD8 receptor_LCK	ctl|nk	0.0009	0.311503
ICAM1_aLb2 complex	ctl|nk	0.0009	-0.520769
ICAM2_aLb2 complex	ctl|nk	0.0009	-0.529073
CRLF2_TSLPR	ctl|nk	0.036	-1.5187
TNFRSF1A_GRN	ctl|pc	0.024	-1.25154
SELL_SELPLG	ctl|pc	0.036	0.501821
THY1_aVb3 complex	ctl|pc	0.0009	0.244887
THY1_aMb2 complex	ctl|pc	0.0009	0.16221
ICAM1_aMb2 complex	ctl|pc	0.008	-1.8997
CRLF2_TSLPR	ctl|pc	0.02	-0.673463
LAMP1_FAM3C	ctl|pdc	0.0009	-0.562772
ADGRG5_FAM3C	ctl|pdc	0.0009	-1.08927
TNFRSF1A_GRN	ctl|pdc	0.0009	0.243669
ICAM1_SPN	ctl|pdc	0.0009	-1.33279
ICAM1_ITGAL	ctl|pdc	0.0009	-1.30401
ADORA2A_NAMPT	ctl|pdc	0.024	-2.84684
COPA_SORT1	ctl|pdc	0.0009	-1.87303
COPA_P2RY6	ctl|pdc	0.0009	-1.96016
CD48_CD244	ctl|pdc	0.0009	-1.17137
SELL_SELPLG	ctl|pdc	0.0009	0.725087
THY1_aVb3 complex	ctl|pdc	0.0009	0.0676387
THY1_aXb2 complex	ctl|pdc	0.0009	0.151859
ICAM1_aXb2 complex	ctl|pdc	0.0009	-1.94342
ICAM1_aLb2 complex	ctl|pdc	0.0009	-1.30401
ICAM2_aLb2 complex	ctl|pdc	0.0009	-1.32193
TGFB1_TGFbeta receptor1	ctl|pdc	0.0009	-0.810966
LAMP1_FAM3C	ctl|tb	0.0009	-1.02034
ADGRG5_FAM3C	ctl|tb	0.0009	-1.80088
ICAM1_SPN	ctl|tb	0.0009	-1.8365
ICAM1_ITGAL	ctl|tb	0.008	-1.86775
ADORA2A_NAMPT	ctl|tb	0.0009	-2.93236
PTPRC_CD22	ctl|tb	0.0009	0.230203
SELL_SELPLG	ctl|tb	0.0009	0.331132
CD8 receptor_LCK	ctl|tb	0.0009	0.397255
ICAM1_aLb2 complex	ctl|tb	0.008	-1.86775
ICAM1_SPN	ctl|tfh	0.0009	-1.82113
ICAM1_ITGAL	ctl|tfh	0.0009	-0.846843
SELL_SELPLG	ctl|tfh	0.0009	0.286881
CD8 receptor_LCK	ctl|tfh	0.0009	0.738119
ICAM1_aLb2 complex	ctl|tfh	0.0009	-0.846843
ICAM2_aLb2 complex	ctl|tfh	0.0009	-0.859876
ICAM1_SPN	ctl|th1	0.0009	-1.05289
ICAM1_ITGAL	ctl|th1	0.0009	-1.03209
SELL_SELPLG	ctl|th1	0.0009	0.524064
CD8 receptor_LCK	ctl|th1	0.0009	0.596458
ICAM1_aLb2 complex	ctl|th1	0.0009	-1.03209
ICAM2_aLb2 complex	ctl|th1	0.0009	-1.04692
IL2 receptor_I_IL2	ctl|th1	0.0009	-0.32916
ICAM1_SPN	ctl|th17	0.0009	-1.08009
ICAM1_ITGAL	ctl|th17	0.0009	-0.571322
SEMA4A_PLXND1	ctl|th17	0.0009	-1.79586
SELL_SELPLG	ctl|th17	0.0009	0.78073
THY1_aVb3 complex	ctl|th17	0.0009	0.0962619
CD8 receptor_LCK	ctl|th17	0.012	-0.147202
ICAM1_aLb2 complex	ctl|th17	0.0009	-0.571322
ICAM2_aLb2 complex	ctl|th17	0.0009	-0.579922
LAMP1_FAM3C	ctl|treg	0.0009	-1.02621
ADGRG5_FAM3C	ctl|treg	0.0009	-1.81097
ICAM1_SPN	ctl|treg	0.0009	-1.85204
ICAM1_ITGAL	ctl|treg	0.0009	-1.39214
SELL_SELPLG	ctl|treg	0.0009	0.46048
CD8 receptor_LCK	ctl|treg	0.0009	0.556797
ICAM1_aLb2 complex	ctl|treg	0.0009	-1.39214
ICAM2_aLb2 complex	ctl|treg	0.0009	-1.4112
FGF2_CD44	exa|abc	0.0009	-1.51046
LAMP1_FAM3C	exa|abc	0.0009	-0.321928
PDCD1_FAM3C	exa|abc	0.0009	0.0949116
PDCD1_CD274	exa|abc	0.0009	-0.32916
PDCD1_PDCD1LG2	exa|abc	0.0009	-0.395929
TNFRSF1A_GRN	exa|abc	0.0009	-1.24127
TNFRSF1B_GRN	exa|abc	0.0009	-0.880976
ADORA2A_NAMPT	exa|abc	0.016	-2.05889
NRP1_VEGFB	exa|abc	0.0009	-1.98279
ADORA2A_ENTPD1	exa|abc	0.0009	-2.18442
PTPRC_CD22	exa|abc	0.0009	0.389567
CD28_CD80	exa|abc	0.0009	-0.795859
CTLA4_CD80	exa|abc	0.0009	-0.430509
CD28_CD86	exa|abc	0.0009	-0.854649
CTLA4_CD86	exa|abc	0.0009	-0.477944
PECAM1_CD38	exa|abc	0.0009	-0.473931
CCR4_CCL17	exa|abc	0.0009	-1.91594
TGFB1_TGFbeta receptor1	exa|abc	0.008	-0.567041
CRLF2_TSLPR	exa|abc	0.016	-0.946194
FGF2_CD44	exa|cdc	0.0009	-1.2863
PDCD1_FAM3C	exa|cdc	0.0009	-0.360305
PDCD1_CD274	exa|cdc	0.0009	-0.325539
TNFRSF1A_GRN	exa|cdc	0.012	-2.18442
TNFRSF1B_GRN	exa|cdc	0.0009	-1.55639
ADORA2A_NAMPT	exa|cdc	0.0009	-2.08314
TNF_FAS	exa|cdc	0.0009	-1.96016
TNF_TNFRSF1B	exa|cdc	0.0009	-1.47393
LTA_TNFRSF1B	exa|cdc	0.0009	-1.50635
TNF_PTPRS	exa|cdc	0.02	-2.9771
CD96_NECTIN1	exa|cdc	0.012	-1.85726
TNFSF11_TNFRSF11A	exa|cdc	0.0009	-1.5187
CD28_CD86	exa|cdc	0.0009	-0.790859
CTLA4_CD86	exa|cdc	0.0009	-0.426625
CD6_ALCAM	exa|cdc	0.032	-1.662
AXL_IL15RA	exa|cdc	0.0009	-1.61264
CCR4_CCL17	exa|cdc	0.0009	-2.15843
IL15 receptor_IL15	exa|cdc	0.0009	-0.773491
PVR_CD96	exa|ctl	0.0009	-1.89432
PVR_CD226	exa|ctl	0.0009	-2.04692
FGF2_CD44	exa|ctl	0.0009	-2.01159
PDCD1_FAM3C	exa|ctl	0.0009	-0.242977
TNF_VSIR	exa|ctl	0.012	-1.78588
TNF_NOTCH1	exa|ctl	0.024	-2.45799
PVR_CD96	exa|exa	0.02	-1.94898
PVR_CD226	exa|exa	0.024	-2.33643
PVR_TIGIT	exa|exa	0.0009	-0.231075
FGF2_CD44	exa|exa	0.0009	-1.11092
LAMP1_FAM3C	exa|exa	0.02	-0.479955
PDCD1_FAM3C	exa|exa	0.0009	-0.0232698
PDCD1_PDCD1LG2	exa|exa	0.0009	-0.00144342
TNFRSF1B_GRN	exa|exa	0.008	-1.75147
TNF_VSIR	exa|exa	0.0009	-0.929611
FAM3C_CLEC2D	exa|exa	0.036	-0.907793
TNF_NOTCH1	exa|exa	0.016	-1.86775
TNF_ICOS	exa|exa	0.0009	-0.279284
TNF_FAS	exa|exa	0.0009	-1.92687
TNF_TNFRSF1B	exa|exa	0.012	-1.91594
LTA_TNFRSF1B	exa|exa	0.012	-1.95456
CD160_TNFRSF14	exa|exa	0.0009	-2.21759
MIF_TNFRSF14	exa|exa	0.0009	-0.336428
ICAM2_aLb2 complex	exa|exa	0.0009	-0.395929
IL21 receptor_IL21	exa|exa	0.004	-1.12658
PVR_TNFSF9	exa|gc	0.0009	-2.699
FGF2_CD44	exa|gc	0.0009	-2.35107
LAMP1_FAM3C	exa|gc	0.044	-0.732165
PDCD1_FAM3C	exa|gc	0.0009	-0.200913
TNFRSF1B_GRN	exa|gc	0.0009	-1.92139
ADORA2A_NAMPT	exa|gc	0.0009	-1.75633
NRP1_VEGFB	exa|gc	0.0009	-1.94898
TNF_FAS	exa|gc	0.0009	-1.53116
PTPRC_CD22	exa|gc	0.0009	0.49057
CD28_CD86	exa|gc	0.0009	-0.666576
CTLA4_CD86	exa|gc	0.0009	-0.32916
TGFB1_TGFbeta receptor1	exa|gc	0.0009	-0.552156
PVR_CD96	exa|gzmk t	0.0009	-1.61706
PVR_CD226	exa|gzmk t	0.0009	-1.61706
PVR_TIGIT	exa|gzmk t	0.0009	-2.191
FGF2_CD44	exa|gzmk t	0.0009	-1.76611
TGFB1_TGFBR3	exa|gzmk t	0.015	-0.655172
LAMP1_FAM3C	exa|gzmk t	0.02	-0.668868
PDCD1_FAM3C	exa|gzmk t	0.0009	-0.158429
TNF_VSIR	exa|gzmk t	0.035	-2.01159
TNF_NOTCH1	exa|gzmk t	0.004	-2.06492
TNF_ICOS	exa|gzmk t	0.004	-1.90509
TNF_TNFRSF1A	exa|gzmk t	0.019	-2.48197
TNF_FAS	exa|gzmk t	0.043	-2.82623
TNF_RIPK1	exa|gzmk t	0.048	-2.80591
ICAM2_aLb2 complex	exa|gzmk t	0.048	-1.30401
TGFB1_TGFbeta receptor1	exa|gzmk t	0.008	-0.671164
PVR_CD96	exa|ki67	0.028	-2.39593
PVR_CD226	exa|ki67	0.016	-2.4344
PVR_TIGIT	exa|ki67	0.0009	-2.01742
FGF2_CD44	exa|ki67	0.0009	-1.78588
TGFB1_TGFBR3	exa|ki67	0.027	-0.720232
LAMP1_FAM3C	exa|ki67	0.028	-0.652901
PDCD1_FAM3C	exa|ki67	0.0009	-0.147202
PDCD1_CD274	exa|ki67	0.0009	-0.42082
TNFRSF1A_GRN	exa|ki67	0.032	-2.39593
TNFRSF1B_GRN	exa|ki67	0.0009	-1.68966
ADORA2A_NAMPT	exa|ki67	0.0009	-2
NRP1_VEGFB	exa|ki67	0.0009	-2.17137
TNF_NOTCH1	exa|ki67	0.016	-2.191
TNF_ICOS	exa|ki67	0.0009	-1.07704
TNF_TNFRSF1B	exa|ki67	0.008	-2.35845
TNF_PTPRS	exa|ki67	0.031	-3.09542
ICAM2_aLb2 complex	exa|ki67	0.02	-1.1047
TGFB1_TGFbeta receptor1	exa|ki67	0.016	-0.680382
CRLF2_TSLPR	exa|ki67	0.012	-1.11404
TNFRSF1A_GRN	exa|macro	0.0009	-1.699
TNFRSF1B_GRN	exa|macro	0.0009	-1.22432
PTPRC_CD22	exa|macro	0.036	0.237564
FGF2_CD44	exa|mono	0.0009	-1.5187
PDCD1_CD274	exa|mono	0.0009	-0.263612
TNFRSF1A_GRN	exa|mono	0.0009	-1.35107
TNFRSF1B_GRN	exa|mono	0.0009	-0.965784
ADORA2A_NAMPT	exa|mono	0.0009	-1.76611
TNF_TNFRSF1A	exa|mono	0.0009	-1.8365
LTA_TNFRSF1A	exa|mono	0.004	-1.87303
TNF_TNFRSF1B	exa|mono	0.008	-2.38082
CD96_NECTIN1	exa|mono	0.004	-2.13289
LTA_LTBR	exa|mono	0.044	-3.01159
COPA_P2RY6	exa|mono	0.0009	-1.38458
CD28_CD86	exa|mono	0.0009	-0.771027
CTLA4_CD86	exa|mono	0.0009	-0.413115
CD6_ALCAM	exa|mono	0.016	-1.51046
THY1_aMb2 complex	exa|mono	0.048	-0.703689
THY1_aXb2 complex	exa|mono	0.004	-0.248108
TGFB1_TGFbeta receptor1	exa|mono	0.024	-0.701342
CRLF2_TSLPR	exa|mono	0.036	-1.20756
LAMP1_FAM3C	exa|nb	0.028	-0.713119
PDCD1_FAM3C	exa|nb	0.0009	-0.189351
FAM3C_CLEC2D	exa|nb	0.012	-1.03801
PTPRC_CD22	exa|nb	0.0009	0.506907
CRLF2_TSLPR	exa|nb	0.04	-1.27928
PVR_CD96	exa|ncd4	0.004	-1.96578
TGFB1_TGFBR3	exa|ncd4	0.0009	-0.514573
LAMP1_FAM3C	exa|ncd4	0.024	-0.680382
PDCD1_FAM3C	exa|ncd4	0.0009	-0.166503
TNF_VSIR	exa|ncd4	0.016	-1.95456
TNF_TNFRSF1A	exa|ncd4	0.02	-2.57347
PVR_CD96	exa|ncd8	0.0009	-1.85726
PVR_CD226	exa|ncd8	0.0009	-1.84684
LAMP1_FAM3C	exa|ncd8	0.044	-0.773491
PDCD1_FAM3C	exa|ncd8	0.0009	-0.231075
TNF_VSIR	exa|ncd8	0.004	-1.62149
TNF_NOTCH1	exa|ncd8	0.016	-2.38836
FGF2_CD44	exa|neu	0.0009	-1.05589
TNFRSF1A_GRN	exa|neu	0.028	-2.20423
TNFRSF1B_GRN	exa|neu	0.0009	-1.56918
TNF_FAS	exa|neu	0.008	-2.15843
ADORA2A_ENTPD1	exa|neu	0.0009	-1.54372
THY1_aMb2 complex	exa|neu	0.008	-0.586406
PVR_CD96	exa|nk	0.0009	-1.77596
PVR_CD226	exa|nk	0.0009	-1.96578
PVR_TIGIT	exa|nk	0.0009	-1.92139
FGF2_CD44	exa|nk	0.0009	-1.24469
PDCD1_FAM3C	exa|nk	0.0009	-0.272297
TNFRSF1A_FASLG	exa|nk	0.0009	-1.2969
FAS_FASLG	exa|nk	0.0009	-0.929611
TNF_VSIR	exa|nk	0.024	-1.86775
TNF_ICOS	exa|nk	0.036	-2.54793
TNF_TNFRSF1A	exa|nk	0.02	-2.32193
CD48_CD244	exa|nk	0.015	-1.13289
THY1_aMb2 complex	exa|nk	0.024	-0.575615
THY1_aXb2 complex	exa|nk	0.0009	-0.258425
ICAM2_aLb2 complex	exa|nk	0.0009	-0.533242
CRLF2_TSLPR	exa|nk	0.008	-1.07704
PVR_TIGIT	exa|pc	0.02	-2.54793
FGF2_CD44	exa|pc	0.0009	-0.701342
TNFRSF1A_GRN	exa|pc	0.016	-1.25498
TNFRSF1B_GRN	exa|pc	0.004	-0.891643
FGF2_aVb3 complex	exa|pc	0.004	-1.74662
THY1_aMb2 complex	exa|pc	0.012	-0.479955
CRLF2_TSLPR	exa|pc	0.004	-0.411195
FGF2_CD44	exa|pdc	0.0009	-1.03505
FGF2_FGFR1	exa|pdc	0.0009	-2.49818
LAMP1_FAM3C	exa|pdc	0.0009	-0.239566
PDCD1_FAM3C	exa|pdc	0.0009	0.155749
TNFRSF1A_GRN	exa|pdc	0.0009	0.24245
TNFRSF1B_GRN	exa|pdc	0.0009	0.381837
ADORA2A_NAMPT	exa|pdc	0.0009	-2.1016
NRP1_VEGFB	exa|pdc	0.0009	-1.96578
GRN_SORT1	exa|pdc	0.0009	-2.11404
COPA_SORT1	exa|pdc	0.0009	-1.39214
TNF_NOTCH1	exa|pdc	0.0009	-1.94342
TNF_SEMA4C	exa|pdc	0.004	-2.9771
TNF_TNFRSF1A	exa|pdc	0.016	-2.38836
TNF_RIPK1	exa|pdc	0.039	-2.6529
TNF_PTPRS	exa|pdc	0.0009	-0.92139
LTA_LTBR	exa|pdc	0.024	-2.9771
COPA_P2RY6	exa|pdc	0.0009	-1.45403
FGF2_aVb3 complex	exa|pdc	0.0009	-2.63487
THY1_aXb2 complex	exa|pdc	0.044	-0.496142
ICAM2_aLb2 complex	exa|pdc	0.044	-1.32554
TGFB1_TGFbeta receptor1	exa|pdc	0.0009	-0.190997
PVR_CD96	exa|tb	0.004	-2.15843
PVR_CD226	exa|tb	0.016	-2.49818
FGF2_CD44	exa|tb	0.0009	-2.92139
TGFB1_TGFBR3	exa|tb	0.012	-0.655172
LAMP1_FAM3C	exa|tb	0.016	-0.592919
PDCD1_FAM3C	exa|tb	0.0009	-0.104697
ADORA2A_NAMPT	exa|tb	0.0009	-2.152
TNF_VSIR	exa|tb	0.02	-2.01742
TNF_NOTCH1	exa|tb	0.024	-2.46594
TNF_RIPK1	exa|tb	0.046	-2.82623
PTPRC_CD22	exa|tb	0.0009	0.364012
CRLF2_TSLPR	exa|tb	0.04	-1.26882
PVR_CD96	exa|tfh	0.0009	-1.53116
PVR_CD226	exa|tfh	0.004	-2.31473
PVR_TIGIT	exa|tfh	0.0009	-2.12658
FGF2_CD44	exa|tfh	0.0009	-1.61706
TGFB1_TGFBR3	exa|tfh	0.0009	-0.479955
PDCD1_FAM3C	exa|tfh	0.0009	-0.232769
TNF_VSIR	exa|tfh	0.004	-1.68038
FAM3C_CLEC2D	exa|tfh	0.02	-1.0145
TNF_NOTCH1	exa|tfh	0.02	-2.38082
TNF_ICOS	exa|tfh	0.0009	-0.965784
TNF_FAS	exa|tfh	0.012	-2.41889
ICAM2_aLb2 complex	exa|tfh	0.0009	-0.862496
CRLF2_TSLPR	exa|tfh	0.04	-1.25843
PVR_CD96	exa|th1	0.0009	-1.84166
PVR_CD226	exa|th1	0.004	-2.11404
PVR_TIGIT	exa|th1	0.0009	-2.12658
FGF2_CD44	exa|th1	0.0009	-1.30401
TGFB1_TGFBR3	exa|th1	0.008	-0.595097
LAMP1_FAM3C	exa|th1	0.036	-0.666576
PDCD1_FAM3C	exa|th1	0.0009	-0.15682
TNF_VSIR	exa|th1	0.0009	-1.25498
TNF_NOTCH1	exa|th1	0.008	-2.13289
TNF_ICOS	exa|th1	0.0009	-0.630394
TNF_TNFRSF1A	exa|th1	0.028	-2.5649
TNF_FAS	exa|th1	0.02	-2.662
TNF_TNFRSF1B	exa|th1	0.016	-2.57347
ICAM2_aLb2 complex	exa|th1	0.0009	-1.0499
IL2 receptor_I_IL2	exa|th1	0.0009	-1.38836
CRLF2_TSLPR	exa|th1	0.044	-1.21759
PVR_CD96	exa|th17	0.0009	-1.78588
PVR_CD226	exa|th17	0.0009	-1.36216
FGF2_CD44	exa|th17	0.0009	-0.935117
TNF_VSIR	exa|th17	0.004	-1.49818
TNF_NOTCH1	exa|th17	0.032	-2.35107
TNF_ICOS	exa|th17	0.0009	-0.648372
TNF_TNFRSF1A	exa|th17	0.008	-2.30757
TNF_TNFRSF1B	exa|th17	0.016	-2.55639
TNF_RIPK1	exa|th17	0.032	-2.59074
FGF2_aVb3 complex	exa|th17	0.0009	-2.45799
ICAM2_aLb2 complex	exa|th17	0.0009	-0.584241
CRLF2_TSLPR	exa|th17	0.016	-1.15521
PVR_CD96	exa|treg	0.0009	-1.699
PVR_TIGIT	exa|treg	0.0009	-1.87303
FGF2_CD44	exa|treg	0.0009	-2.51457
LAMP1_FAM3C	exa|treg	0.02	-0.597278
PDCD1_FAM3C	exa|treg	0.0009	-0.106249
PDCD1_CD274	exa|treg	0.0009	-0.351074
TNF_VSIR	exa|treg	0.012	-1.99424
TNF_NOTCH1	exa|treg	0.008	-2.06492
TNF_ICOS	exa|treg	0.0009	-1.30401
TNF_FAS	exa|treg	0.02	-2.62593
TNF_TNFRSF1B	exa|treg	0.004	-2.1976
LTA_TNFRSF1B	exa|treg	0.032	-2.25154
TGFB1_TGFbeta receptor1	exa|treg	0.0009	-0.554273
LAMP1_FAM3C	gc|abc	0.0009	-0.535332
CD74_MIF	gc|abc	0.0009	1.55729
CD74_COPA	gc|abc	0.0009	1.30859
CD74_APP	gc|abc	0.0009	1.29396
PLXNC1_SEMA7A	gc|abc	0.0009	-2.662
PECAM1_CD38	gc|abc	0.0009	-0.58208
CD74_MIF	gc|cdc	0.0009	1.40926
CD74_COPA	gc|cdc	0.0009	1.33628
CD74_APP	gc|cdc	0.0009	1.34142
LTA_TNFRSF1A	gc|cdc	0.0009	-2.33643
LTA_TNFRSF1B	gc|cdc	0.0009	-1.2109
LTA_RIPK1	gc|cdc	0.0009	-2.25154
PLXNC1_SEMA7A	gc|cdc	0.0009	-3.01159
TNFSF9_TNFRSF9	gc|cdc	0.0009	-2.52284
FLT3_FLT3LG	gc|cdc	0.008	-2.53116
ICAM1_aXb2 complex	gc|cdc	0.0009	-2.05889
CD74_MIF	gc|ctl	0.0009	1.66812
CD74_COPA	gc|ctl	0.0009	1.34369
ICAM1_SPN	gc|ctl	0.0009	-1.47393
ICAM1_ITGAL	gc|ctl	0.0009	-1.22095
LTA_TNFRSF1A	gc|ctl	0.0009	-2.1976
LTA_RIPK1	gc|ctl	0.008	-2.29336
PLXNB2_SEMA4D	gc|ctl	0.0009	-1.2969
TNFSF9_ADGRG5	gc|ctl	0.0009	-3.13289
FLT3_FLT3LG	gc|ctl	0.0009	-2.31473
ICAM1_aLb2 complex	gc|ctl	0.0009	-1.22095
ICAM2_aLb2 complex	gc|ctl	0.003	-1.40736
LAMP1_FAM3C	gc|exa	0.016	-0.720232
CD74_MIF	gc|exa	0.0009	1.64201
CD74_COPA	gc|exa	0.0009	1.40381
ICAM1_SPN	gc|exa	0.012	-1.45008
ICAM1_ITGAL	gc|exa	0.0009	-0.291592
ICOSLG_ICOS	gc|exa	0.0009	-0.236164
LTA_TNFRSF1A	gc|exa	0.04	-2.20423
LTA_TNFRSF1B	gc|exa	0.0009	-1.56918
LTA_RIPK1	gc|exa	0.036	-2.17788
CD40_CD40LG	gc|exa	0.039	-1.68501
PLXNB2_SEMA4D	gc|exa	0.008	-1.32554
LTA_TNFRSF14	gc|exa	0.004	-2.26534
MIF_TNFRSF14	gc|exa	0.0009	-0.336428
TNFSF9_TNFRSF9	gc|exa	0.0009	-2.07704
ICAM1_aLb2 complex	gc|exa	0.0009	-0.291592
ICAM2_aLb2 complex	gc|exa	0.0009	-0.386468
IL21 receptor_IL21	gc|exa	0.0009	-0.965784
CD74_MIF	gc|gc	0.0009	1.64155
CD74_COPA	gc|gc	0.0009	1.3584
PLXNB2_SEMA4D	gc|gc	0.0009	-1.24469
PLXNC1_SEMA7A	gc|gc	0.0009	-3.02327
TGFB1_TGFbeta receptor1	gc|gc	0.044	-1.05589
CD74_MIF	gc|gzmk t	0.0009	1.48336
CD74_COPA	gc|gzmk t	0.0009	1.37907
ICAM1_SPN	gc|gzmk t	0.0009	-1.32554
ICAM1_ITGAL	gc|gzmk t	0.0009	-1.11404
ICOSLG_ICOS	gc|gzmk t	0.0009	-1.77596
LTA_TNFRSF1A	gc|gzmk t	0.0009	-1.99424
LTA_RIPK1	gc|gzmk t	0.004	-2.21759
PLXNB2_SEMA4D	gc|gzmk t	0.0009	-1.42275
FLT3_FLT3LG	gc|gzmk t	0.0009	-2.26534
ICAM1_aLb2 complex	gc|gzmk t	0.0009	-1.11404
ICAM2_aLb2 complex	gc|gzmk t	0.0009	-1.2863
CD74_MIF	gc|ki67	0.0009	1.69019
CD74_COPA	gc|ki67	0.0009	1.39342
ICAM1_SPN	gc|ki67	0.0009	-1.01159
ICAM1_ITGAL	gc|ki67	0.0009	-0.937878
ICOSLG_ICOS	gc|ki67	0.0009	-1.00289
LTA_TNFRSF1A	gc|ki67	0.0009	-2.17788
LTA_TNFRSF1B	gc|ki67	0.0009	-1.8997
LTA_RIPK1	gc|ki67	0.0009	-2.21759
PLXNB2_SEMA4D	gc|ki67	0.0009	-1.0619
TNFSF9_TNFRSF9	gc|ki67	0.0009	-2.7084
TNFSF9_ADGRG5	gc|ki67	0.008	-3.53952
FLT3_FLT3LG	gc|ki67	0.0009	-2.05889
ICAM1_aLb2 complex	gc|ki67	0.0009	-0.937878
ICAM2_aLb2 complex	gc|ki67	0.0009	-1.08927
CD74_MIF	gc|macro	0.0009	1.59837
TNFRSF13B_TNFSF13	gc|macro	0.0009	-1.43051
CD74_MIF	gc|mono	0.0009	1.45733
CD74_COPA	gc|mono	0.0009	1.36681
CD74_APP	gc|mono	0.0009	1.40871
LTA_TNFRSF1A	gc|mono	0.0009	-1.50226
LTA_TNFRSF1B	gc|mono	0.0009	-1.92139
LTA_RIPK1	gc|mono	0.016	-2.2863
PLXNB2_SEMA4D	gc|mono	0.0009	-1.33279
LTA_LTBR	gc|mono	0.0009	-2.30045
COPA_P2RY6	gc|mono	0.0009	-1.73216
NAMPT_P2RY6	gc|mono	0.0009	-1.92687
CD48_CD244	gc|mono	0.012	-1.28279
ICAM1_aMb2 complex	gc|mono	0.0009	-2.2109
FCER2_aXb2 complex	gc|mono	0.0009	-0.997117
ICAM1_aXb2 complex	gc|mono	0.0009	-1.17462
FCER2_CR2	gc|nb	0.027	-0.870387
CD74_MIF	gc|nb	0.0009	1.46519
CD74_COPA	gc|nb	0.0009	1.33571
PLXNB2_SEMA4D	gc|nb	0.0009	-1.37707
TGFB1_TGFBR3	gc|ncd4	0.024	-1
CD74_MIF	gc|ncd4	0.0009	1.52707
CD74_COPA	gc|ncd4	0.0009	1.33628
ICAM1_SPN	gc|ncd4	0.0009	-1.61706
ICAM1_ITGAL	gc|ncd4	0.0009	-1.59946
LTA_TNFRSF1A	gc|ncd4	0.0009	-2.05889
CD40_CD40LG	gc|ncd4	0.0009	-1.26882
PLXNB2_SEMA4D	gc|ncd4	0.0009	-1.41504
FLT3_FLT3LG	gc|ncd4	0.0009	-1.84684
ICAM1_aLb2 complex	gc|ncd4	0.0009	-1.59946
CD74_MIF	gc|ncd8	0.0009	1.59979
CD74_COPA	gc|ncd8	0.0009	1.33971
ICAM1_SPN	gc|ncd8	0.0009	-1.57347
ICAM1_ITGAL	gc|ncd8	0.008	-1.63935
PLXNB2_SEMA4D	gc|ncd8	0.0009	-1.51457
TNFSF9_ADGRG5	gc|ncd8	0.0009	-2.88897
FLT3_FLT3LG	gc|ncd8	0.0009	-2.152
ICAM1_aLb2 complex	gc|ncd8	0.008	-1.63935
CD74_MIF	gc|neu	0.0009	1.37518
CD74_COPA	gc|neu	0.0009	1.31788
CD74_APP	gc|neu	0.0009	1.31904
ICAM1_ITGAL	gc|neu	0.04	-1.34008
FLT3_FLT3LG	gc|neu	0.019	-2.04692
FCER2_aMb2 complex	gc|neu	0.015	-1.62149
ICAM1_aMb2 complex	gc|neu	0.0009	-1.90509
ICAM1_aLb2 complex	gc|neu	0.04	-1.34008
CD74_MIF	gc|nk	0.0009	1.49518
CD74_COPA	gc|nk	0.0009	1.37518
ICAM1_SPN	gc|nk	0.0009	-1.22095
ICAM1_ITGAL	gc|nk	0.0009	-0.41889
FAS_FASLG	gc|nk	0.0009	-0.717857
LTA_TNFRSF1A	gc|nk	0.0009	-1.87832
LTA_RIPK1	gc|nk	0.012	-2.22432
PLXNB2_SEMA4D	gc|nk	0.0009	-1.16812
TNFSF9_TNFRSF9	gc|nk	0.0009	-3.04692
CD48_CD244	gc|nk	0.0009	-0.979942
SELL_SELPLG	gc|nk	0.0009	0.284514
FLT3_FLT3LG	gc|nk	0.004	-2.08927
FCER2_aMb2 complex	gc|nk	0.044	-1.5951
ICAM1_aMb2 complex	gc|nk	0.0009	-1.87303
FCER2_aXb2 complex	gc|nk	0.0009	-1.01159
ICAM1_aXb2 complex	gc|nk	0.0009	-1.191
ICAM1_aLb2 complex	gc|nk	0.0009	-0.41889
ICAM2_aLb2 complex	gc|nk	0.0009	-0.522841
CD74_MIF	gc|pc	0.0009	1.44095
CD74_COPA	gc|pc	0.0009	1.47664
PLXNB2_SEMA4G	gc|pc	0.0009	-2.25843
PLXNC1_SEMA7A	gc|pc	0.032	-3.05889
FCER2_aMb2 complex	gc|pc	0.016	-1.40736
ICAM1_aMb2 complex	gc|pc	0.0009	-1.64837
CRLF2_TSLPR	gc|pc	0.044	-0.818579
LAMP1_FAM3C	gc|pdc	0.0009	-0.440263
CD74_MIF	gc|pdc	0.0009	1.45207
CD74_COPA	gc|pdc	0.0009	1.40108
ICAM1_SPN	gc|pdc	0.0009	-1.15843
ICAM1_ITGAL	gc|pdc	0.0009	-1.13289
GRN_SORT1	gc|pdc	0.0009	-2.33643
COPA_SORT1	gc|pdc	0.0009	-1.74178
PLXNB2_SEMA4C	gc|pdc	0.0009	-2.25843
LTA_TNFRSF1A	gc|pdc	0.004	-1.92687
LTA_RIPK1	gc|pdc	0.004	-2.11404
PLXNB2_SEMA4D	gc|pdc	0.0009	-0.968605
CD72_SEMA4D	gc|pdc	0.015	-0.662004
LTA_LTBR	gc|pdc	0.0009	-2.2723
PLXNC1_SEMA7A	gc|pdc	0.0009	-2.78588
COPA_P2RY6	gc|pdc	0.0009	-1.82113
NAMPT_P2RY6	gc|pdc	0.0009	-2.02915
CD48_CD244	gc|pdc	0.008	-1.31833
ICAM1_aXb2 complex	gc|pdc	0.0009	-1.68501
ICAM1_aLb2 complex	gc|pdc	0.0009	-1.13289
ICAM2_aLb2 complex	gc|pdc	0.0009	-1.30757
TGFB1_TGFbeta receptor1	gc|pdc	0.0009	-0.567041
LAMP1_FAM3C	gc|tb	0.031	-0.854649
CD74_MIF	gc|tb	0.0009	1.58448
CD74_COPA	gc|tb	0.0009	1.36681
ICAM1_SPN	gc|tb	0.0009	-1.5951
ICAM1_ITGAL	gc|tb	0.012	-1.62149
LTA_TNFRSF1A	gc|tb	0.0009	-2.31473
LTA_RIPK1	gc|tb	0.0009	-2.23107
PLXNB2_SEMA4D	gc|tb	0.0009	-1.22095
FLT3_FLT3LG	gc|tb	0.0009	-2.27928
ICAM1_aLb2 complex	gc|tb	0.012	-1.62149
TGFB1_TGFBR3	gc|tfh	0.004	-0.954557
CD74_MIF	gc|tfh	0.0009	1.51551
CD74_COPA	gc|tfh	0.0009	1.37907
ICAM1_SPN	gc|tfh	0.0009	-1.58208
ICAM1_ITGAL	gc|tfh	0.0009	-0.720232
ICOSLG_ICOS	gc|tfh	0.0009	-0.897006
LTA_TNFRSF1A	gc|tfh	0.004	-2.25154
CD40_CD40LG	gc|tfh	0.0009	-1.04692
PLXNB2_SEMA4D	gc|tfh	0.0009	-1.61706
FLT3_FLT3LG	gc|tfh	0.0009	-2.12029
ICAM1_aLb2 complex	gc|tfh	0.0009	-0.720232
ICAM2_aLb2 complex	gc|tfh	0.0009	-0.84944
CD74_MIF	gc|th1	0.0009	1.53107
CD74_COPA	gc|th1	0.0009	1.36793
ICAM1_SPN	gc|th1	0.0009	-0.907793
ICAM1_ITGAL	gc|th1	0.0009	-0.888969
ICOSLG_ICOS	gc|th1	0.0009	-0.575615
LTA_TNFRSF1A	gc|th1	0.0009	-2.05289
LTA_TNFRSF1B	gc|th1	0.0009	-2.05889
CD40_CD40LG	gc|th1	0.0009	-0.9771
PLXNB2_SEMA4D	gc|th1	0.0009	-1.12973
FLT3_FLT3LG	gc|th1	0.0009	-1.82113
ICAM1_aLb2 complex	gc|th1	0.0009	-0.888969
ICAM2_aLb2 complex	gc|th1	0.0009	-1.03505
CD74_MIF	gc|th17	0.0009	1.61117
CD74_COPA	gc|th17	0.0009	1.36625
ICAM1_SPN	gc|th17	0.0009	-0.932361
ICAM1_ITGAL	gc|th17	0.0009	-0.465938
ICOSLG_ICOS	gc|th17	0.0009	-0.592919
LTA_TNFRSF1A	gc|th17	0.0009	-1.86775
LTA_TNFRSF1B	gc|th17	0.0009	-2.04692
LTA_RIPK1	gc|th17	0.0009	-2.06492
CD40_CD40LG	gc|th17	0.008	-1.79586
PLXNB2_SEMA4D	gc|th17	0.012	-1.54793
TNFSF9_ADGRG5	gc|th17	0.0009	-2.16488
SELL_SELPLG	gc|th17	0.024	0.169925
FLT3_FLT3LG	gc|th17	0.0009	-1.66658
ICAM1_aLb2 complex	gc|th17	0.0009	-0.465938
ICAM2_aLb2 complex	gc|th17	0.0009	-0.573467
LAMP1_FAM3C	gc|treg	0.028	-0.859876
CD74_MIF	gc|treg	0.0009	1.5509
CD74_COPA	gc|treg	0.0009	1.34937
ICAM1_SPN	gc|treg	0.0009	-1.60823
ICAM1_ITGAL	gc|treg	0.0009	-1.2109
ICOSLG_ICOS	gc|treg	0.0009	-1.21759
LTA_TNFRSF1B	gc|treg	0.0009	-1.78588
PLXNB2_SEMA4D	gc|treg	0.0009	-1.30757
TNFSF9_TNFRSF9	gc|treg	0.0009	-1.96578
FLT3_FLT3LG	gc|treg	0.0009	-2.12029
ICAM1_aLb2 complex	gc|treg	0.0009	-1.2109
ICAM2_aLb2 complex	gc|treg	0.003	-1.39593
TGFB1_TGFbeta receptor1	gc|treg	0.028	-1.05589
LAMP1_FAM3C	gzmk t|abc	0.008	-0.62371
TNFRSF1A_GRN	gzmk t|abc	0.0009	-1.12973
ADORA2A_ENTPD1	gzmk t|abc	0.008	-3.02327
PTPRC_CD22	gzmk t|abc	0.008	0.31034
CD28_CD80	gzmk t|abc	0.0009	-0.749038
CTLA4_CD80	gzmk t|abc	0.0009	-1.50226
CD28_CD86	gzmk t|abc	0.0009	-0.808437
CTLA4_CD86	gzmk t|abc	0.0009	-1.59946
PECAM1_CD38	gzmk t|abc	0.0009	-0.347399
CRTAM_CADM1	gzmk t|cdc	0.0009	-2.41889
CXCR3_CXCL9	gzmk t|cdc	0.0009	-1.99424
DPP4_CXCL9	gzmk t|cdc	0.0009	-1.699
TNFRSF1A_GRN	gzmk t|cdc	0.0009	-1.9771
ADORA2A_NAMPT	gzmk t|cdc	0.0009	-2.84684
CD96_NECTIN1	gzmk t|cdc	0.0009	-1.54372
CXCR6_CXCL16	gzmk t|cdc	0.0009	-0.118727
SEMA4A_PLXND1	gzmk t|cdc	0.0009	-2.64386
CD28_CD86	gzmk t|cdc	0.0009	-0.746616
CTLA4_CD86	gzmk t|cdc	0.0009	-1.49411
SELL_SELPLG	gzmk t|cdc	0.0009	0.572405
CD6_ALCAM	gzmk t|cdc	0.0009	-1.26882
THY1_aXb2 complex	gzmk t|cdc	0.0009	-0.0424568
ICAM1_aXb2 complex	gzmk t|cdc	0.008	-2.77596
IL15 receptor_IL15	gzmk t|cdc	0.0009	-0.403542
ICAM1_SPN	gzmk t|ctl	0.0009	-1.9105
ICAM1_ITGAL	gzmk t|ctl	0.0009	-1.57347
SELL_SELPLG	gzmk t|ctl	0.0009	0.580145
CD8 receptor_LCK	gzmk t|ctl	0.0009	0.537048
ICAM1_aLb2 complex	gzmk t|ctl	0.0009	-1.57347
ICAM2_aLb2 complex	gzmk t|ctl	0.0009	-1.36959
TNFRSF1A_GRN	gzmk t|exa	0.016	-2.24469
ICAM1_ITGAL	gzmk t|exa	0.0009	-0.465938
CD8 receptor_LCK	gzmk t|exa	0.0009	0.829444
ICAM1_aLb2 complex	gzmk t|exa	0.0009	-0.465938
ICAM2_aLb2 complex	gzmk t|exa	0.0009	-0.367732
IL21 receptor_IL21	gzmk t|exa	0.008	-1.65745
TNFRSF1A_GRN	gzmk t|gc	0.008	-2.49005
ADORA2A_NAMPT	gzmk t|gc	0.004	-2.32916
PTPRC_CD22	gzmk t|gc	0.0009	0.41684
CD28_CD86	gzmk t|gc	0.0009	-0.625934
CTLA4_CD86	gzmk t|gc	0.0009	-1.2969
CD6_ALCAM	gzmk t|gc	0.0009	-1.40736
ICAM1_SPN	gzmk t|gzmk t	0.004	-1.7084
ICAM1_ITGAL	gzmk t|gzmk t	0.004	-1.44222
SELL_SELPLG	gzmk t|gzmk t	0.0009	0.597412
CD8 receptor_LCK	gzmk t|gzmk t	0.0009	0.669027
ICAM1_aLb2 complex	gzmk t|gzmk t	0.004	-1.44222
ICAM2_aLb2 complex	gzmk t|gzmk t	0.0009	-1.25154
TNFRSF1A_GRN	gzmk t|ki67	0.0009	-2.15843
ICAM1_SPN	gzmk t|ki67	0.0009	-1.31115
ICAM1_ITGAL	gzmk t|ki67	0.0009	-1.22095
ADORA2A_NAMPT	gzmk t|ki67	0.008	-2.7084
SELL_SELPLG	gzmk t|ki67	0.0009	0.365133
CD6_ALCAM	gzmk t|ki67	0.0009	-1.35845
CD8 receptor_LCK	gzmk t|ki67	0.0009	0.283329
ICAM1_aLb2 complex	gzmk t|ki67	0.0009	-1.22095
ICAM2_aLb2 complex	gzmk t|ki67	0.0009	-1.05889
CRLF2_TSLPR	gzmk t|ki67	0.016	-1.46196
TNFRSF1A_GRN	gzmk t|macro	0.0009	-1.55216
TNFRSF13B_TNFSF13	gzmk t|macro	0.008	-2.16488
PTPRC_CD22	gzmk t|macro	0.008	0.149259
CXCR3_CXCL9	gzmk t|mono	0.0009	-1.43831
DPP4_CXCL9	gzmk t|mono	0.0009	-1.23107
TNFRSF1A_GRN	gzmk t|mono	0.0009	-1.23107
ADORA2A_NAMPT	gzmk t|mono	0.0009	-2.35107
CD96_NECTIN1	gzmk t|mono	0.0009	-1.76121
CXCR6_CXCL16	gzmk t|mono	0.0009	-1.30401
SEMA4A_PLXND1	gzmk t|mono	0.0009	-2.67116
COPA_P2RY6	gzmk t|mono	0.0009	-1.5649
CD48_CD244	gzmk t|mono	0.0009	-1.01159
CD28_CD86	gzmk t|mono	0.0009	-0.72738
CTLA4_CD86	gzmk t|mono	0.0009	-1.46196
SELL_SELPLG	gzmk t|mono	0.0009	0.282143
CD6_ALCAM	gzmk t|mono	0.0009	-1.152
THY1_aMb2 complex	gzmk t|mono	0.0009	-0.077041
ICAM1_aMb2 complex	gzmk t|mono	0.02	-3.02327
THY1_aXb2 complex	gzmk t|mono	0.0009	0.232661
ICAM1_aXb2 complex	gzmk t|mono	0.0009	-1.51457
CD47_SIRB1 complex	gzmk t|mono	0.0009	-0.471929
FAM3C_CLEC2D	gzmk t|nb	0.031	-1.32916
PTPRC_CD22	gzmk t|nb	0.0009	0.434028
PECAM1_CD38	gzmk t|nb	0.0009	-1.28279
ICAM1_SPN	gzmk t|ncd4	0.036	-2.1016
SELL_SELPLG	gzmk t|ncd4	0.0009	0.328836
CD8 receptor_LCK	gzmk t|ncd4	0.0009	0.504875
ICAM1_SPN	gzmk t|ncd8	0.012	-2.04097
SELL_SELPLG	gzmk t|ncd8	0.0009	0.509949
CD8 receptor_LCK	gzmk t|ncd8	0.0009	0.532068
TNFRSF1A_GRN	gzmk t|neu	0.004	-1.99424
ADORA2A_ENTPD1	gzmk t|neu	0.0009	-2.02327
SELL_SELPLG	gzmk t|neu	0.0009	0.46048
THY1_aMb2 complex	gzmk t|neu	0.0009	-0.00144342
ICAM1_aMb2 complex	gzmk t|neu	0.004	-2.52284
ICAM1_SPN	gzmk t|nk	0.0009	-1.57777
ICAM1_ITGAL	gzmk t|nk	0.0009	-0.610433
TNFRSF1A_FASLG	gzmk t|nk	0.0009	-1.18115
FAS_FASLG	gzmk t|nk	0.0009	-1.31115
CD55_ADGRE5	gzmk t|nk	0.0009	-0.741783
CD48_CD244	gzmk t|nk	0.0009	-0.75877
SELL_SELPLG	gzmk t|nk	0.0009	0.827006
THY1_aMb2 complex	gzmk t|nk	0.0009	0.0071955
ICAM1_aMb2 complex	gzmk t|nk	0.0009	-2.47393
THY1_aXb2 complex	gzmk t|nk	0.0009	0.225275
ICAM1_aXb2 complex	gzmk t|nk	0.0009	-1.53952
CD8 receptor_LCK	gzmk t|nk	0.0009	0.22404
ICAM1_aLb2 complex	gzmk t|nk	0.0009	-0.610433
ICAM2_aLb2 complex	gzmk t|nk	0.0009	-0.50226
CRLF2_TSLPR	gzmk t|nk	0.02	-1.4112
TNFRSF1A_GRN	gzmk t|pc	0.016	-1.14242
SELL_SELPLG	gzmk t|pc	0.048	0.464668
THY1_aVb3 complex	gzmk t|pc	0.0009	0.159629
THY1_aMb2 complex	gzmk t|pc	0.0009	0.0717627
ICAM1_aMb2 complex	gzmk t|pc	0.012	-2.152
CRLF2_TSLPR	gzmk t|pc	0.016	-0.612637
LAMP1_FAM3C	gzmk t|pdc	0.0009	-0.524915
TNFRSF1A_GRN	gzmk t|pdc	0.0009	0.283329
ICAM1_SPN	gzmk t|pdc	0.0009	-1.49411
ICAM1_ITGAL	gzmk t|pdc	0.004	-1.46196
ADORA2A_NAMPT	gzmk t|pdc	0.024	-2.87832
COPA_SORT1	gzmk t|pdc	0.0009	-1.57347
COPA_P2RY6	gzmk t|pdc	0.0009	-1.64386
CD48_CD244	gzmk t|pdc	0.0009	-1.04394
SELL_SELPLG	gzmk t|pdc	0.0009	0.69332
THY1_aVb3 complex	gzmk t|pdc	0.0009	-0.0306192
THY1_aXb2 complex	gzmk t|pdc	0.0009	0.0607392
ICAM1_aXb2 complex	gzmk t|pdc	0.0009	-2.20423
ICAM1_aLb2 complex	gzmk t|pdc	0.004	-1.46196
ICAM2_aLb2 complex	gzmk t|pdc	0.0009	-1.2723
TGFB1_TGFbeta receptor1	gzmk t|pdc	0.0009	-0.813499
LAMP1_FAM3C	gzmk t|tb	0.008	-0.965784
ICAM1_SPN	gzmk t|tb	0.048	-2.07704
ADORA2A_NAMPT	gzmk t|tb	0.0009	-2.96578
PTPRC_CD22	gzmk t|tb	0.0009	0.282143
SELL_SELPLG	gzmk t|tb	0.0009	0.289244
CD8 receptor_LCK	gzmk t|tb	0.0009	0.313826
ICAM1_SPN	gzmk t|tfh	0.047	-2.05889
ICAM1_ITGAL	gzmk t|tfh	0.0009	-0.962969
FAM3C_CLEC2D	gzmk t|tfh	0.035	-1.2969
SELL_SELPLG	gzmk t|tfh	0.0009	0.24245
CD8 receptor_LCK	gzmk t|tfh	0.0009	0.673556
ICAM1_aLb2 complex	gzmk t|tfh	0.0009	-0.962969
ICAM2_aLb2 complex	gzmk t|tfh	0.0009	-0.823677
ICAM1_SPN	gzmk t|th1	0.0009	-1.18442
ICAM1_ITGAL	gzmk t|th1	0.0009	-1.16488
SELL_SELPLG	gzmk t|th1	0.0009	0.486457
CD8 receptor_LCK	gzmk t|th1	0.0009	0.525067
ICAM1_aLb2 complex	gzmk t|th1	0.0009	-1.16488
ICAM2_aLb2 complex	gzmk t|th1	0.0009	-1.00578
IL2 receptor_I_IL2	gzmk t|th1	0.0009	-0.852042
ICAM1_SPN	gzmk t|th17	0.0009	-1.21759
ICAM1_ITGAL	gzmk t|th17	0.0009	-0.664288
SEMA4A_PLXND1	gzmk t|th17	0.0009	-2.23107
SELL_SELPLG	gzmk t|th17	0.0009	0.74932
THY1_aVb3 complex	gzmk t|th17	0.0009	0.00144197
ICAM1_aLb2 complex	gzmk t|th17	0.0009	-0.664288
ICAM2_aLb2 complex	gzmk t|th17	0.0009	-0.552156
CRLF2_TSLPR	gzmk t|th17	0.039	-1.51457
LAMP1_FAM3C	gzmk t|treg	0.02	-0.971431
ICAM1_SPN	gzmk t|treg	0.039	-2.08927
ICAM1_ITGAL	gzmk t|treg	0.0009	-1.5649
SELL_SELPLG	gzmk t|treg	0.0009	0.422233
CD8 receptor_LCK	gzmk t|treg	0.0009	0.483364
ICAM1_aLb2 complex	gzmk t|treg	0.0009	-1.5649
ICAM2_aLb2 complex	gzmk t|treg	0.0009	-1.35845
LAMP1_FAM3C	ki67|abc	0.024	-0.746616
PDCD1_FAM3C	ki67|abc	0.004	-1.34373
ADGRG5_FAM3C	ki67|abc	0.008	-1.33643
PDCD1_CD274	ki67|abc	0.028	-3.03505
PDCD1_PDCD1LG2	ki67|abc	0.047	-3.52284
TNFRSF1A_GRN	ki67|abc	0.0009	-1.22769
TNFRSF1B_GRN	ki67|abc	0.0009	-1.08009
NRP1_VEGFB	ki67|abc	0.0009	-2.51457
PLXNC1_SEMA7A	ki67|abc	0.0009	-2.68966
ADORA2A_ENTPD1	ki67|abc	0.012	-3.15843
CD28_CD80	ki67|abc	0.0009	-1.06492
CTLA4_CD80	ki67|abc	0.0009	-1.3474
CD28_CD86	ki67|abc	0.0009	-1.13924
CTLA4_CD86	ki67|abc	0.0009	-1.4344
PECAM1_CD38	ki67|abc	0.0009	-0.388355
CCR4_CCL17	ki67|abc	0.0009	-1.8625
TGFB1_TGFbeta receptor1	ki67|abc	0.0009	-0.703689
CRLF2_TSLPR	ki67|abc	0.004	-1.00289
CXCR3_CXCL9	ki67|cdc	0.0009	-2.23786
DPP4_CXCL9	ki67|cdc	0.008	-2.60823
PDCD1_CD274	ki67|cdc	0.0009	-3.01159
TNFRSF1A_GRN	ki67|cdc	0.0009	-2.16488
TNFRSF1B_GRN	ki67|cdc	0.0009	-1.88897
ADORA2A_NAMPT	ki67|cdc	0.008	-2.96578
TNF_FAS	ki67|cdc	0.0009	-2.06492
TNF_TNFRSF1B	ki67|cdc	0.0009	-1.54793
LTA_TNFRSF1B	ki67|cdc	0.0009	-1.57347
TNF_RIPK1	ki67|cdc	0.027	-3.04692
TNFSF10_RIPK1	ki67|cdc	0.016	-3.22432
TNF_PTPRS	ki67|cdc	0.0009	-3.18442
CD96_NECTIN1	ki67|cdc	0.0009	-2.2723
CXCR6_CXCL16	ki67|cdc	0.0009	-0.251539
TNFSF11_TNFRSF11A	ki67|cdc	0.0009	-2.44222
SEMA4A_PLXND1	ki67|cdc	0.0009	-2.46594
PLXNC1_SEMA7A	ki67|cdc	0.0009	-3.04692
CD28_CD86	ki67|cdc	0.0009	-1.05889
CTLA4_CD86	ki67|cdc	0.0009	-1.34008
SELL_SELPLG	ki67|cdc	0.007	0.158337
CD6_ALCAM	ki67|cdc	0.0009	-1.61264
AXL_IL15RA	ki67|cdc	0.0009	-1.88897
CCR4_CCL17	ki67|cdc	0.0009	-2.1016
THY1_aXb2 complex	ki67|cdc	0.0009	-0.136062
ICAM1_aXb2 complex	ki67|cdc	0.019	-2.84684
IL15 receptor_IL15	ki67|cdc	0.0009	-0.475936
ICAM1_SPN	ki67|ctl	0.02	-1.94898
ICAM1_ITGAL	ki67|ctl	0.008	-1.60823
TNF_VSIR	ki67|ctl	0.0009	-1.87303
TNF_NOTCH1	ki67|ctl	0.0009	-2.60823
TNF_ICOS	ki67|ctl	0.012	-2.8997
TNF_TNFRSF1A	ki67|ctl	0.004	-2.95456
TNF_RIPK1	ki67|ctl	0.021	-3.13289
TNFSF10_RIPK1	ki67|ctl	0.02	-3.32193
SELL_SELPLG	ki67|ctl	0.004	0.169925
CD8 receptor_LCK	ki67|ctl	0.0009	0.254594
ICAM1_aLb2 complex	ki67|ctl	0.008	-1.60823
ICAM2_aLb2 complex	ki67|ctl	0.0009	-1.45008
PDCD1_PDCD1LG2	ki67|exa	0.0009	-1.62149
TNFRSF1B_GRN	ki67|exa	0.004	-2.13924
ICAM1_ITGAL	ki67|exa	0.0009	-0.481969
TNF_VSIR	ki67|exa	0.0009	-0.979942
TNF_NOTCH1	ki67|exa	0.016	-1.96016
TNF_ICOS	ki67|exa	0.0009	-0.311148
TNF_FAS	ki67|exa	0.0009	-2.02915
TNF_TNFRSF1B	ki67|exa	0.0009	-2.01159
LTA_TNFRSF1B	ki67|exa	0.008	-2.04692
MIF_TNFRSF14	ki67|exa	0.0009	-0.155213
CD8 receptor_LCK	ki67|exa	0.0009	0.603122
ICAM1_aLb2 complex	ki67|exa	0.0009	-0.481969
ICAM2_aLb2 complex	ki67|exa	0.0009	-0.407364
IL21 receptor_IL21	ki67|exa	0.008	-1.42275
CRLF2_TSLPR	ki67|exa	0.012	-1.11404
TNFRSF1B_GRN	ki67|gc	0.004	-2.36587
ADORA2A_NAMPT	ki67|gc	0.0009	-2.4112
NRP1_VEGFB	ki67|gc	0.0009	-2.46594
TNF_FAS	ki67|gc	0.0009	-1.60823
BMP7_SLAMF1	ki67|gc	0.0009	-2.36587
PLXNC1_SEMA7A	ki67|gc	0.0009	-3.05889
PTPRC_CD22	ki67|gc	0.0009	0.22404
CD28_CD86	ki67|gc	0.0009	-0.910502
CTLA4_CD86	ki67|gc	0.0009	-1.16165
CD6_ALCAM	ki67|gc	0.0009	-1.79086
TGFB1_TGFbeta receptor1	ki67|gc	0.0009	-0.687335
TGFB1_TGFBR3	ki67|gzmk t	0.0009	-0.800877
ICAM1_SPN	ki67|gzmk t	0.007	-1.74662
ICAM1_ITGAL	ki67|gzmk t	0.008	-1.46993
TNF_VSIR	ki67|gzmk t	0.015	-2.12029
TNF_NOTCH1	ki67|gzmk t	0.0009	-2.17137
TNF_ICOS	ki67|gzmk t	0.0009	-2
TNF_TNFRSF1A	ki67|gzmk t	0.004	-2.62593
TNF_FAS	ki67|gzmk t	0.016	-3.01159
TNF_RIPK1	ki67|gzmk t	0.024	-2.9885
TNFSF10_RIPK1	ki67|gzmk t	0.02	-3.15843
SELL_SELPLG	ki67|gzmk t	0.0009	0.191563
CD8 receptor_LCK	ki67|gzmk t	0.0009	0.413594
ICAM1_aLb2 complex	ki67|gzmk t	0.008	-1.46993
ICAM2_aLb2 complex	ki67|gzmk t	0.004	-1.32916
TGFB1_TGFbeta receptor1	ki67|gzmk t	0.0009	-0.818579
CRLF2_TSLPR	ki67|gzmk t	0.016	-1.46196
TGFB1_TGFBR3	ki67|ki67	0.0009	-0.873027
PDCD1_FAM3C	ki67|ki67	0.036	-2.12658
TNFRSF1A_GRN	ki67|ki67	0.0009	-2.36587
TNFRSF1B_GRN	ki67|ki67	0.0009	-2.05289
ICAM1_SPN	ki67|ki67	0.0009	-1.34008
ICAM1_ITGAL	ki67|ki67	0.0009	-1.24811
ADORA2A_NAMPT	ki67|ki67	0.008	-2.81604
NRP1_VEGFB	ki67|ki67	0.0009	-2.79586
TNF_NOTCH1	ki67|ki67	0.004	-2.30757
TNF_ICOS	ki67|ki67	0.0009	-1.13289
TNF_TNFRSF1A	ki67|ki67	0.024	-2.93236
TNF_TNFRSF1B	ki67|ki67	0.0009	-2.49005
LTA_TNFRSF1B	ki67|ki67	0.02	-2.53952
TNF_RIPK1	ki67|ki67	0.046	-3
TNFSF10_RIPK1	ki67|ki67	0.043	-3.17137
TNF_PTPRS	ki67|ki67	0.0009	-3.33643
BMP7_SLAMF1	ki67|ki67	0.012	-3.23786
CD6_ALCAM	ki67|ki67	0.0009	-1.72738
CD8 receptor_LCK	ki67|ki67	0.012	-0.0603973
ICAM1_aLb2 complex	ki67|ki67	0.0009	-1.24811
ICAM2_aLb2 complex	ki67|ki67	0.0009	-1.12343
TGFB1_TGFbeta receptor1	ki67|ki67	0.0009	-0.828793
CRLF2_TSLPR	ki67|ki67	0.016	-1.18115
TNFRSF1A_GRN	ki67|macro	0.0009	-1.68501
TNFRSF1B_GRN	ki67|macro	0.0009	-1.48197
TNFRSF13B_TNFSF13	ki67|macro	0.008	-2.07097
CCR2_CCL8	ki67|macro	0.0009	-1.63039
CXCR3_CXCL9	ki67|mono	0.0009	-1.59946
DPP4_CXCL9	ki67|mono	0.0009	-1.82623
PDCD1_CD274	ki67|mono	0.0009	-2.6529
TNFRSF1A_GRN	ki67|mono	0.0009	-1.33643
TNFRSF1B_GRN	ki67|mono	0.0009	-1.17788
ADORA2A_NAMPT	ki67|mono	0.0009	-2.42663
TNF_TNFRSF1A	ki67|mono	0.0009	-1.92687
LTA_TNFRSF1A	ki67|mono	0.0009	-1.96016
TNF_TNFRSF1B	ki67|mono	0.0009	-2.52284
LTA_TNFRSF1B	ki67|mono	0.016	-2.57347
CD96_NECTIN1	ki67|mono	0.024	-2.6529
LTA_LTBR	ki67|mono	0.016	-3.2109
CXCR6_CXCL16	ki67|mono	0.0009	-1.62149
SEMA4A_PLXND1	ki67|mono	0.0009	-2.49005
COPA_P2RY6	ki67|mono	0.0009	-1.45799
NAMPT_P2RY6	ki67|mono	0.0009	-2.1976
CD48_CD244	ki67|mono	0.0009	-0.680382
CD28_CD86	ki67|mono	0.0009	-1.03505
CTLA4_CD86	ki67|mono	0.0009	-1.31115
CD6_ALCAM	ki67|mono	0.0009	-1.46993
THY1_aMb2 complex	ki67|mono	0.0009	-0.174621
ICAM1_aMb2 complex	ki67|mono	0.011	-3.12029
THY1_aXb2 complex	ki67|mono	0.0009	0.154454
ICAM1_aXb2 complex	ki67|mono	0.0009	-1.54793
TGFB1_TGFbeta receptor1	ki67|mono	0.0009	-0.852042
CD47_SIRB1 complex	ki67|mono	0.0009	-0.311148
CRLF2_TSLPR	ki67|mono	0.012	-1.27579
PDCD1_FAM3C	ki67|nb	0.008	-2.30045
FAM3C_CLEC2D	ki67|nb	0.024	-1.30401
PTPRC_CD22	ki67|nb	0.0009	0.243669
PECAM1_CD38	ki67|nb	0.0009	-1.35845
CRLF2_TSLPR	ki67|nb	0.0009	-1.35476
TGFB1_TGFBR3	ki67|ncd4	0.0009	-0.646112
PDCD1_FAM3C	ki67|ncd4	0.0009	-2.1976
TNF_VSIR	ki67|ncd4	0.0009	-2.05889
TNF_NOTCH1	ki67|ncd4	0.012	-2.8365
TNF_TNFRSF1A	ki67|ncd4	0.0009	-2.73697
CD8 receptor_LCK	ki67|ncd4	0.0009	0.215368
ICAM1_SPN	ki67|ncd8	0.043	-2.08927
TNF_VSIR	ki67|ncd8	0.0009	-1.70369
TNF_NOTCH1	ki67|ncd8	0.0009	-2.52284
SELL_SELPLG	ki67|ncd8	0.023	0.0758749
CD8 receptor_LCK	ki67|ncd8	0.0009	0.248535
TNFRSF1A_GRN	ki67|neu	0.024	-2.18442
TNFRSF1B_GRN	ki67|neu	0.0009	-1.90509
TNF_FAS	ki67|neu	0.012	-2.2723
BMP7_SLAMF1	ki67|neu	0.028	-2.72738
ADORA2A_ENTPD1	ki67|neu	0.0009	-2.08927
THY1_aMb2 complex	ki67|neu	0.0009	-0.093879
FCER2_aMb2 complex	ki67|neu	0.026	-2.76611
ICAM1_aMb2 complex	ki67|neu	0.007	-2.59074
ICAM1_SPN	ki67|nk	0.0009	-1.60823
ICAM1_ITGAL	ki67|nk	0.0009	-0.628162
TNFRSF1A_FASLG	ki67|nk	0.0009	-1.28279
FAS_FASLG	ki67|nk	0.0009	-1.3474
TNF_VSIR	ki67|nk	0.008	-1.96016
TNF_ICOS	ki67|nk	0.044	-2.699
TNF_TNFRSF1A	ki67|nk	0.0009	-2.45008
LTA_TNFRSF1A	ki67|nk	0.036	-2.49818
TNF_RIPK1	ki67|nk	0.047	-3.01159
CCR8_CCL18	ki67|nk	0.0009	-1.79586
CD55_ADGRE5	ki67|nk	0.0009	-0.713119
CD48_CD244	ki67|nk	0.0009	-0.473931
SELL_SELPLG	ki67|nk	0.0009	0.488515
THY1_aMb2 complex	ki67|nk	0.0009	-0.0846703
ICAM1_aMb2 complex	ki67|nk	0.0009	-2.53952
THY1_aXb2 complex	ki67|nk	0.0009	0.147958
ICAM1_aXb2 complex	ki67|nk	0.0009	-1.56918
CD8 receptor_LCK	ki67|nk	0.04	-0.136062
ICAM1_aLb2 complex	ki67|nk	0.0009	-0.628162
ICAM2_aLb2 complex	ki67|nk	0.0009	-0.545824
CRLF2_TSLPR	ki67|nk	0.0009	-1.13924
TNFRSF1A_GRN	ki67|pc	0.016	-1.24469
TNFRSF1B_GRN	ki67|pc	0.008	-1.09234
PLXNC1_SEMA7A	ki67|pc	0.028	-3.09542
THY1_aVb3 complex	ki67|pc	0.0009	0.077243
THY1_aMb2 complex	ki67|pc	0.0009	-0.0159576
FCER2_aMb2 complex	ki67|pc	0.016	-2.33643
ICAM1_aMb2 complex	ki67|pc	0.008	-2.1976
CRLF2_TSLPR	ki67|pc	0.004	-0.450084
LAMP1_FAM3C	ki67|pdc	0.0009	-0.637109
PDCD1_FAM3C	ki67|pdc	0.0009	-1.18442
ADGRG5_FAM3C	ki67|pdc	0.0009	-1.17788
TNFRSF1A_GRN	ki67|pdc	0.0009	0.24732
TNFRSF1B_GRN	ki67|pdc	0.0009	0.302173
ICAM1_SPN	ki67|pdc	0.008	-1.52699
ICAM1_ITGAL	ki67|pdc	0.008	-1.49411
NRP1_VEGFB	ki67|pdc	0.0009	-2.49005
GRN_SORT1	ki67|pdc	0.0009	-2.02915
COPA_SORT1	ki67|pdc	0.0009	-1.46594
TNF_NOTCH1	ki67|pdc	0.0009	-2.04692
TNF_SEMA4C	ki67|pdc	0.0009	-3.18442
TNF_TNFRSF1A	ki67|pdc	0.004	-2.52284
TNF_RIPK1	ki67|pdc	0.019	-2.81604
TNFSF10_RIPK1	ki67|pdc	0.024	-2.96578
TNF_PTPRS	ki67|pdc	0.0009	-0.971431
LTA_LTBR	ki67|pdc	0.0009	-3.17137
PLXNC1_SEMA7A	ki67|pdc	0.0009	-2.81604
COPA_P2RY6	ki67|pdc	0.0009	-1.53116
NAMPT_P2RY6	ki67|pdc	0.0009	-2.32193
CD48_CD244	ki67|pdc	0.0009	-0.703689
SELL_SELPLG	ki67|pdc	0.0009	0.317304
THY1_aVb3 complex	ki67|pdc	0.0009	-0.123434
THY1_aXb2 complex	ki67|pdc	0.0009	-0.027675
ICAM1_aXb2 complex	ki67|pdc	0.0009	-2.25154
ICAM1_aLb2 complex	ki67|pdc	0.008	-1.49411
ICAM2_aLb2 complex	ki67|pdc	0.012	-1.3474
TGFB1_TGFbeta receptor1	ki67|pdc	0.0009	-0.295128
TGFB1_TGFBR3	ki67|tb	0.0009	-0.800877
PDCD1_FAM3C	ki67|tb	0.0009	-1.96016
ADGRG5_FAM3C	ki67|tb	0.004	-1.94898
ADORA2A_NAMPT	ki67|tb	0.016	-3.09542
TNF_VSIR	ki67|tb	0.0009	-2.12029
TNF_NOTCH1	ki67|tb	0.0009	-2.61706
TNF_TNFRSF1A	ki67|tb	0.034	-3.17137
TNF_RIPK1	ki67|tb	0.016	-3.01159
TNFSF10_RIPK1	ki67|tb	0.004	-3.18442
PTPRC_CD22	ki67|tb	0.016	0.0690147
CD8 receptor_LCK	ki67|tb	0.0009	-0.0218044
CRLF2_TSLPR	ki67|tb	0.0009	-1.34008
TGFB1_TGFBR3	ki67|tfh	0.0009	-0.608232
ICAM1_ITGAL	ki67|tfh	0.0009	-0.982791
TNF_VSIR	ki67|tfh	0.0009	-1.76611
FAM3C_CLEC2D	ki67|tfh	0.024	-1.2723
TNF_NOTCH1	ki67|tfh	0.0009	-2.52284
TNF_ICOS	ki67|tfh	0.0009	-1.0145
TNF_TNFRSF1A	ki67|tfh	0.02	-3.04692
TNF_FAS	ki67|tfh	0.0009	-2.55639
BMP7_SLAMF1	ki67|tfh	0.0009	-2.80591
CD8 receptor_LCK	ki67|tfh	0.0009	0.418999
ICAM1_aLb2 complex	ki67|tfh	0.0009	-0.982791
ICAM2_aLb2 complex	ki67|tfh	0.0009	-0.880976
CRLF2_TSLPR	ki67|tfh	0.004	-1.32916
TGFB1_TGFBR3	ki67|th1	0.0009	-0.734563
PDCD1_FAM3C	ki67|th1	0.048	-2.16488
ICAM1_SPN	ki67|th1	0.0009	-1.2109
ICAM1_ITGAL	ki67|th1	0.0009	-1.18771
TNF_VSIR	ki67|th1	0.0009	-1.31473
TNF_NOTCH1	ki67|th1	0.0009	-2.24469
TNF_ICOS	ki67|th1	0.0009	-0.671164
TNF_TNFRSF1A	ki67|th1	0.008	-2.71786
TNF_FAS	ki67|th1	0.0009	-2.82623
TNF_TNFRSF1B	ki67|th1	0.0009	-2.72738
CD8 receptor_LCK	ki67|th1	0.0009	0.240009
ICAM1_aLb2 complex	ki67|th1	0.0009	-1.18771
ICAM2_aLb2 complex	ki67|th1	0.0009	-1.07097
IL2 receptor_HA_IL2	ki67|th1	0.0009	-2.22432
IL2 receptor_I_IL2	ki67|th1	0.0009	-0.954557
CRLF2_TSLPR	ki67|th1	0.0009	-1.2863
ICAM1_SPN	ki67|th17	0.0009	-1.24127
ICAM1_ITGAL	ki67|th17	0.0009	-0.682696
TNF_VSIR	ki67|th17	0.0009	-1.56918
TNF_NOTCH1	ki67|th17	0.012	-2.49005
TNF_ICOS	ki67|th17	0.0009	-0.68966
TNF_TNFRSF1A	ki67|th17	0.0009	-2.4344
LTA_TNFRSF1A	ki67|th17	0.016	-2.48197
TNF_TNFRSF1B	ki67|th17	0.0009	-2.7084
LTA_TNFRSF1B	ki67|th17	0.036	-2.76611
TNF_RIPK1	ki67|th17	0.0009	-2.74662
TNFSF10_RIPK1	ki67|th17	0.004	-2.88897
BMP7_SLAMF1	ki67|th17	0.0009	-2.9885
SEMA4A_PLXND1	ki67|th17	0.0009	-2.09542
SELL_SELPLG	ki67|th17	0.0009	0.390668
THY1_aVb3 complex	ki67|th17	0.0009	-0.0908029
ICAM1_aLb2 complex	ki67|th17	0.0009	-0.682696
ICAM2_aLb2 complex	ki67|th17	0.0009	-0.597278
CRLF2_TSLPR	ki67|th17	0.0009	-1.22095
PDCD1_FAM3C	ki67|treg	0.0009	-1.97143
ADGRG5_FAM3C	ki67|treg	0.004	-1.96016
PDCD1_CD274	ki67|treg	0.0009	-3.18442
ICAM1_ITGAL	ki67|treg	0.004	-1.5951
TNF_VSIR	ki67|treg	0.0009	-2.1016
TNF_NOTCH1	ki67|treg	0.0009	-2.17788
TNF_ICOS	ki67|treg	0.0009	-1.36959
TNF_FAS	ki67|treg	0.0009	-2.79586
TNF_TNFRSF1B	ki67|treg	0.0009	-2.32193
LTA_TNFRSF1B	ki67|treg	0.0009	-2.36587
BMP7_SLAMF1	ki67|treg	0.0009	-2.7084
CD8 receptor_LCK	ki67|treg	0.0009	0.189034
ICAM1_aLb2 complex	ki67|treg	0.004	-1.5951
ICAM2_aLb2 complex	ki67|treg	0.0009	-1.44222
TGFB1_TGFbeta receptor1	ki67|treg	0.0009	-0.68966
CRLF2_TSLPR	ki67|treg	0.0009	-1.38082
LAMP1_FAM3C	macro|abc	0.0009	-0.16004
CD74_MIF	macro|abc	0.038	1.123
CD74_APP	macro|abc	0.012	0.75446
TNFSF13_FAS	macro|abc	0.004	-2.53952
CD28_CD80	macro|abc	0.016	-2.14561
PECAM1_CD38	macro|abc	0.0009	-0.481969
LAMP1_FAM3C	macro|cdc	0.0009	-0.72261
CD74_COPA	macro|cdc	0.038	0.815575
CD74_APP	macro|cdc	0.008	0.822934
TNFSF13_TNFRSF1A	macro|cdc	0.0009	-2.59946
TNFSF13_FAS	macro|cdc	0.0009	-1.75633
SELL_SELPLG	macro|cdc	0.02	0.0894982
LAMP1_FAM3C	macro|ctl	0.0009	-0.571322
CD74_MIF	macro|ctl	0.0009	1.27083
CD74_COPA	macro|ctl	0.031	0.825379
TNFSF13_TNFRSF1A	macro|ctl	0.0009	-2.4344
SELL_SELPLG	macro|ctl	0.004	0.100305
CD8 receptor_LCK	macro|ctl	0.0009	0.0593553
LAMP1_FAM3C	macro|exa	0.0009	-0.302226
CD74_MIF	macro|exa	0.004	1.23634
CD74_COPA	macro|exa	0.004	0.910733
IGF1_IGF1R	macro|exa	0.0009	-1.14561
TNFSF13_TNFRSF1A	macro|exa	0.004	-2.44222
TNFSF13_FAS	macro|exa	0.0009	-1.72738
TNFSF13_TNFRSF14	macro|exa	0.0009	-2.51457
MIF_TNFRSF14	macro|exa	0.004	-0.516636
CD8 receptor_LCK	macro|exa	0.0009	0.452068
IL21 receptor_IL21	macro|exa	0.016	-1.95456
LAMP1_FAM3C	macro|gc	0.0009	-0.520769
CD74_MIF	macro|gc	0.004	1.23573
CD74_COPA	macro|gc	0.027	0.847195
TNFSF13_FAS	macro|gc	0.0009	-1.37707
LAMP1_FAM3C	macro|gzmk t	0.0009	-0.467932
CD74_COPA	macro|gzmk t	0.02	0.87578
TNFSF13_TNFRSF1A	macro|gzmk t	0.0009	-2.1976
TNFSF13_FAS	macro|gzmk t	0.0009	-2.47393
SELL_SELPLG	macro|gzmk t	0.028	0.123004
CD8 receptor_LCK	macro|gzmk t	0.0009	0.240009
LAMP1_FAM3C	macro|ki67	0.0009	-0.454032
CD74_MIF	macro|ki67	0.0009	1.29924
CD74_COPA	macro|ki67	0.004	0.896853
TNFSF13_TNFRSF1A	macro|ki67	0.0009	-2.4112
TNFSF13_FAS	macro|ki67	0.0009	-2.55639
CD74_MIF	macro|macro	0.004	1.1776
CD74_COPA	macro|mono	0.032	0.859174
CD74_APP	macro|mono	0.004	0.917623
TNFSF13_TNFRSF1A	macro|mono	0.0009	-1.64386
FCER2_aXb2 complex	macro|mono	0.02	-1.36216
LAMP1_FAM3C	macro|nb	0.0009	-0.506353
PECAM1_CD38	macro|nb	0.008	-1.55216
LAMP1_FAM3C	macro|ncd4	0.0009	-0.475936
CD74_MIF	macro|ncd4	0.038	1.08202
CD74_COPA	macro|ncd4	0.046	0.815575
TNFSF13_TNFRSF1A	macro|ncd4	0.0009	-2.2723
CD8 receptor_LCK	macro|ncd4	0.0009	0.0143553
LAMP1_FAM3C	macro|ncd8	0.0009	-0.558517
CD74_MIF	macro|ncd8	0.004	1.18015
CD74_COPA	macro|ncd8	0.042	0.819668
CD8 receptor_LCK	macro|ncd8	0.0009	0.0524159
CD74_APP	macro|neu	0.004	0.790772
IGF1_IGF1R	macro|neu	0.0009	-1.25498
TNFSF13_FAS	macro|neu	0.0009	-1.92687
CSF1R_CSF1	macro|neu	0.0009	-1.76611
THY1_aMb2 complex	macro|neu	0.026	-1.5649
FCER2_aMb2 complex	macro|neu	0.026	-2.23107
LAMP1_FAM3C	macro|nk	0.0009	-0.610433
CD74_COPA	macro|nk	0.024	0.870266
TNFSF13_TNFRSF1A	macro|nk	0.0009	-2.06492
CD55_ADGRE5	macro|nk	0.0009	-0.58208
CD48_CD244	macro|nk	0.0009	-1.2863
SELL_SELPLG	macro|nk	0.0009	0.432959
FCER2_aXb2 complex	macro|nk	0.024	-1.38458
CD74_COPA	macro|pc	0.016	1.01221
TNFSF13_FAS	macro|pc	0.02	-2.21759
TNFSF13_TNFRSF17	macro|pc	0.0009	-1.68966
THY1_aMb2 complex	macro|pc	0.016	-1.35845
FCER2_aMb2 complex	macro|pc	0.016	-1.92139
CRLF2_TSLPR	macro|pc	0.024	-0.715486
LAMP1_FAM3C	macro|pdc	0.0009	-0.0877334
CD74_COPA	macro|pdc	0.008	0.90766
IGF1_IGF1R	macro|pdc	0.0009	-1.30757
GRN_SORT1	macro|pdc	0.0009	-1.46594
TNFSF13_TNFRSF1A	macro|pdc	0.0009	-2.12029
SELL_SELPLG	macro|pdc	0.0009	0.255803
TGFB1_TGFbeta receptor1	macro|pdc	0.012	-1.01159
LAMP1_FAM3C	macro|tb	0.0009	-0.39973
CD74_MIF	macro|tb	0.008	1.15898
CD74_COPA	macro|tb	0.02	0.859174
TNFSF13_TNFRSF1A	macro|tb	0.0009	-2.57347
LAMP1_FAM3C	macro|tfh	0.0009	-0.560643
CD74_COPA	macro|tfh	0.02	0.87578
TNFSF13_TNFRSF1A	macro|tfh	0.0009	-2.49818
TNFSF13_FAS	macro|tfh	0.0009	-2.14561
CD8 receptor_LCK	macro|tfh	0.0009	0.246104
LAMP1_FAM3C	macro|th1	0.0009	-0.465938
CD74_COPA	macro|th1	0.026	0.860764
TNFSF13_TNFRSF1A	macro|th1	0.0009	-2.26534
TNFSF13_FAS	macro|th1	0.0009	-2.34373
CD8 receptor_LCK	macro|th1	0.0009	0.0426443
CD74_MIF	macro|th17	0.004	1.19472
CD74_COPA	macro|th17	0.023	0.857583
IGF1_IGF1R	macro|th17	0.0009	-0.744197
TNFSF13_TNFRSF1A	macro|th17	0.0009	-2.05289
SELL_SELPLG	macro|th17	0.0009	0.331132
LAMP1_FAM3C	macro|treg	0.0009	-0.403542
CD74_MIF	macro|treg	0.027	1.11437
CD74_COPA	macro|treg	0.031	0.833497
IGF1_IGF1R	macro|treg	0.0009	-1.37707
TNFSF13_FAS	macro|treg	0.0009	-2.31473
CD8 receptor_LCK	macro|treg	0.0009	-0.0159576
FFAR2_FAM3C	mono|abc	0.0009	-1.18115
LAMP1_FAM3C	mono|abc	0.0009	-0.407364
CD74_MIF	mono|abc	0.0009	1.60786
TNFRSF1A_GRN	mono|abc	0.0009	-0.841663
TNFRSF1B_GRN	mono|abc	0.0009	-1.08927
CD74_COPA	mono|abc	0.0009	1.36849
CD74_APP	mono|abc	0.0009	1.35445
ICAM1_SPN	mono|abc	0.044	-1.68038
ICAM1_ITGAL	mono|abc	0.04	-1.39593
CCL4_CNR2	mono|abc	0.008	-2.60823
PLXNC1_SEMA7A	mono|abc	0.0009	-2.04692
PECAM1_CD38	mono|abc	0.0009	-0.562772
FLT3_FLT3LG	mono|abc	0.04	-1.95456
LTBR_LTB	mono|abc	0.04	0.077243
PLAUR_a4b1 complex	mono|abc	0.008	-1.24811
ICAM1_aLb2 complex	mono|abc	0.04	-1.39593
TGFB1_TGFbeta receptor1	mono|abc	0.004	-0.867752
CRLF2_TSLPR	mono|abc	0.031	-1.0862
CADM3_CADM1	mono|cdc	0.0009	-2.44222
DPP4_CXCL9	mono|cdc	0.0009	-1.56918
FCGR2A_CXCL9	mono|cdc	0.0009	-2.35107
CD74_MIF	mono|cdc	0.0009	1.46467
TNFRSF1A_GRN	mono|cdc	0.0009	-1.49411
TNFRSF1B_GRN	mono|cdc	0.0009	-1.9105
CD74_COPA	mono|cdc	0.0009	1.39506
CD74_APP	mono|cdc	0.0009	1.39999
ICAM1_ITGAL	mono|cdc	0.004	-1.7084
SEMA4A_PLXND1	mono|cdc	0.0009	-1.72261
PLXNC1_SEMA7A	mono|cdc	0.0009	-2.26534
IL1B_ADRB2	mono|cdc	0.0009	-1.84166
FLT3_FLT3LG	mono|cdc	0.0009	-1.84684
PLAUR_a4b1 complex	mono|cdc	0.0009	-1.02034
ICAM1_aXb2 complex	mono|cdc	0.0009	-1.57777
ICAM1_aLb2 complex	mono|cdc	0.004	-1.7084
PlexinA1_complex1_SEMA6D	mono|cdc	0.0009	-2.22432
FFAR2_FAM3C	mono|ctl	0.004	-2.191
LAMP1_FAM3C	mono|ctl	0.02	-0.913216
CD74_MIF	mono|ctl	0.0009	1.71458
CD74_COPA	mono|ctl	0.0009	1.40163
ICAM1_SPN	mono|ctl	0.0009	-1.13606
ICAM1_ITGAL	mono|ctl	0.0009	-0.932361
PLXNB2_SEMA4D	mono|ctl	0.0009	-1.4112
IL1B_ADRB2	mono|ctl	0.0009	-1.77596
SELL_SELPLG	mono|ctl	0.048	0.0200577
FLT3_FLT3LG	mono|ctl	0.0009	-1.71312
LTBR_LTB	mono|ctl	0.0009	0.0271541
PLAUR_a4b1 complex	mono|ctl	0.012	-1.59946
CD8 receptor_LCK	mono|ctl	0.0009	0.0881416
ICAM1_aLb2 complex	mono|ctl	0.0009	-0.932361
FFAR2_FAM3C	mono|exa	0.004	-1.486
LAMP1_FAM3C	mono|exa	0.004	-0.577767
FFAR2_TNF	mono|exa	0.004	-2.7084
CD74_MIF	mono|exa	0.0009	1.68975
TNFRSF1A_GRN	mono|exa	0.0009	-1.68038
TNFRSF1B_GRN	mono|exa	0.008	-2.16488
CD74_COPA	mono|exa	0.0009	1.45943
ICAM1_SPN	mono|exa	0.0009	-1.11716
ICAM1_ITGAL	mono|exa	0.0009	-0.132894
ICOSLG_ICOS	mono|exa	0.0009	-0.14401
CD40_CD40LG	mono|exa	0.036	-1.61706
PLXNB2_SEMA4D	mono|exa	0.024	-1.43831
PLAUR_a4b1 complex	mono|exa	0.012	-1.17137
CD8 receptor_LCK	mono|exa	0.0009	0.473008
ICAM1_aLb2 complex	mono|exa	0.0009	-0.132894
IL21 receptor_IL21	mono|exa	0.016	-2.07097
CRLF2_TSLPR	mono|exa	0.036	-1.20756
FFAR2_FAM3C	mono|gc	0.008	-2.04097
LAMP1_FAM3C	mono|gc	0.012	-0.846843
CD74_MIF	mono|gc	0.0009	1.6893
TNFRSF1A_GRN	mono|gc	0.0009	-1.84166
TNFRSF1B_GRN	mono|gc	0.0009	-2.39593
CD74_COPA	mono|gc	0.0009	1.4163
ICAM1_ITGAL	mono|gc	0.0009	-1.35845
CCL4_SLC7A1	mono|gc	0.0009	-2.82623
PLXNB2_SEMA4D	mono|gc	0.0009	-1.35476
PLXNC1_SEMA7A	mono|gc	0.0009	-2.2723
IL1B_ADRB2	mono|gc	0.023	-1.8365
PTPRC_CD22	mono|gc	0.016	0.137504
FLT3_FLT3LG	mono|gc	0.0009	-1.8625
PLAUR_a4b1 complex	mono|gc	0.02	-1.62149
ICAM1_aLb2 complex	mono|gc	0.0009	-1.35845
NKG2D II receptor_ULBP3	mono|gc	0.0009	-2.5649
TGFB1_TGFbeta receptor1	mono|gc	0.0009	-0.84944
TGFB1_TGFBR3	mono|gzmk t	0.012	-0.9771
FFAR2_FAM3C	mono|gzmk t	0.0009	-1.89432
LAMP1_FAM3C	mono|gzmk t	0.004	-0.780909
CD74_MIF	mono|gzmk t	0.0009	1.53655
CD74_COPA	mono|gzmk t	0.0009	1.43563
ICAM1_SPN	mono|gzmk t	0.0009	-1.01742
ICAM1_ITGAL	mono|gzmk t	0.0009	-0.844251
ICOSLG_ICOS	mono|gzmk t	0.0009	-1.52284
PLXNB2_SEMA4D	mono|gzmk t	0.004	-1.54372
FLT3_FLT3LG	mono|gzmk t	0.0009	-1.67577
LTBR_LTB	mono|gzmk t	0.0009	0.141433
PLAUR_a4b1 complex	mono|gzmk t	0.008	-1.47794
CD8 receptor_LCK	mono|gzmk t	0.0009	0.265437
ICAM1_aLb2 complex	mono|gzmk t	0.0009	-0.844251
TGFB1_TGFbeta receptor1	mono|gzmk t	0.008	-0.997117
CCL4_CCR8	mono|ki67	0.0009	-2.7084
FFAR2_FAM3C	mono|ki67	0.004	-1.85726
LAMP1_FAM3C	mono|ki67	0.004	-0.76366
FFAR2_TNF	mono|ki67	0.0009	-2.87832
CD74_MIF	mono|ki67	0.0009	1.73596
TNFRSF1A_GRN	mono|ki67	0.0009	-1.61706
TNFRSF1B_GRN	mono|ki67	0.0009	-2.07704
CD74_COPA	mono|ki67	0.0009	1.44996
ICAM1_SPN	mono|ki67	0.0009	-0.75877
ICAM1_ITGAL	mono|ki67	0.0009	-0.694321
CCL4_SLC7A1	mono|ki67	0.0009	-2.41889
ICOSLG_ICOS	mono|ki67	0.0009	-0.84944
PLXNB2_SEMA4D	mono|ki67	0.0009	-1.15843
IL1B_ADRB2	mono|ki67	0.0009	-1.80088
FLT3_FLT3LG	mono|ki67	0.0009	-1.53952
PLAUR_a4b1 complex	mono|ki67	0.0009	-0.924125
ICAM1_aLb2 complex	mono|ki67	0.0009	-0.694321
NKG2D II receptor_ULBP3	mono|ki67	0.0009	-2.33643
TGFB1_TGFbeta receptor1	mono|ki67	0.012	-1.00868
CRLF2_TSLPR	mono|ki67	0.012	-1.27579
CD74_MIF	mono|macro	0.0009	1.64708
TNFRSF1A_GRN	mono|macro	0.0009	-1.17462
TNFRSF1B_GRN	mono|macro	0.0009	-1.49818
CD40_CD40LG	mono|macro	0.032	-2.02915
CCR2_CCL8	mono|macro	0.0009	-0.994241
CCR5_CCL8	mono|macro	0.0009	-2
IL1B_ADRB2	mono|macro	0.0009	-1.62149
NECTIN1_CADM3	mono|mono	0.0009	-2.53952
L1CAM_L1CAM	mono|mono	0.0009	-3.01159
DPP4_CXCL9	mono|mono	0.0009	-1.13606
FCGR2A_CXCL9	mono|mono	0.0009	-1.67116
CD74_MIF	mono|mono	0.0009	1.51147
TNFRSF1A_GRN	mono|mono	0.0009	-0.924125
TNFRSF1B_GRN	mono|mono	0.0009	-1.191
CD74_COPA	mono|mono	0.0009	1.42438
CD74_APP	mono|mono	0.0009	1.46415
ICAM1_SPN	mono|mono	0.0009	-1.56918
ICAM1_ITGAL	mono|mono	0.0009	-1.44222
CCL4_CCR5	mono|mono	0.0009	-2.6529
PLXNB2_SEMA4D	mono|mono	0.004	-1.45008
SEMA4A_PLXND1	mono|mono	0.0009	-1.73697
COPA_P2RY6	mono|mono	0.0009	-1.662
NAMPT_P2RY6	mono|mono	0.0009	-1.93788
IL1B_ADRB2	mono|mono	0.0009	-1.4112
CD48_CD244	mono|mono	0.004	-1.16165
PLAUR_a4b1 complex	mono|mono	0.024	-1.54793
ICAM1_aMb2 complex	mono|mono	0.0009	-1.68501
C3_aMb2 complex	mono|mono	0.0009	-2.53952
ICAM1_aXb2 complex	mono|mono	0.0009	-0.891643
ICAM1_aLb2 complex	mono|mono	0.0009	-1.44222
TGFB1_TGFbeta receptor1	mono|mono	0.024	-1.03505
CD47_SIRB1 complex	mono|mono	0.0009	-0.518701
FFAR2_FAM3C	mono|nb	0.0009	-1.99424
LAMP1_FAM3C	mono|nb	0.004	-0.828793
CD74_MIF	mono|nb	0.0009	1.51854
CD74_COPA	mono|nb	0.0009	1.39451
PLXNB2_SEMA4D	mono|nb	0.0009	-1.49411
IL1B_ADRB2	mono|nb	0.0009	-0.979942
PTPRC_CD22	mono|nb	0.004	0.158337
LTBR_LTB	mono|nb	0.0009	0.0143553
CRLF2_TSLPR	mono|nb	0.024	-1.46196
TGFB1_TGFBR3	mono|ncd4	0.0009	-0.803393
FFAR2_FAM3C	mono|ncd4	0.0009	-1.91594
LAMP1_FAM3C	mono|ncd4	0.004	-0.793357
CD74_MIF	mono|ncd4	0.0009	1.5787
CD74_COPA	mono|ncd4	0.0009	1.39506
ICAM1_SPN	mono|ncd4	0.0009	-1.24811
ICAM1_ITGAL	mono|ncd4	0.0009	-1.23447
CD40_CD40LG	mono|ncd4	0.0009	-1.21759
PLXNB2_SEMA4D	mono|ncd4	0.0009	-1.53952
IL1B_ADRB2	mono|ncd4	0.0009	-1.59946
FLT3_FLT3LG	mono|ncd4	0.0009	-1.38836
LTBR_LTB	mono|ncd4	0.0009	0.0143553
CD8 receptor_LCK	mono|ncd4	0.0009	0.0440443
ICAM1_aLb2 complex	mono|ncd4	0.0009	-1.23447
FFAR2_FAM3C	mono|ncd8	0.0009	-2.152
LAMP1_FAM3C	mono|ncd8	0.004	-0.894322
CD74_MIF	mono|ncd8	0.0009	1.64893
CD74_COPA	mono|ncd8	0.0009	1.3978
ICAM1_SPN	mono|ncd8	0.0009	-1.21424
ICAM1_ITGAL	mono|ncd8	0.0009	-1.26534
PLXNB2_SEMA4D	mono|ncd8	0.0009	-1.64386
FLT3_FLT3LG	mono|ncd8	0.0009	-1.59946
LTBR_LTB	mono|ncd8	0.0009	0.0524159
CD8 receptor_LCK	mono|ncd8	0.0009	0.0799754
ICAM1_aLb2 complex	mono|ncd8	0.0009	-1.26534
CD74_MIF	mono|neu	0.0009	1.43242
TNFRSF1A_GRN	mono|neu	0.0009	-1.50635
TNFRSF1B_GRN	mono|neu	0.0009	-1.92687
CD74_COPA	mono|neu	0.0009	1.3774
CD74_APP	mono|neu	0.0009	1.37851
ICAM1_ITGAL	mono|neu	0.0009	-1.02915
CD40_CD40LG	mono|neu	0.04	-1.8365
IL1B_ADRB2	mono|neu	0.004	-1.04692
CSF1R_CSF1	mono|neu	0.0009	-1.09234
FLT3_FLT3LG	mono|neu	0.0009	-1.53116
THY1_aMb2 complex	mono|neu	0.026	-2.2109
ICAM1_aMb2 complex	mono|neu	0.0009	-1.46196
C3_aMb2 complex	mono|neu	0.0009	-2.16488
ICAM1_aLb2 complex	mono|neu	0.0009	-1.02915
LIFR_OSM	mono|neu	0.0009	-0.913216
CD74_MIF	mono|nk	0.0009	1.54745
CD74_COPA	mono|nk	0.0009	1.43189
ICAM1_SPN	mono|nk	0.0009	-0.932361
ICAM1_ITGAL	mono|nk	0.0009	-0.246395
TNFRSF1A_FASLG	mono|nk	0.0009	-0.880976
CCL4_CCR5	mono|nk	0.0009	-1.17788
ICOSLG_ICOS	mono|nk	0.043	-1.98279
PLXNB2_SEMA4D	mono|nk	0.0009	-1.2723
CD48_CD244	mono|nk	0.0009	-0.883635
SELL_SELPLG	mono|nk	0.0009	0.369606
KDR_VEGFC	mono|nk	0.0009	-2.68966
FLT3_FLT3LG	mono|nk	0.0009	-1.56064
PLAUR_a4b1 complex	mono|nk	0.0009	-0.347399
ICAM1_aMb2 complex	mono|nk	0.0009	-1.44222
C3_aMb2 complex	mono|nk	0.0009	-2.12658
ICAM1_aXb2 complex	mono|nk	0.0009	-0.907793
ICAM1_aLb2 complex	mono|nk	0.0009	-0.246395
CRLF2_TSLPR	mono|nk	0.008	-1.23107
CD74_MIF	mono|pc	0.0009	1.49518
TNFRSF1A_GRN	mono|pc	0.004	-0.852042
[truncated: 2,364 more rows]

## Sheet: Table S5B
Table S5B. Cell-cell interaction pairs in YE group.
pair	clusters	pvalue	mean
TNFRSF1B_GRN	treg|treg	0.0009	-1.64386
TGFB1_TGFbeta receptor1	treg|treg	0.0009	-1.1976
SELL_SELPLG	treg|treg	0.0009	0.136191
LTA_TNFRSF1B	treg|treg	0.0009	-1.60384
LTA_RIPK1	treg|treg	0.0009	-2.61706
LAMP1_FAM3C	treg|treg	0.0009	-1.08009
LAMC1_a6b1 complex	treg|treg	0.0009	-1.82623
ICAM2_aLb2 complex	treg|treg	0.0009	-1.18115
ICAM1_SPN	treg|treg	0.0009	-1.45403
ICAM1_ITGAL	treg|treg	0.0009	-1.17137
ICAM1_AREG	treg|treg	0.0009	-2.2109
ICAM1_aLb2 complex	treg|treg	0.0009	-1.17137
FAM3C_CLEC2D	treg|treg	0.0009	-0.720232
CRLF2_TSLPR	treg|treg	0.0009	-0.913216
BMP7_SLAMF1	treg|treg	0.0009	-2.17137
TNFRSF1B_GRN	treg|th17	0.0009	-1.50226
THY1_aVb3 complex	treg|th17	0.0009	-0.708396
SELL_SELPLG	treg|th17	0.0009	0.644318
LTA_TNFRSF1B	treg|th17	0.0009	-2.45008
LTA_TNFRSF1A	treg|th17	0.0009	-2.67116
LTA_RIPK1	treg|th17	0.0009	-2.53116
LAMC1_aVb3 complex	treg|th17	0.0009	-2.35107
ICAM2_aLb2 complex	treg|th17	0.0009	-0.685014
ICAM1_SPN	treg|th17	0.0009	-0.913216
ICAM1_ITGAL	treg|th17	0.0009	-0.680382
ICAM1_aLb2 complex	treg|th17	0.0009	-0.680382
FAM3C_CLEC2D	treg|th17	0.0009	-0.753896
CRLF2_TSLPR	treg|th17	0.0009	-0.985645
BMP7_SLAMF1	treg|th17	0.0009	-2.26534
THY1_aVb3 complex	treg|th1	0.0009	-0.751465
SELL_SELPLG	treg|th1	0.0009	0.424385
LTA_TNFRSF1B	treg|th1	0.0009	-2.32916
LTA_RIPK1	treg|th1	0.0009	-2.4112
LAMC1_aVb3 complex	treg|th1	0.0009	-2.48197
ICAM2_aLb2 complex	treg|th1	0.0009	-0.816037
ICAM1_SPN	treg|th1	0.0009	-0.648372
ICAM1_ITGAL	treg|th1	0.0009	-0.810966
ICAM1_aLb2 complex	treg|th1	0.0009	-0.810966
FAM3C_CLEC2D	treg|th1	0.0009	-0.650635
CRLF2_TSLPR	treg|th1	0.0009	-1.0499
BMP7_SLAMF1	treg|th1	0.0009	-2.05889
TNFRSF1B_GRN	treg|tfh	0.0009	-1.71786
TGFB1_TGFBR3	treg|tfh	0.0009	-1.13606
IL2 receptor_I_IL2	treg|tfh	0.0009	-0.494109
IL2 receptor_HA_IL2	treg|tfh	0.0009	-0.821126
ICAM2_aLb2 complex	treg|tfh	0.0009	-0.625934
ICAM1_SPN	treg|tfh	0.0009	-1.56918
ICAM1_ITGAL	treg|tfh	0.0009	-0.619271
ICAM1_aLb2 complex	treg|tfh	0.0009	-0.619271
FAM3C_CLEC2D	treg|tfh	0.0009	-0.53952
CRLF2_TSLPR	treg|tfh	0.0009	-0.932361
SELL_SELPLG	treg|tb	0.019	-0.0908029
PTPRC_CD22	treg|tb	0.0009	0.443607
LTA_RIPK1	treg|tb	0.0009	-2.80591
LAMC1_a6b1 complex	treg|tb	0.0009	-2.71786
ICAM1_ITGAL	treg|tb	0.012	-1.58208
ICAM1_aLb2 complex	treg|tb	0.012	-1.58208
FAM3C_CLEC2D	treg|tb	0.0009	-0.706041
CTLA4_CD86	treg|tb	0.0009	-0.202572
CRLF2_TSLPR	treg|tb	0.0009	-1.26534
CD28_CD86	treg|tb	0.0009	-0.708396
TNFRSF1B_GRN	treg|pdc	0.0009	0.594549
THY1_aXb2 complex	treg|pdc	0.0009	-0.320126
TGFB1_TGFbeta receptor1	treg|pdc	0.0009	-0.968605
SELL_SELPLG	treg|pdc	0.0009	0.60027
PECAM1_CD38	treg|pdc	0.048	-1.53116
NAMPT_P2RY6	treg|pdc	0.0009	-2.74662
LTA_TNFRSF1A	treg|pdc	0.0009	-2.17788
LTA_RIPK1	treg|pdc	0.012	-2.53116
LAMP1_FAM3C	treg|pdc	0.004	-1.03801
ICAM2_aLb2 complex	treg|pdc	0.0009	-1.17137
ICAM1_SPN	treg|pdc	0.02	-1.76121
ICAM1_ITGAL	treg|pdc	0.0009	-1.16165
ICAM1_aXb2 complex	treg|pdc	0.0009	-1.29336
ICAM1_aLb2 complex	treg|pdc	0.0009	-1.16165
FAM3C_CLEC2D	treg|pdc	0.0009	-0.325539
CRLF2_TSLPR	treg|pdc	0.0009	-0.873027
COPA_P2RY6	treg|pdc	0.0009	-2.191
CD6_ALCAM	treg|pdc	0.0009	-0.971431
CD48_CD244	treg|pdc	0.0009	-0.826233
TNFRSF1B_GRN	treg|pc	0.0009	-1.59946
THY1_aMb2 complex	treg|pc	0.0009	-0.891643
TGFB1_TGFbeta receptor1	treg|pc	0.0009	-1.28279
LTA_RIPK1	treg|pc	0.0009	-2.72738
ICAM1_SPN	treg|pc	0.004	-1.8365
ICAM1_aMb2 complex	treg|pc	0.012	-2.77596
FAM3C_CLEC2D	treg|pc	0.0009	-0.891643
CRLF2_TSLPR	treg|pc	0.016	-1.49818
CD6_ALCAM	treg|pc	0.0009	-1.11716
THY1_aXb2 complex	treg|nk	0.0009	-0.434403
THY1_aMb2 complex	treg|nk	0.0009	-0.603841
SELL_SELPLG	treg|nk	0.0009	0.518031
LTA_TNFRSF1B	treg|nk	0.0009	-2.54793
LTA_TNFRSF1A	treg|nk	0.0009	-2.53116
LTA_RIPK1	treg|nk	0.0009	-2.58208
LAMC1_a2b1 complex	treg|nk	0.0009	-2.64386
ICAM2_aLb2 complex	treg|nk	0.0009	-0.682696
ICAM1_SPN	treg|nk	0.0009	-1.21759
ICAM1_ITGAL	treg|nk	0.0009	-0.678072
ICAM1_aXb2 complex	treg|nk	0.0009	-1.52284
ICAM1_aMb2 complex	treg|nk	0.0009	-1.9105
ICAM1_aLb2 complex	treg|nk	0.0009	-0.678072
FAS_FASLG	treg|nk	0.0009	-1.31833
FAM3C_CLEC2D	treg|nk	0.0009	-0.490051
CRLF2_TSLPR	treg|nk	0.0009	-1.16488
CD48_CD244	treg|nk	0.0009	-0.33825
CCR8_CCL18	treg|nk	0.0009	-0.940645
TNFRSF1B_GRN	treg|neu	0.0009	-0.865122
THY1_aMb2 complex	treg|neu	0.0009	0.0398403
SELL_SELPLG	treg|neu	0.0009	0.265437
PECAM1_CD177	treg|neu	0.0009	-0.320126
LTA_TNFRSF1B	treg|neu	0.0009	-2.17788
LTA_TNFRSF1A	treg|neu	0.0009	-1.16812
LTA_LTBR	treg|neu	0.0009	-2.45008
ICAM2_aLb2 complex	treg|neu	0.036	-1.36959
ICAM1_ITGAL	treg|neu	0.016	-1.36216
ICAM1_aMb2 complex	treg|neu	0.0009	-0.652901
ICAM1_aLb2 complex	treg|neu	0.016	-1.36216
GRN_SORT1	treg|neu	0.0009	-2.71786
CRLF2_TSLPR	treg|neu	0.0009	-1.14242
COPA_SORT1	treg|neu	0.0009	-2.16488
CD48_CD244	treg|neu	0.0009	-0.836501
CD47_SIRB1 complex	treg|neu	0.0009	-0.384584
CCR8_CCL18	treg|neu	0.0009	-2.00578
SELL_SELPLG	treg|ncd8	0.0009	0.21661
ICAM1_SPN	treg|ncd8	0.0009	-1.8365
FAM3C_CLEC2D	treg|ncd8	0.0009	-0.800877
CRLF2_TSLPR	treg|ncd8	0.0009	-1.58208
TGFB1_TGFBR3	treg|ncd4	0.0009	-1.20423
SELL_SELPLG	treg|ncd4	0.0009	0.0129262
LAMC1_a6b1 complex	treg|ncd4	0.0009	-2.41889
ICAM1_SPN	treg|ncd4	0.0009	-1.93236
ICAM1_ITGAL	treg|ncd4	0.036	-1.6529
ICAM1_aLb2 complex	treg|ncd4	0.036	-1.6529
FAM3C_CLEC2D	treg|ncd4	0.0009	-0.708396
CRLF2_TSLPR	treg|ncd4	0.0009	-1.46594
PTPRC_CD22	treg|nb	0.0009	0.604071
PECAM1_CD38	treg|nb	0.0009	-1.50635
FAM3C_CLEC2D	treg|nb	0.0009	-0.962969
CRLF2_TSLPR	treg|nb	0.0009	-1.22432
TNFRSF1B_GRN	treg|mono	0.0009	-0.00578235
TNFRSF13B_TNFSF13	treg|mono	0.0009	-1.76121
THY1_aXb2 complex	treg|mono	0.0009	-0.724993
THY1_aMb2 complex	treg|mono	0.0009	-0.275786
TGFB1_TGFbeta receptor1	treg|mono	0.0009	-1.23107
SELL_SELPLG	treg|mono	0.032	-0.114035
NAMPT_P2RY6	treg|mono	0.0009	-2.26534
LTA_TNFRSF1B	treg|mono	0.0009	-1.14561
LTA_TNFRSF1A	treg|mono	0.0009	-1.21424
LTA_RIPK1	treg|mono	0.0009	-2.30757
LTA_LTBR	treg|mono	0.0009	-2.1078
IL15 receptor_IL15	treg|mono	0.0009	-0.533242
ICAM2_aLb2 complex	treg|mono	0.0009	-1.15521
ICAM1_ITGAL	treg|mono	0.0009	-1.1488
ICAM1_aXb2 complex	treg|mono	0.0009	-2.23107
ICAM1_aMb2 complex	treg|mono	0.0009	-1.20423
ICAM1_aLb2 complex	treg|mono	0.0009	-1.1488
FAM3C_CLEC2D	treg|mono	0.0009	-0.685014
DPP4_CXCL9	treg|mono	0.0009	-1.37333
CXCR3_CXCL9	treg|mono	0.0009	-1.2863
CTLA4_CD86	treg|mono	0.0009	-0.0679388
CTLA4_CD80	treg|mono	0.0009	-0.199255
CRLF2_TSLPR	treg|mono	0.0009	-0.946194
COPA_P2RY6	treg|mono	0.0009	-1.84684
CD48_CD244	treg|mono	0.0009	-0.701342
CD47_SIRB1 complex	treg|mono	0.0009	-0.24127
CD28_CD86	treg|mono	0.0009	-0.518701
CD28_CD80	treg|mono	0.0009	-0.701342
CCR8_CCL18	treg|mono	0.0009	-1.58208
TNFRSF1B_GRN	treg|macro	0.0009	-0.637109
TNFRSF13B_TNFSF13	treg|macro	0.0009	-2.17137
PTPRC_CD22	treg|macro	0.0009	0.24245
DPP4_CXCL9	treg|macro	0.0009	-2.13289
CXCR3_CXCL9	treg|macro	0.0009	-1.9885
CRLF2_TSLPR	treg|macro	0.0009	-1.39593
CCR2_CCL8	treg|macro	0.0009	-0.37146
TNFRSF1B_GRN	treg|ki67	0.0009	-1.65745
TGFB1_TGFbeta receptor1	treg|ki67	0.0009	-1.32193
SELL_SELPLG	treg|ki67	0.0009	0.180148
PTPRC_CD22	treg|ki67	0.0009	0.195348
NRP1_VEGFB	treg|ki67	0.0009	-2.38836
LTA_TNFRSF1B	treg|ki67	0.0009	-2.46594
LTA_TNFRSF1A	treg|ki67	0.0009	-2.82623
LTA_RIPK1	treg|ki67	0.0009	-2.50635
LAMC1_a6b1 complex	treg|ki67	0.0009	-2.63487
ICAM2_aLb2 complex	treg|ki67	0.0009	-1.09851
ICAM1_SPN	treg|ki67	0.0009	-0.957356
ICAM1_ITGAL	treg|ki67	0.0009	-1.09234
ICAM1_AREG	treg|ki67	0.0009	-2.699
ICAM1_aLb2 complex	treg|ki67	0.0009	-1.09234
FAM3C_CLEC2D	treg|ki67	0.028	-1.0145
CRLF2_TSLPR	treg|ki67	0.0009	-1.05289
CD6_ALCAM	treg|ki67	0.0009	-1.2863
BMP7_SLAMF1	treg|ki67	0.0009	-2.31473
SELL_SELPLG	treg|gzmk t	0.0009	0.41792
LTA_TNFRSF1B	treg|gzmk t	0.0009	-2.59074
LAMC1_a6b1 complex	treg|gzmk t	0.0009	-2.8365
ICAM2_aLb2 complex	treg|gzmk t	0.0009	-0.744197
ICAM1_SPN	treg|gzmk t	0.0009	-1.14561
ICAM1_ITGAL	treg|gzmk t	0.0009	-0.736966
ICAM1_aLb2 complex	treg|gzmk t	0.0009	-0.736966
FAS_FASLG	treg|gzmk t	0.0009	-1.8365
FAM3C_CLEC2D	treg|gzmk t	0.0009	-0.349235
CRLF2_TSLPR	treg|gzmk t	0.0009	-1.18115
CCR8_CCL18	treg|gzmk t	0.0009	-2.25154
THY1_aVb3 complex	treg|gc	0.0009	-0.880976
TGFB1_TGFbeta receptor1	treg|gc	0.0009	-1.19429
PTPRC_CD22	treg|gc	0.0009	0.515006
NRP1_VEGFB	treg|gc	0.0009	-2.40354
LTA_RIPK1	treg|gc	0.004	-2.93236
LAMC1_aVb3 complex	treg|gc	0.0009	-2.9771
CTLA4_CD86	treg|gc	0.0009	-0.0954196
CRLF2_TSLPR	treg|gc	0.0009	-1.47393
CD28_CD86	treg|gc	0.0009	-0.558517
BMP7_SLAMF1	treg|gc	0.0009	-2.06492
TNFRSF1B_GRN	treg|exa	0.0009	-1.40354
IL4 receptor_IL4	treg|exa	0.0009	-1.98279
IL21 receptor_IL21	treg|exa	0.0009	-1.00868
ICAM2_aLb2 complex	treg|exa	0.0009	-0.448115
ICAM1_SPN	treg|exa	0.0009	-1.39593
ICAM1_ITGAL	treg|exa	0.0009	-0.444184
ICAM1_aLb2 complex	treg|exa	0.0009	-0.444184
FAM3C_CLEC2D	treg|exa	0.0009	-0.450084
CRLF2_TSLPR	treg|exa	0.0009	-0.943416
BMP7_SLAMF1	treg|exa	0.0009	-2.23107
SELL_SELPLG	treg|ctl	0.0009	0.313826
LTA_TNFRSF1B	treg|ctl	0.0009	-2.74662
LTA_RIPK1	treg|ctl	0.0009	-2.59074
LAMC1_a6b1 complex	treg|ctl	0.0009	-2.8997
ICAM2_aLb2 complex	treg|ctl	0.0009	-1.26882
ICAM1_SPN	treg|ctl	0.0009	-1.70369
ICAM1_ITGAL	treg|ctl	0.0009	-1.25843
ICAM1_aLb2 complex	treg|ctl	0.0009	-1.25843
FAM3C_CLEC2D	treg|ctl	0.0009	-0.599462
CRLF2_TSLPR	treg|ctl	0.0009	-1.39973
TNFRSF1B_GRN	treg|cdc	0.0009	-1.08009
THY1_aXb2 complex	treg|cdc	0.0009	-0.646112
SELL_SELPLG	treg|cdc	0.0009	0.0370307
PTPRC_CD22	treg|cdc	0.0009	0.191563
LTA_TNFRSF1B	treg|cdc	0.0009	-2.20423
LTA_TNFRSF1A	treg|cdc	0.0009	-2.68966
LTA_RIPK1	treg|cdc	0.004	-2.78588
IL15 receptor_IL15	treg|cdc	0.0009	-0.411195
ICAM1_aXb2 complex	treg|cdc	0.0009	-2.01742
FAM3C_CLEC2D	treg|cdc	0.0009	-0.715486
DPP4_CXCL9	treg|cdc	0.0009	-2.27928
CXCR3_CXCL9	treg|cdc	0.0009	-2.12658
CTLA4_CD86	treg|cdc	0.0009	-0.0203404
CTLA4_CD80	treg|cdc	0.0009	-0.123434
CRLF2_TSLPR	treg|cdc	0.0009	-1.27928
CD96_NECTIN1	treg|cdc	0.0009	-1.79586
CD6_ALCAM	treg|cdc	0.0009	-1.09234
CD28_CD86	treg|cdc	0.0009	-0.456009
CD28_CD80	treg|cdc	0.0009	-0.597278
TNFRSF1B_GRN	treg|abc	0.0009	-1.1078
THY1_aMb2 complex	treg|abc	0.0009	-0.844251
TGFB1_TGFbeta receptor1	treg|abc	0.0009	-1.29336
PTPRC_CD22	treg|abc	0.0009	0.635987
PECAM1_CD38	treg|abc	0.0009	-0.988504
NRP1_VEGFB	treg|abc	0.0009	-2.39593
ICAM1_aMb2 complex	treg|abc	0.012	-2.59946
FAM3C_CLEC2D	treg|abc	0.007	-0.771027
CTLA4_CD86	treg|abc	0.0009	-0.046921
CTLA4_CD80	treg|abc	0.0009	-0.14401
CRLF2_TSLPR	treg|abc	0.0009	-1.05889
CD6_ALCAM	treg|abc	0.0009	-1.18442
CD28_CD86	treg|abc	0.0009	-0.492079
CD28_CD80	treg|abc	0.0009	-0.625934
BMP7_SLAMF1	treg|abc	0.0009	-2.59074
TNFRSF1B_GRN	th17|treg	0.012	-2.52284
TNFRSF1A_GRN	th17|treg	0.032	-2.75633
TNF_VSIR	th17|treg	0.0009	-1.51046
TNF_TNFRSF1B	th17|treg	0.0009	-1.56918
TNF_RIPK1	th17|treg	0.0009	-2.54793
TNF_NOTCH1	th17|treg	0.0009	-1.92687
TNF_ICOS	th17|treg	0.0009	-0.365871
TNF_FAS	th17|treg	0.0009	-2.01742
TGFB1_TGFbeta receptor1	th17|treg	0.0009	-1.35476
PDCD1_PDCD1LG2	th17|treg	0.0009	-2.01742
PDCD1_FAM3C	th17|treg	0.0009	-1.24469
PDCD1_CD274	th17|treg	0.0009	-2.08927
LTA_TNFRSF1B	th17|treg	0.0009	-1.55216
LTA_RIPK1	th17|treg	0.0009	-2.51457
LAMP1_FAM3C	th17|treg	0.004	-1.11404
LAMC1_a6b1 complex	th17|treg	0.0009	-1.8365
ICAM2_aLb2 complex	th17|treg	0.0009	-1.08927
ICAM1_SPN	th17|treg	0.0009	-1.26882
ICAM1_ITGAL	th17|treg	0.0009	-1.01742
ICAM1_AREG	th17|treg	0.0009	-1.9105
ICAM1_aLb2 complex	th17|treg	0.0009	-1.01742
CRLF2_TSLPR	th17|treg	0.0009	-0.985645
ADGRG5_FAM3C	th17|treg	0.0009	-0.9771
TNFRSF1B_GRN	th17|th17	0.004	-2.2723
TNFRSF1A_GRN	th17|th17	0.012	-2.45799
TNF_VSIR	th17|th17	0.0009	-1.26882
TNF_TNFRSF1B	th17|th17	0.0009	-2.38836
TNF_TNFRSF1A	th17|th17	0.0009	-2.59074
TNF_RIPK1	th17|th17	0.0009	-2.45799
TNF_NOTCH1	th17|th17	0.0009	-2.07097
TNF_ICOS	th17|th17	0.0009	-0.392137
THY1_aVb3 complex	th17|th17	0.0009	0.23634
SEMA4A_PLXND1	th17|th17	0.0009	-1.24811
PDCD1_FAM3C	th17|th17	0.0009	-2.05889
LTA_TNFRSF1B	th17|th17	0.0009	-2.35845
LTA_TNFRSF1A	th17|th17	0.0009	-2.5649
LTA_RIPK1	th17|th17	0.0009	-2.4344
LAMC1_aVb3 complex	th17|th17	0.0009	-2.35845
L1CAM_L1CAM	th17|th17	0.0009	-2.8365
L1CAM_aVb3 complex	th17|th17	0.0009	-2.39593
ICAM2_aLb2 complex	th17|th17	0.0009	-0.621488
ICAM1_SPN	th17|th17	0.0009	-0.78339
ICAM1_ITGAL	th17|th17	0.0009	-0.56918
ICAM1_aLb2 complex	th17|th17	0.0009	-0.56918
CRLF2_TSLPR	th17|th17	0.0009	-1.0619
ADGRG5_FAM3C	th17|th17	0.0009	-1.61264
TNF_VSIR	th17|th1	0.0009	-1.5649
TNF_TNFRSF1B	th17|th1	0.0009	-2.26534
TNF_RIPK1	th17|th1	0.0009	-2.34373
TNF_NOTCH1	th17|th1	0.0009	-2.06492
TNF_ICOS	th17|th1	0.0009	-0.309359
TNF_FAS	th17|th1	0.0009	-2.41889
THY1_aVb3 complex	th17|th1	0.0009	0.214125
PDCD1_FAM3C	th17|th1	0.0009	-1.6529
PDCD1_CD274	th17|th1	0.0009	-2.02915
LTA_TNFRSF1B	th17|th1	0.0009	-2.24469
LTA_RIPK1	th17|th1	0.0009	-2.32193
LAMC1_aVb3 complex	th17|th1	0.0009	-2.49818
L1CAM_L1CAM	th17|th1	0.0009	-2.68038
L1CAM_aVb3 complex	th17|th1	0.0009	-2.53116
ICAM2_aLb2 complex	th17|th1	0.0009	-0.746616
ICAM1_SPN	th17|th1	0.0009	-0.537424
ICAM1_ITGAL	th17|th1	0.0009	-0.687335
ICAM1_aLb2 complex	th17|th1	0.0009	-0.687335
CRLF2_TSLPR	th17|th1	0.0009	-1.12973
ADGRG5_FAM3C	th17|th1	0.0009	-1.30401
TNF_VSIR	th17|tfh	0.0009	-1.63487
TNF_NOTCH1	th17|tfh	0.0009	-1.68038
TNF_ICOS	th17|tfh	0.0009	-0.352916
TNF_FAS	th17|tfh	0.0009	-2.02327
TGFB1_TGFBR3	th17|tfh	0.0009	-1.28279
PDCD1_FAM3C	th17|tfh	0.0009	-1.59074
IL2 receptor_I_IL2	th17|tfh	0.0009	-1.24469
IL2 receptor_HA_IL2	th17|tfh	0.0009	-1.35476
ICAM2_aLb2 complex	th17|tfh	0.0009	-0.564905
ICAM1_SPN	th17|tfh	0.0009	-1.36959
ICAM1_ITGAL	th17|tfh	0.0009	-0.512514
ICAM1_aLb2 complex	th17|tfh	0.0009	-0.512514
FAM3C_CLEC2D	th17|tfh	0.016	-0.982791
CRLF2_TSLPR	th17|tfh	0.0009	-1.00578
ADGRG5_FAM3C	th17|tfh	0.0009	-1.25843
TNF_VSIR	th17|tb	0.0009	-2.14561
TNF_RIPK1	th17|tb	0.0009	-2.71786
TNF_NOTCH1	th17|tb	0.0009	-2.2863
TNF_ICOS	th17|tb	0.024	-2.64386
TNF_FAS	th17|tb	0.0009	-2.71786
PDCD1_FAM3C	th17|tb	0.0009	-1.63039
PDCD1_CD274	th17|tb	0.0009	-2.191
LTA_RIPK1	th17|tb	0.0009	-2.68966
LAMC1_a6b1 complex	th17|tb	0.0009	-2.72738
ICAM2_aLb2 complex	th17|tb	0.028	-1.47393
ICAM1_SPN	th17|tb	0.012	-1.8997
ICAM1_ITGAL	th17|tb	0.0009	-1.38082
ICAM1_aLb2 complex	th17|tb	0.0009	-1.38082
CTLA4_CD86	th17|tb	0.0009	-2.26534
CRLF2_TSLPR	th17|tb	0.0009	-1.36216
ADGRG5_FAM3C	th17|tb	0.0009	-1.2863
TNFRSF1B_GRN	th17|pdc	0.0009	0.447844
TNFRSF1A_GRN	th17|pdc	0.0009	0.421156
TNF_VSIR	th17|pdc	0.0009	-1.96016
TNF_TNFRSF1A	th17|pdc	0.0009	-2.12029
TNF_RIPK1	th17|pdc	0.004	-2.46594
TNF_PTPRS	th17|pdc	0.0009	-0.739372
TNF_NOTCH1	th17|pdc	0.0009	-1.72738
TNF_DAG1	th17|pdc	0.0009	-2.24469
THY1_aXb2 complex	th17|pdc	0.0009	0.451013
TGFB1_TGFbeta receptor1	th17|pdc	0.0009	-1.09851
PECAM1_CD38	th17|pdc	0.012	-1.49411
PDCD1_FAM3C	th17|pdc	0.0009	-1.19429
PDCD1_CD274	th17|pdc	0.0009	-2.16488
LTA_TNFRSF1A	th17|pdc	0.0009	-2.1016
LTA_RIPK1	th17|pdc	0.016	-2.4344
LAMP1_FAM3C	th17|pdc	0.024	-1.06794
ICAM2_aLb2 complex	th17|pdc	0.0009	-1.08009
ICAM1_SPN	th17|pdc	0.004	-1.53533
ICAM1_ITGAL	th17|pdc	0.0009	-1.00868
ICAM1_aXb2 complex	th17|pdc	0.0009	-1.12343
ICAM1_aLb2 complex	th17|pdc	0.0009	-1.00868
FAM3C_CLEC2D	th17|pdc	0.0009	-0.696658
CRLF2_TSLPR	th17|pdc	0.0009	-0.943416
COPA_P2RY6	th17|pdc	0.004	-2.12029
CD48_CD244	th17|pdc	0.0009	-0.305788
ADGRG5_FAM3C	th17|pdc	0.0009	-0.935117
TNFRSF1B_GRN	th17|pc	0.004	-2.44222
TNFRSF1A_GRN	th17|pc	0.028	-2.662
TNF_VSIR	th17|pc	0.0009	-1.91594
TNF_RIPK1	th17|pc	0.0009	-2.6529
TNF_FAS	th17|pc	0.0009	-2.77596
THY1_aMb2 complex	th17|pc	0.0009	0.144046
TGFB1_TGFbeta receptor1	th17|pc	0.04	-1.45008
PDCD1_FAM3C	th17|pc	0.024	-2.36587
PDCD1_CD274	th17|pc	0.0009	-1.87303
LTA_RIPK1	th17|pc	0.0009	-2.61706
ICAM1_SPN	th17|pc	0.0009	-1.5951
ICAM1_aMb2 complex	th17|pc	0.0009	-2.34373
ADGRG5_FAM3C	th17|pc	0.0009	-1.8365
TNFRSF1A_FASLG	th17|nk	0.0009	-1.64386
TNF_VSIR	th17|nk	0.0009	-2.03505
TNF_TNFRSF1B	th17|nk	0.0009	-2.48197
TNF_TNFRSF1A	th17|nk	0.0009	-2.45799
TNF_RIPK1	th17|nk	0.0009	-2.51457
TNF_NOTCH1	th17|nk	0.0009	-2.2863
THY1_aXb2 complex	th17|nk	0.0009	0.385155
THY1_aMb2 complex	th17|nk	0.0009	0.292782
PDCD1_PDCD1LG2	th17|nk	0.0009	-2.03505
LTA_TNFRSF1B	th17|nk	0.0009	-2.45008
LTA_TNFRSF1A	th17|nk	0.0009	-2.4344
LTA_RIPK1	th17|nk	0.0009	-2.48197
LAMC1_a2b1 complex	th17|nk	0.0009	-2.662
ICAM2_aLb2 complex	th17|nk	0.0009	-0.619271
ICAM1_SPN	th17|nk	0.0009	-1.05889
ICAM1_ITGAL	th17|nk	0.0009	-0.567041
ICAM1_aXb2 complex	th17|nk	0.0009	-1.32916
ICAM1_aMb2 complex	th17|nk	0.0009	-1.65745
ICAM1_aLb2 complex	th17|nk	0.0009	-0.567041
FAM3C_CLEC2D	th17|nk	0.012	-0.915936
CRLF2_TSLPR	th17|nk	0.004	-1.25154
CD48_CD244	th17|nk	0.0009	0.0524159
TNFSF14_LTBR	th17|neu	0.0009	-2.23786
TNFRSF1B_GRN	th17|neu	0.0009	-1.31115
TNFRSF1A_GRN	th17|neu	0.0009	-1.40736
TNF_VSIR	th17|neu	0.0009	-0.859876
TNF_TNFRSF1B	th17|neu	0.0009	-2.12029
TNF_TNFRSF1A	th17|neu	0.0009	-1.14242
TNF_RIPK1	th17|neu	0.008	-2.68966
TNF_NOTCH1	th17|neu	0.0009	-1.72261
TNF_FAS	th17|neu	0.0009	-2.13289
THY1_aMb2 complex	th17|neu	0.0009	0.673556
PECAM1_CD177	th17|neu	0.0009	-0.302226
PDCD1_CD274	th17|neu	0.0009	-1.5951
LTA_TNFRSF1B	th17|neu	0.0009	-2.1016
LTA_TNFRSF1A	th17|neu	0.0009	-1.12973
LTA_RIPK1	th17|neu	0.036	-2.662
LTA_LTBR	th17|neu	0.0009	-2.35845
ICAM2_aLb2 complex	th17|neu	0.02	-1.26882
ICAM1_ITGAL	th17|neu	0.0009	-1.18442
ICAM1_aMb2 complex	th17|neu	0.0009	-0.541618
ICAM1_aLb2 complex	th17|neu	0.0009	-1.18442
GRN_SORT1	th17|neu	0.0009	-2.42663
CSF2_CSF1R	th17|neu	0.0009	-2.1016
CRLF2_TSLPR	th17|neu	0.004	-1.23107
COPA_SORT1	th17|neu	0.004	-2.08927
CD48_CD244	th17|neu	0.0009	-0.312939
CD47_SIRB1 complex	th17|neu	0.0009	0.0935602
ANXA1_FPR2	th17|neu	0.0009	-0.907793
ANXA1_FPR1	th17|neu	0.0009	-1.11404
TNF_VSIR	th17|ncd8	0.0009	-1.5951
TNF_NOTCH1	th17|ncd8	0.0009	-2.02915
TNF_FAS	th17|ncd8	0.0009	-2.51457
PDCD1_FAM3C	th17|ncd8	0.0009	-1.91594
ICAM1_SPN	th17|ncd8	0.0009	-1.5951
ICAM1_ITGAL	th17|ncd8	0.008	-1.51457
ICAM1_aLb2 complex	th17|ncd8	0.008	-1.51457
ADGRG5_FAM3C	th17|ncd8	0.0009	-1.51046
TNF_VSIR	th17|ncd4	0.0009	-1.9105
TNF_NOTCH1	th17|ncd4	0.0009	-2.1078
TGFB1_TGFBR3	th17|ncd4	0.0009	-1.36216
PDCD1_FAM3C	th17|ncd4	0.0009	-1.80591
LAMC1_a6b1 complex	th17|ncd4	0.0009	-2.4344
ICAM1_SPN	th17|ncd4	0.0009	-1.68038
ICAM1_ITGAL	th17|ncd4	0.0009	-1.44222
ICAM1_aLb2 complex	th17|ncd4	0.0009	-1.44222
ADGRG5_FAM3C	th17|ncd4	0.0009	-1.42663
PTPRC_CD22	th17|nb	0.04	0.0922074
PECAM1_CD38	th17|nb	0.0009	-1.46594
PDCD1_FAM3C	th17|nb	0.0009	-1.67577
CRLF2_TSLPR	th17|nb	0.0009	-1.31833
ADGRG5_FAM3C	th17|nb	0.0009	-1.32554
TNFSF14_LTBR	th17|mono	0.0009	-1.93788
TNFRSF1B_GRN	th17|mono	0.0009	-0.234465
TNFRSF1A_GRN	th17|mono	0.0009	-0.279284
TNF_VSIR	th17|mono	0.0009	-1.1976
TNF_TNFRSF1B	th17|mono	0.0009	-1.12029
TNF_TNFRSF1A	th17|mono	0.0009	-1.18442
TNF_RIPK1	th17|mono	0.0009	-2.25154
TNF_FAS	th17|mono	0.0009	-2.26534
THY1_aXb2 complex	th17|mono	0.0009	0.227741
THY1_aMb2 complex	th17|mono	0.0009	0.477159
TGFB1_TGFbeta receptor1	th17|mono	0.008	-1.38836
SEMA4A_PLXND1	th17|mono	0.0009	-2.09542
PDCD1_CD274	th17|mono	0.0009	-1.486
LTA_TNFRSF1B	th17|mono	0.0009	-1.1078
LTA_TNFRSF1A	th17|mono	0.0009	-1.17462
LTA_RIPK1	th17|mono	0.0009	-2.22432
LTA_LTBR	th17|mono	0.0009	-2.03505
L1CAM_a5b1 complex	th17|mono	0.0009	-2.85726
IL15 receptor_IL15	th17|mono	0.0009	-1.31115
ICAM2_aLb2 complex	th17|mono	0.0009	-1.06794
ICAM1_ITGAL	th17|mono	0.0009	-0.997117
ICAM1_aXb2 complex	th17|mono	0.0009	-1.92687
ICAM1_aMb2 complex	th17|mono	0.0009	-1.04692
ICAM1_aLb2 complex	th17|mono	0.0009	-0.997117
CXCR6_CXCL16	th17|mono	0.0009	0.316146
CTLA4_CD86	th17|mono	0.0009	-1.77103
CTLA4_CD80	th17|mono	0.0009	-2.25154
CSF2_CSF1R	th17|mono	0.0009	-0.129734
CRLF2_TSLPR	th17|mono	0.0009	-1.02034
COPA_P2RY6	th17|mono	0.0009	-1.79086
CD48_CD244	th17|mono	0.0009	-0.217591
CD47_SIRB1 complex	th17|mono	0.0009	0.199123
CD40LG_a5b1 complex	th17|mono	0.0009	-2.2109
ANXA1_FPR2	th17|mono	0.0009	-1.83136
TNFRSF1B_GRN	th17|macro	0.0009	-1.00868
TNFRSF1A_GRN	th17|macro	0.0009	-1.0862
TNF_VSIR	th17|macro	0.0009	-2.24469
TNF_ICOS	th17|macro	0.0009	-2.32916
PDCD1_FAM3C	th17|macro	0.0009	-1.88364
ICAM2_aLb2 complex	th17|macro	0.039	-1.49818
ICAM1_ITGAL	th17|macro	0.012	-1.40354
ICAM1_aLb2 complex	th17|macro	0.012	-1.40354
CSF2_CSF1R	th17|macro	0.0009	-1.50635
CRLF2_TSLPR	th17|macro	0.039	-1.50226
CCR2_CCL8	th17|macro	0.0009	0.468844
ADGRG5_FAM3C	th17|macro	0.0009	-1.486
TNFRSF1B_GRN	th17|ki67	0.032	-2.54793
TNF_VSIR	th17|ki67	0.004	-2.31473
TNF_TNFRSF1B	th17|ki67	0.0009	-2.40354
TNF_TNFRSF1A	th17|ki67	0.0009	-2.74662
TNF_RIPK1	th17|ki67	0.0009	-2.44222
TNF_PTPRS	th17|ki67	0.0009	-2.88897
TNF_NOTCH1	th17|ki67	0.0009	-1.90509
TNF_ICOS	th17|ki67	0.0009	-0.844251
TNF_FAS	th17|ki67	0.0009	-2.59074
PDCD1_PDCD1LG2	th17|ki67	0.0009	-2.27928
PDCD1_FAM3C	th17|ki67	0.0009	-1.56918
PDCD1_CD274	th17|ki67	0.0009	-2.31473
NRP1_VEGFB	th17|ki67	0.0009	-2.80591
NKG2D II receptor_ULBP3	th17|ki67	0.0009	-1.8625
LTA_TNFRSF1B	th17|ki67	0.0009	-2.37333
LTA_TNFRSF1A	th17|ki67	0.0009	-2.7084
LTA_RIPK1	th17|ki67	0.0009	-2.4112
LAMC1_a6b1 complex	th17|ki67	0.0009	-2.6529
L1CAM_L1CAM	th17|ki67	0.0009	-2.9771
ICAM2_aLb2 complex	th17|ki67	0.0009	-1.0145
ICAM1_SPN	th17|ki67	0.0009	-0.823677
ICAM1_ITGAL	th17|ki67	0.0009	-0.946194
ICAM1_AREG	th17|ki67	0.0009	-2.29336
ICAM1_aLb2 complex	th17|ki67	0.0009	-0.946194
CRLF2_TSLPR	th17|ki67	0.0009	-1.13289
ADRB2_VEGFB	th17|ki67	0.024	-2.06492
ADGRG5_FAM3C	th17|ki67	0.0009	-1.24127
TNFRSF1A_FASLG	th17|gzmk t	0.0009	-2.32916
TNF_VSIR	th17|gzmk t	0.0009	-1.63039
TNF_TNFRSF1B	th17|gzmk t	0.0009	-2.52284
TNF_NOTCH1	th17|gzmk t	0.0009	-1.79586
TNF_ICOS	th17|gzmk t	0.0009	-1.70369
TNF_FAS	th17|gzmk t	0.0009	-2.33643
PDCD1_FAM3C	th17|gzmk t	0.0009	-2.06492
LTA_TNFRSF1B	th17|gzmk t	0.0009	-2.49005
LAMC1_a6b1 complex	th17|gzmk t	0.0009	-2.84684
ICAM2_aLb2 complex	th17|gzmk t	0.0009	-0.675765
ICAM1_SPN	th17|gzmk t	0.0009	-0.994241
ICAM1_ITGAL	th17|gzmk t	0.0009	-0.621488
ICAM1_aLb2 complex	th17|gzmk t	0.0009	-0.621488
FAM3C_CLEC2D	th17|gzmk t	0.0009	-0.72738
CRLF2_TSLPR	th17|gzmk t	0.0009	-1.2723
ADGRG5_FAM3C	th17|gzmk t	0.0009	-1.62149
TNF_RIPK1	th17|gc	0.0009	-2.84684
TNF_FAS	th17|gc	0.0009	-1.46594
THY1_aVb3 complex	th17|gc	0.0009	0.149259
TGFB1_TGFbeta receptor1	th17|gc	0.008	-1.3474
PDCD1_FAM3C	th17|gc	0.0009	-1.71312
NRP1_VEGFB	th17|gc	0.0009	-2.82623
NKG2D II receptor_ULBP3	th17|gc	0.0009	-1.87832
LTA_RIPK1	th17|gc	0.004	-2.80591
LAMC1_aVb3 complex	th17|gc	0.0009	-2.9885
L1CAM_aVb3 complex	th17|gc	0.0009	-3.04692
CTLA4_CD86	th17|gc	0.0009	-1.8625
ADRB2_VEGFB	th17|gc	0.016	-2.07704
ADGRG5_FAM3C	th17|gc	0.0009	-1.35476
TNFRSF1B_GRN	th17|exa	0.003	-2.1016
TNFRSF1A_GRN	th17|exa	0.011	-2.2723
TNF_VSIR	th17|exa	0.0009	-1.03209
TNF_NOTCH1	th17|exa	0.0009	-1.84166
TNF_ICOS	th17|exa	0.0009	-0.204233
TNF_FAS	th17|exa	0.0009	-1.41889
PDCD1_PDCD1LG2	th17|exa	0.0009	-1.72261
PDCD1_FAM3C	th17|exa	0.0009	-1.72261
PDCD1_CD274	th17|exa	0.0009	-1.87303
IL4 receptor_IL4	th17|exa	0.004	-2.2109
IL21 receptor_IL21	th17|exa	0.011	-1.73216
ICAM2_aLb2 complex	th17|exa	0.0009	-0.394032
ICAM1_SPN	th17|exa	0.0009	-1.21424
ICAM1_ITGAL	th17|exa	0.0009	-0.347399
ICAM1_aLb2 complex	th17|exa	0.0009	-0.347399
CRLF2_TSLPR	th17|exa	0.0009	-1.01742
ADGRG5_FAM3C	th17|exa	0.0009	-1.36216
TNF_VSIR	th17|ctl	0.0009	-1.83136
TNF_TNFRSF1B	th17|ctl	0.0009	-2.662
TNF_RIPK1	th17|ctl	0.0009	-2.52284
TNF_NOTCH1	th17|ctl	0.0009	-1.96016
TNF_ICOS	th17|ctl	0.0009	-2.26534
TNF_FAS	th17|ctl	0.0009	-2.51457
PDCD1_FAM3C	th17|ctl	0.0009	-1.8997
LTA_TNFRSF1B	th17|ctl	0.0009	-2.63487
LTA_RIPK1	th17|ctl	0.0009	-2.49005
LAMC1_a6b1 complex	th17|ctl	0.0009	-2.92139
ICAM2_aLb2 complex	th17|ctl	0.0009	-1.17462
ICAM1_SPN	th17|ctl	0.0009	-1.486
ICAM1_ITGAL	th17|ctl	0.0009	-1.09542
ICAM1_aLb2 complex	th17|ctl	0.0009	-1.09542
CRLF2_TSLPR	th17|ctl	0.02	-1.50226
ADGRG5_FAM3C	th17|ctl	0.0009	-1.49411
TNFRSF1B_GRN	th17|cdc	0.0009	-1.60823
TNFRSF1A_GRN	th17|cdc	0.0009	-1.72738
TNF_VSIR	th17|cdc	0.004	-2.4344
TNF_TNFRSF1B	th17|cdc	0.0009	-2.14561
TNF_TNFRSF1A	th17|cdc	0.0009	-2.60823
TNF_RIPK1	th17|cdc	0.0009	-2.699
TNF_PTPRS	th17|cdc	0.0009	-2.67116
TNF_FAS	th17|cdc	0.0009	-1.94342
THY1_aXb2 complex	th17|cdc	0.0009	0.269033
SEMA4A_PLXND1	th17|cdc	0.0009	-1.93236
PDCD1_PDCD1LG2	th17|cdc	0.0009	-2.191
PDCD1_FAM3C	th17|cdc	0.0009	-2.14561
PDCD1_CD274	th17|cdc	0.0009	-1.45799
LTA_TNFRSF1B	th17|cdc	0.0009	-2.12658
LTA_TNFRSF1A	th17|cdc	0.0009	-2.58208
LTA_RIPK1	th17|cdc	0.0009	-2.67116
IL15 receptor_IL15	th17|cdc	0.0009	-1.1047
ICAM1_aXb2 complex	th17|cdc	0.0009	-1.75147
CXCR6_CXCL16	th17|cdc	0.0009	0.607863
CTLA4_CD86	th17|cdc	0.0009	-1.62149
CTLA4_CD80	th17|cdc	0.0009	-1.96016
CSF2_CSF1R	th17|cdc	0.0009	-2.32193
CRLF2_TSLPR	th17|cdc	0.004	-1.37333
CD96_NECTIN1	th17|cdc	0.0009	-1.43831
CD28_CD86	th17|cdc	0.012	-1.80591
ADGRG5_FAM3C	th17|cdc	0.0009	-1.68038
TNFRSF1B_GRN	th17|abc	0.0009	-1.6529
TNFRSF1A_GRN	th17|abc	0.0009	-1.77596
TNF_RIPK1	th17|abc	0.02	-2.77596
TNF_FAS	th17|abc	0.0009	-2.01159
THY1_aMb2 complex	th17|abc	0.0009	0.167358
TGFB1_TGFbeta receptor1	th17|abc	0.044	-1.45799
PECAM1_CD38	th17|abc	0.0009	-0.96016
PDCD1_FAM3C	th17|abc	0.0009	-1.31115
PDCD1_CD274	th17|abc	0.0009	-1.76121
NRP1_VEGFB	th17|abc	0.0009	-2.81604
ICAM1_aMb2 complex	th17|abc	0.0009	-2.21759
CTLA4_CD86	th17|abc	0.0009	-1.7084
CTLA4_CD80	th17|abc	0.0009	-2.03505
CRLF2_TSLPR	th17|abc	0.0009	-1.13924
ADRB2_VEGFB	th17|abc	0.028	-2.07097
ADGRG5_FAM3C	th17|abc	0.0009	-1.03209
TNFRSF1B_GRN	th1|treg	0.0009	-2.39593
TNF_VSIR	th1|treg	0.0009	-1.54793
TNF_TNFRSF1B	th1|treg	0.0009	-1.60384
TNF_RIPK1	th1|treg	0.0009	-2.61706
TNF_NOTCH1	th1|treg	0.0009	-1.9771
TNF_ICOS	th1|treg	0.0009	-0.380822
TNF_FAS	th1|treg	0.0009	-2.06492
TGFB1_TGFbeta receptor1	th1|treg	0.0009	-1.21759
LTA_TNFRSF1B	th1|treg	0.0009	-1.67577
LTA_RIPK1	th1|treg	0.0009	-2.76611
LAMP1_FAM3C	th1|treg	0.02	-1.23447
LAMC1_a6b1 complex	th1|treg	0.0009	-1.75147
ICAM2_aLb2 complex	th1|treg	0.0009	-1.20423
ICAM1_SPN	th1|treg	0.0009	-1.58208
ICAM1_ITGAL	th1|treg	0.0009	-1.27579
ICAM1_AREG	th1|treg	0.0009	-2.4344
ICAM1_aLb2 complex	th1|treg	0.0009	-1.27579
FAM3C_CLEC2D	th1|treg	0.0009	-0.99137
CRLF2_TSLPR	th1|treg	0.0009	-1.0499
TNFRSF1B_GRN	th1|th17	0.0009	-2.15843
TNF_VSIR	th1|th17	0.0009	-1.2969
TNF_TNFRSF1B	th1|th17	0.0009	-2.45008
TNF_TNFRSF1A	th1|th17	0.0009	-2.67116
TNF_RIPK1	th1|th17	0.0009	-2.53116
TNF_NOTCH1	th1|th17	0.0009	-2.12029
TNF_ICOS	th1|th17	0.0009	-0.407364
THY1_aVb3 complex	th1|th17	0.0009	0.154454
SEMA4A_PLXND1	th1|th17	0.0009	-1.39593
SELL_SELPLG	th1|th17	0.0009	0.344828
LTA_TNFRSF1B	th1|th17	0.0009	-2.57347
LTA_TNFRSF1A	th1|th17	0.0009	-2.81604
LTA_RIPK1	th1|th17	0.0009	-2.662
LAMC1_aVb3 complex	th1|th17	0.0009	-2.23786
L1CAM_L1CAM	th1|th17	0.0009	-2.68038
L1CAM_aVb3 complex	th1|th17	0.0009	-2.27928
ICAM2_aLb2 complex	th1|th17	0.0009	-0.701342
ICAM1_SPN	th1|th17	0.0009	-0.997117
ICAM1_ITGAL	th1|th17	0.0009	-0.751465
ICAM1_aLb2 complex	th1|th17	0.0009	-0.751465
CRLF2_TSLPR	th1|th17	0.0009	-1.12973
TNF_VSIR	th1|th1	0.0009	-1.59946
TNF_TNFRSF1B	th1|th1	0.0009	-2.32916
TNF_RIPK1	th1|th1	0.0009	-2.4112
TNF_NOTCH1	th1|th1	0.0009	-2.11404
TNF_ICOS	th1|th1	0.0009	-0.325539
TNF_FAS	th1|th1	0.0009	-2.49005
THY1_aVb3 complex	th1|th1	0.0009	0.130931
SELL_SELPLG	th1|th1	0.0009	0.0676387
LTA_TNFRSF1B	th1|th1	0.0009	-2.44222
LTA_RIPK1	th1|th1	0.0009	-2.53116
LAMC1_aVb3 complex	th1|th1	0.0009	-2.36587
L1CAM_L1CAM	th1|th1	0.0009	-2.53116
L1CAM_aVb3 complex	th1|th1	0.0009	-2.40354
ICAM2_aLb2 complex	th1|th1	0.0009	-0.833927
ICAM1_SPN	th1|th1	0.0009	-0.717857
ICAM1_ITGAL	th1|th1	0.0009	-0.888969
ICAM1_aLb2 complex	th1|th1	0.0009	-0.888969
FAM3C_CLEC2D	th1|th1	0.0009	-0.907793
CRLF2_TSLPR	th1|th1	0.0009	-1.20091
TNFRSF1B_GRN	th1|tfh	0.0009	-2.52284
TNF_VSIR	th1|tfh	0.0009	-1.67116
TNF_NOTCH1	th1|tfh	0.0009	-1.71786
TNF_ICOS	th1|tfh	0.0009	-0.367732
TNF_FAS	th1|tfh	0.0009	-2.07097
TGFB1_TGFBR3	th1|tfh	0.0009	-1.152
IL2 receptor_I_IL2	th1|tfh	0.0009	-0.985645
IL2 receptor_HA_IL2	th1|tfh	0.0009	-2.53952
ICAM2_aLb2 complex	th1|tfh	0.0009	-0.641604
ICAM1_SPN	th1|tfh	0.0009	-1.7084
ICAM1_ITGAL	th1|tfh	0.0009	-0.68966
ICAM1_aLb2 complex	th1|tfh	0.0009	-0.68966
FAM3C_CLEC2D	th1|tfh	0.0009	-0.77596
CRLF2_TSLPR	th1|tfh	0.0009	-1.07097
TNF_VSIR	th1|tb	0.0009	-2.1976
TNF_RIPK1	th1|tb	0.0009	-2.80591
TNF_NOTCH1	th1|tb	0.0009	-2.35107
TNF_ICOS	th1|tb	0.043	-2.71786
TNF_FAS	th1|tb	0.0009	-2.79586
PTPRC_CD22	th1|tb	0.0009	0.273814
PECAM1_CD38	th1|tb	0.04	-1.74662
LTA_RIPK1	th1|tb	0.008	-2.96578
LAMC1_a6b1 complex	th1|tb	0.0009	-2.57347
FAM3C_CLEC2D	th1|tb	0.004	-0.974262
CTLA4_CD86	th1|tb	0.0009	-1.5649
CRLF2_TSLPR	th1|tb	0.0009	-1.44615
CD28_CD86	th1|tb	0.0009	-0.463947
TNFRSF1B_GRN	th1|pdc	0.0009	0.465713
TNF_VSIR	th1|pdc	0.004	-2.01159
TNF_TNFRSF1A	th1|pdc	0.0009	-2.17788
TNF_RIPK1	th1|pdc	0.004	-2.53116
TNF_PTPRS	th1|pdc	0.0009	-0.75877
TNF_NOTCH1	th1|pdc	0.0009	-1.76611
TNF_DAG1	th1|pdc	0.0009	-2.30045
THY1_aXb2 complex	th1|pdc	0.0009	0.380729
TGFB1_TGFbeta receptor1	th1|pdc	0.0009	-0.982791
SELL_SELPLG	th1|pdc	0.0009	0.290424
PECAM1_CD38	th1|pdc	0.008	-1.43831
NAMPT_P2RY6	th1|pdc	0.0009	-2.9105
LTA_TNFRSF1A	th1|pdc	0.0009	-2.27928
LTA_RIPK1	th1|pdc	0.012	-2.662
LAMP1_FAM3C	th1|pdc	0.032	-1.18442
ICAM2_aLb2 complex	th1|pdc	0.004	-1.19429
ICAM1_ITGAL	th1|pdc	0.004	-1.26534
ICAM1_aXb2 complex	th1|pdc	0.0009	-1.40354
ICAM1_aLb2 complex	th1|pdc	0.004	-1.26534
FAM3C_CLEC2D	th1|pdc	0.0009	-0.524915
CRLF2_TSLPR	th1|pdc	0.0009	-1.00578
COPA_P2RY6	th1|pdc	0.0009	-1.9105
CD6_ALCAM	th1|pdc	0.0009	-1.07704
CD48_CD244	th1|pdc	0.0009	-0.340075
TNFRSF1B_GRN	th1|pc	0.0009	-2.32193
TNF_VSIR	th1|pc	0.0009	-1.96578
TNF_RIPK1	th1|pc	0.0009	-2.72738
TNF_FAS	th1|pc	0.004	-2.85726
THY1_aMb2 complex	th1|pc	0.0009	0.0565835
TGFB1_TGFbeta receptor1	th1|pc	0.0009	-1.30401
LTA_RIPK1	th1|pc	0.016	-2.88897
CD6_ALCAM	th1|pc	0.0009	-1.23447
TNF_VSIR	th1|nk	0.0009	-2.08314
TNF_TNFRSF1B	th1|nk	0.0009	-2.54793
TNF_TNFRSF1A	th1|nk	0.0009	-2.53116
TNF_RIPK1	th1|nk	0.0009	-2.58208
TNF_NOTCH1	th1|nk	0.0009	-2.35107
THY1_aXb2 complex	th1|nk	0.0009	0.311503
THY1_aMb2 complex	th1|nk	0.0009	0.214125
SELL_SELPLG	th1|nk	0.0009	0.187768
LTA_TNFRSF1B	th1|nk	0.004	-2.68966
LTA_TNFRSF1A	th1|nk	0.0009	-2.662
LTA_RIPK1	th1|nk	0.02	-2.71786
LAMC1_a2b1 complex	th1|nk	0.0009	-2.51457
ICAM2_aLb2 complex	th1|nk	0.0009	-0.698998
ICAM1_SPN	th1|nk	0.0009	-1.32193
ICAM1_ITGAL	th1|nk	0.0009	-0.749038
ICAM1_aXb2 complex	th1|nk	0.0009	-1.6529
ICAM1_aMb2 complex	th1|nk	0.0009	-2.08314
ICAM1_aLb2 complex	th1|nk	0.0009	-0.749038
FAS_FASLG	th1|nk	0.0009	-1.55216
FAM3C_CLEC2D	th1|nk	0.0009	-0.717857
CRLF2_TSLPR	th1|nk	0.0009	-1.32916
CD48_CD244	th1|nk	0.0009	0.0243197
TNFSF14_LTBR	th1|neu	0.0009	-2.5649
TNFRSF1B_GRN	th1|neu	0.0009	-1.25498
TNF_VSIR	th1|neu	0.0009	-0.883635
TNF_TNFRSF1B	th1|neu	0.0009	-2.17788
TNF_TNFRSF1A	th1|neu	0.0009	-1.16812
TNF_RIPK1	th1|neu	0.016	-2.77596
TNF_NOTCH1	th1|neu	0.0009	-1.76121
TNF_FAS	th1|neu	0.0009	-2.191
THY1_aMb2 complex	th1|neu	0.0009	0.613532
PECAM1_CD177	th1|neu	0.0009	-0.277534
LTA_TNFRSF1B	th1|neu	0.0009	-2.27928
LTA_TNFRSF1A	th1|neu	0.0009	-1.21759
LTA_LTBR	th1|neu	0.0009	-2.57347
ICAM2_aLb2 complex	th1|neu	0.036	-1.39593
ICAM1_ITGAL	th1|neu	0.048	-1.47794
ICAM1_aMb2 complex	th1|neu	0.0009	-0.72261
ICAM1_aLb2 complex	th1|neu	0.048	-1.47794
CRLF2_TSLPR	th1|neu	0.004	-1.30757
COPA_SORT1	th1|neu	0.0009	-1.88897
CD48_CD244	th1|neu	0.0009	-0.347399
CD47_SIRB1 complex	th1|neu	0.0009	-0.00433459
ANXA1_FPR2	th1|neu	0.0009	-0.92139
ANXA1_FPR1	th1|neu	0.0009	-1.13289
TNF_VSIR	th1|ncd8	0.0009	-1.63487
TNF_NOTCH1	th1|ncd8	0.0009	-2.08314
TNF_FAS	th1|ncd8	0.0009	-2.58208
ICAM1_SPN	th1|ncd8	0.004	-2
FAM3C_CLEC2D	th1|ncd8	0.027	-1.08927
TNF_VSIR	th1|ncd4	0.0009	-1.95456
TNF_NOTCH1	th1|ncd4	0.0009	-2.16488
TGFB1_TGFBR3	th1|ncd4	0.0009	-1.22432
LAMC1_a6b1 complex	th1|ncd4	0.0009	-2.30045
FAM3C_CLEC2D	th1|ncd4	0.0009	-0.974262
PTPRC_CD22	th1|nb	0.0009	0.452068
PECAM1_CD38	th1|nb	0.0009	-1.41504
CRLF2_TSLPR	th1|nb	0.0009	-1.39973
TNFSF14_LTBR	th1|mono	0.0009	-2.1976
TNFRSF1B_GRN	th1|mono	0.0009	-0.207561
TNF_VSIR	th1|mono	0.0009	-1.22432
TNF_TNFRSF1B	th1|mono	0.0009	-1.14561
TNF_TNFRSF1A	th1|mono	0.0009	-1.21424
TNF_RIPK1	th1|mono	0.0009	-2.30757
TNF_FAS	th1|mono	0.0009	-2.32916
THY1_aXb2 complex	th1|mono	0.0009	0.145351
THY1_aMb2 complex	th1|mono	0.0009	0.408168
TGFB1_TGFbeta receptor1	th1|mono	0.0009	-1.24811
SEMA4A_PLXND1	th1|mono	0.0009	-2.36587
NAMPT_P2RY6	th1|mono	0.0009	-2.38082
LTA_TNFRSF1B	th1|mono	0.0009	-1.1976
LTA_TNFRSF1A	th1|mono	0.0009	-1.26534
LTA_RIPK1	th1|mono	0.0009	-2.41889
LTA_LTBR	th1|mono	0.0009	-2.20423
L1CAM_a5b1 complex	th1|mono	0.0009	-2.699
IL15 receptor_IL15	th1|mono	0.0009	-1.04097
ICAM2_aLb2 complex	th1|mono	0.0009	-1.17788
ICAM1_ITGAL	th1|mono	0.0009	-1.24811
ICAM1_aXb2 complex	th1|mono	0.0009	-2.45008
ICAM1_aMb2 complex	th1|mono	0.0009	-1.30757
ICAM1_aLb2 complex	th1|mono	0.0009	-1.24811
FAM3C_CLEC2D	th1|mono	0.004	-0.948976
DPP4_CXCL9	th1|mono	0.0009	-1.31833
CXCR6_CXCL16	th1|mono	0.0009	-0.375197
CXCR3_CXCL9	th1|mono	0.0009	-1.04692
CTLA4_CD86	th1|mono	0.0009	-1.23786
CTLA4_CD80	th1|mono	0.0009	-1.55216
CRLF2_TSLPR	th1|mono	0.0009	-1.0862
COPA_P2RY6	th1|mono	0.0009	-1.62149
CD48_CD244	th1|mono	0.0009	-0.249822
CD47_SIRB1 complex	th1|mono	0.0009	0.107018
CD40LG_a5b1 complex	th1|mono	0.0009	-1.25498
CD28_CD86	th1|mono	0.0009	-0.302226
CD28_CD80	th1|mono	0.0009	-0.45799
ANXA1_FPR2	th1|mono	0.0009	-1.8625
TNFRSF1B_GRN	th1|macro	0.0009	-0.962969
TNF_VSIR	th1|macro	0.0009	-2.30757
TNF_ICOS	th1|macro	0.0009	-2.38836
DPP4_CXCL9	th1|macro	0.0009	-2.04097
CXCR3_CXCL9	th1|macro	0.0009	-1.61706
CRLF2_TSLPR	th1|macro	0.036	-1.5951
CCR2_CCL8	th1|macro	0.0009	0.0607392
TNFRSF1B_GRN	th1|ki67	0.0009	-2.41889
TNF_VSIR	th1|ki67	0.012	-2.38082
TNF_TNFRSF1B	th1|ki67	0.0009	-2.46594
TNF_TNFRSF1A	th1|ki67	0.0009	-2.82623
TNF_RIPK1	th1|ki67	0.0009	-2.50635
TNF_PTPRS	th1|ki67	0.0009	-2.9771
TNF_NOTCH1	th1|ki67	0.0009	-1.94898
TNF_ICOS	th1|ki67	0.0009	-0.865122
TNF_FAS	th1|ki67	0.0009	-2.67116
TGFB1_TGFbeta receptor1	th1|ki67	0.0009	-1.34373
NRP1_VEGFB	th1|ki67	0.0009	-2.61706
LTA_TNFRSF1B	th1|ki67	0.0009	-2.59074
LTA_TNFRSF1A	th1|ki67	0.004	-2.9885
LTA_RIPK1	th1|ki67	0.0009	-2.63487
LAMC1_a6b1 complex	th1|ki67	0.0009	-2.49818
L1CAM_L1CAM	th1|ki67	0.0009	-2.80591
ICAM2_aLb2 complex	th1|ki67	0.0009	-1.12029
ICAM1_SPN	th1|ki67	0.0009	-1.04394
ICAM1_ITGAL	th1|ki67	0.0009	-1.18771
ICAM1_aLb2 complex	th1|ki67	0.0009	-1.18771
CRLF2_TSLPR	th1|ki67	0.0009	-1.20423
CD6_ALCAM	th1|ki67	0.0009	-1.41504
TNF_VSIR	th1|gzmk t	0.0009	-1.67116
TNF_TNFRSF1B	th1|gzmk t	0.0009	-2.59074
TNF_NOTCH1	th1|gzmk t	0.0009	-1.8365
TNF_ICOS	th1|gzmk t	0.0009	-1.74178
TNF_FAS	th1|gzmk t	0.0009	-2.40354
SELL_SELPLG	th1|gzmk t	0.0009	0.0593553
LTA_TNFRSF1B	th1|gzmk t	0.0009	-2.73697
LAMC1_a6b1 complex	th1|gzmk t	0.0009	-2.68038
ICAM2_aLb2 complex	th1|gzmk t	0.0009	-0.761213
ICAM1_SPN	th1|gzmk t	0.0009	-1.24811
ICAM1_ITGAL	th1|gzmk t	0.0009	-0.813499
ICAM1_aLb2 complex	th1|gzmk t	0.0009	-0.813499
FAS_FASLG	th1|gzmk t	0.0009	-2.18442
FAM3C_CLEC2D	th1|gzmk t	0.0009	-0.554273
CRLF2_TSLPR	th1|gzmk t	0.0009	-1.35107
TNF_RIPK1	th1|gc	0.0009	-2.93236
TNF_FAS	th1|gc	0.0009	-1.49818
THY1_aVb3 complex	th1|gc	0.0009	0.0621217
TGFB1_TGFbeta receptor1	th1|gc	0.0009	-1.21424
PTPRC_CD22	th1|gc	0.0009	0.352759
NRP1_VEGFB	th1|gc	0.0009	-2.64386
LAMC1_aVb3 complex	th1|gc	0.0009	-2.80591
L1CAM_aVb3 complex	th1|gc	0.0009	-2.86775
CTLA4_CD86	th1|gc	0.0009	-1.30401
CD28_CD86	th1|gc	0.0009	-0.336428
TNFRSF1B_GRN	th1|exa	0.0009	-2.00578
TNF_VSIR	th1|exa	0.0009	-1.05889
TNF_NOTCH1	th1|exa	0.0009	-1.88364
TNF_ICOS	th1|exa	0.0009	-0.217591
TNF_FAS	th1|exa	0.0009	-1.45403
IL21 receptor_IL21	th1|exa	0.0009	-1.26882
ICAM2_aLb2 complex	th1|exa	0.0009	-0.461959
ICAM1_SPN	th1|exa	0.008	-1.51457
ICAM1_ITGAL	th1|exa	0.0009	-0.504305
ICAM1_aLb2 complex	th1|exa	0.0009	-0.504305
FAM3C_CLEC2D	th1|exa	0.004	-0.671164
CRLF2_TSLPR	th1|exa	0.0009	-1.08314
TNF_VSIR	th1|ctl	0.0009	-1.87303
TNF_TNFRSF1B	th1|ctl	0.0009	-2.74662
TNF_RIPK1	th1|ctl	0.0009	-2.59074
TNF_NOTCH1	th1|ctl	0.0009	-2.00578
TNF_ICOS	th1|ctl	0.0009	-2.32193
TNF_FAS	th1|ctl	0.0009	-2.58208
SELL_SELPLG	th1|ctl	0.008	-0.07552
LTA_TNFRSF1B	th1|ctl	0.0009	-2.8997
LTA_RIPK1	th1|ctl	0.0009	-2.73697
LAMC1_a6b1 complex	th1|ctl	0.0009	-2.73697
ICAM2_aLb2 complex	th1|ctl	0.0009	-1.29336
ICAM1_SPN	th1|ctl	0.0009	-1.85204
ICAM1_ITGAL	th1|ctl	0.0009	-1.36959
ICAM1_aLb2 complex	th1|ctl	0.0009	-1.36959
FAM3C_CLEC2D	th1|ctl	0.0009	-0.846843
CRLF2_TSLPR	th1|ctl	0.016	-1.5951
TNFSF11_TNFRSF11A	th1|cdc	0.0009	-2.79586
TNFRSF1B_GRN	th1|cdc	0.0009	-1.53952
TNF_VSIR	th1|cdc	0.012	-2.50635
TNF_TNFRSF1B	th1|cdc	0.0009	-2.20423
TNF_TNFRSF1A	th1|cdc	0.0009	-2.68966
TNF_RIPK1	th1|cdc	0.0009	-2.78588
TNF_PTPRS	th1|cdc	0.0009	-2.75633
TNF_FAS	th1|cdc	0.0009	-1.9885
THY1_aXb2 complex	th1|cdc	0.0009	0.189034
SEMA4A_PLXND1	th1|cdc	0.0009	-2.17788
LTA_TNFRSF1B	th1|cdc	0.0009	-2.30757
LTA_TNFRSF1A	th1|cdc	0.0009	-2.8365
LTA_RIPK1	th1|cdc	0.016	-2.94342
IL15 receptor_IL15	th1|cdc	0.0009	-0.870387
ICAM1_aXb2 complex	th1|cdc	0.0009	-2.2109
FAM3C_CLEC2D	th1|cdc	0.004	-0.985645
DPP4_CXCL9	th1|cdc	0.0009	-2.18442
CXCR6_CXCL16	th1|cdc	0.0009	0.0703893
CXCR3_CXCL9	th1|cdc	0.0009	-1.72261
CTLA4_CD86	th1|cdc	0.0009	-1.13606
CTLA4_CD80	th1|cdc	0.0009	-1.36959
CRLF2_TSLPR	th1|cdc	0.0009	-1.45799
CD96_NECTIN1	th1|cdc	0.0009	-1.35107
CD6_ALCAM	th1|cdc	0.0009	-1.20423
CD28_CD86	th1|cdc	0.0009	-0.248108
CD28_CD80	th1|cdc	0.0009	-0.369595
TNFRSF1B_GRN	th1|abc	0.0009	-1.58208
TNF_RIPK1	th1|abc	0.024	-2.86775
TNF_FAS	th1|abc	0.0009	-2.06492
THY1_aMb2 complex	th1|abc	0.0009	0.0813396
TGFB1_TGFbeta receptor1	th1|abc	0.0009	-1.31115
PTPRC_CD22	th1|abc	0.0009	0.487486
PECAM1_CD38	th1|abc	0.0009	-0.924125
NRP1_VEGFB	th1|abc	0.0009	-2.63487
CTLA4_CD86	th1|abc	0.0009	-1.19429
CTLA4_CD80	th1|abc	0.0009	-1.41889
CRLF2_TSLPR	th1|abc	0.0009	-1.2109
CD6_ALCAM	th1|abc	0.0009	-1.30757
CD28_CD86	th1|abc	0.0009	-0.279284
CD28_CD80	th1|abc	0.0009	-0.394032
TNF_VSIR	tfh|treg	0.0009	-1.61264
TNF_TNFRSF1B	tfh|treg	0.0009	-1.67577
TNF_RIPK1	tfh|treg	0.0009	-2.76611
TNF_NOTCH1	tfh|treg	0.0009	-2.07097
TNF_ICOS	tfh|treg	0.0009	-0.411195
TNF_FAS	tfh|treg	0.0009	-2.16488
PDCD1_PDCD1LG2	tfh|treg	0.0009	-2.49818
PDCD1_FAM3C	tfh|treg	0.0009	-1.50635
PDCD1_CD274	tfh|treg	0.0009	-2.59946
LRP6_CKLF	tfh|treg	0.0009	-1.85726
LAMP1_FAM3C	tfh|treg	0.0009	-0.92139
ICAM2_aLb2 complex	tfh|treg	0.0009	-1.13606
FAM3C_CLEC2D	tfh|treg	0.008	-0.951764
CRLF2_TSLPR	tfh|treg	0.0009	-0.932361
TNF_VSIR	tfh|th17	0.0009	-1.35476
TNF_TNFRSF1B	tfh|th17	0.0009	-2.58208
TNF_TNFRSF1A	tfh|th17	0.0009	-2.81604
TNF_RIPK1	tfh|th17	0.0009	-2.67116
TNF_NOTCH1	tfh|th17	0.0009	-2.22432
TNF_ICOS	tfh|th17	0.0009	-0.438307
THY1_aVb3 complex	tfh|th17	0.0009	-0.121863
SELL_SELPLG	tfh|th17	0.0009	0.334568
LRP6_CKLF	tfh|th17	0.0009	-2.04692
ICAM2_aLb2 complex	tfh|th17	0.0009	-0.655172
FAM3C_CLEC2D	tfh|th17	0.04	-0.99137
CRLF2_TSLPR	tfh|th17	0.0009	-1.00578
TNF_VSIR	tfh|th1	0.0009	-1.67116
TNF_TNFRSF1B	tfh|th1	0.0009	-2.44222
TNF_RIPK1	tfh|th1	0.0009	-2.53952
TNF_NOTCH1	tfh|th1	0.0009	-2.21759
TNF_ICOS	tfh|th1	0.0009	-0.354759
TNF_FAS	tfh|th1	0.0009	-2.61706
THY1_aVb3 complex	tfh|th1	0.0009	-0.148801
SELL_SELPLG	tfh|th1	0.0009	0.0565835
PDCD1_FAM3C	tfh|th1	0.0009	-2.01159
PDCD1_CD274	tfh|th1	0.0009	-2.51457
LRP6_CKLF	tfh|th1	0.0009	-2.12029
LAMP1_FAM3C	tfh|th1	0.023	-1.23786
ICAM2_aLb2 complex	tfh|th1	0.0009	-0.780909
FAM3C_CLEC2D	tfh|th1	0.0009	-0.870387
CRLF2_TSLPR	tfh|th1	0.0009	-1.07097
TNF_VSIR	tfh|tfh	0.0009	-1.74662
TNF_NOTCH1	tfh|tfh	0.0009	-1.79586
TNF_ICOS	tfh|tfh	0.0009	-0.397828
TNF_FAS	tfh|tfh	0.0009	-2.17137
TGFB1_TGFBR3	tfh|tfh	0.012	-1.52699
PDCD1_FAM3C	tfh|tfh	0.0009	-1.93236
LAMP1_FAM3C	tfh|tfh	0.016	-1.191
IL2 receptor_I_IL2	tfh|tfh	0.0009	-1.78091
ICAM2_aLb2 complex	tfh|tfh	0.0009	-0.595097
FAM3C_CLEC2D	tfh|tfh	0.0009	-0.741783
CRLF2_TSLPR	tfh|tfh	0.0009	-0.954557
TNF_VSIR	tfh|tb	0.0009	-2.30757
TNF_RIPK1	tfh|tb	0.0009	-2.96578
TNF_NOTCH1	tfh|tb	0.0009	-2.46594
TNF_FAS	tfh|tb	0.0009	-2.96578
PTPRC_CD22	tfh|tb	0.0009	0.558757
PECAM1_CD38	tfh|tb	0.0009	-1.52284
PDCD1_FAM3C	tfh|tb	0.0009	-1.98279
PDCD1_CD274	tfh|tb	0.0009	-2.74662
LRP6_CKLF	tfh|tb	0.0009	-2.17137
LAMP1_FAM3C	tfh|tb	0.031	-1.21759
ICAM2_aLb2 complex	tfh|tb	0.044	-1.53533
FAM3C_CLEC2D	tfh|tb	0.004	-0.935117
CTLA4_CD86	tfh|tb	0.0009	-1.25154
CRLF2_TSLPR	tfh|tb	0.0009	-1.29336
CD28_CD86	tfh|tb	0.0009	-0.131313
TNF_VSIR	tfh|pdc	0.004	-2.1016
TNF_TNFRSF1A	tfh|pdc	0.0009	-2.27928
TNF_RIPK1	tfh|pdc	0.004	-2.67116
TNF_PTPRS	tfh|pdc	0.0009	-0.798366
TNF_NOTCH1	tfh|pdc	0.0009	-1.84684
TNF_DAG1	tfh|pdc	0.0009	-2.41889
THY1_aXb2 complex	tfh|pdc	0.0009	0.147958
TGFB1_TGFbeta receptor1	tfh|pdc	0.0009	-1.31115
SELL_SELPLG	tfh|pdc	0.0009	0.279768
PECAM1_CD38	tfh|pdc	0.0009	-1.25498
PDCD1_FAM3C	tfh|pdc	0.0009	-1.44615
PDCD1_CD274	tfh|pdc	0.004	-2.7084
NAMPT_P2RY6	tfh|pdc	0.0009	-2.82623
LAMP1_FAM3C	tfh|pdc	0.0009	-0.880976
ICAM2_aLb2 complex	tfh|pdc	0.0009	-1.12658
FAM3C_CLEC2D	tfh|pdc	0.0009	-0.498179
CRLF2_TSLPR	tfh|pdc	0.0009	-0.891643
COPA_P2RY6	tfh|pdc	0.0009	-1.8625
CD6_ALCAM	tfh|pdc	0.0009	-1.18442
CD48_CD244	tfh|pdc	0.047	-1.5187
TNF_VSIR	tfh|pc	0.0009	-2.05889
TNF_RIPK1	tfh|pc	0.004	-2.88897
TNF_FAS	tfh|pc	0.008	-3.03505
THY1_aMb2 complex	tfh|pc	0.0009	-0.24127
PDCD1_CD274	tfh|pc	0.0009	-2.30045
CRLF2_TSLPR	tfh|pc	0.031	-1.53116
CD6_ALCAM	tfh|pc	0.0009	-1.35476
TNF_VSIR	tfh|nk	0.0009	-2.18442
TNF_TNFRSF1B	tfh|nk	0.0009	-2.68966
TNF_TNFRSF1A	tfh|nk	0.0009	-2.67116
TNF_RIPK1	tfh|nk	0.004	-2.72738
TNF_NOTCH1	tfh|nk	0.0009	-2.47393
THY1_aXb2 complex	tfh|nk	0.0009	0.0676387
THY1_aMb2 complex	tfh|nk	0.0009	-0.0499049
SELL_SELPLG	tfh|nk	0.0009	0.176323
PDCD1_PDCD1LG2	tfh|nk	0.0009	-2.53116
ICAM2_aLb2 complex	tfh|nk	0.0009	-0.652901
FAS_FASLG	tfh|nk	0.0009	-1.32193
FAM3C_CLEC2D	tfh|nk	0.0009	-0.685014
CRLF2_TSLPR	tfh|nk	0.0009	-1.18771
CD48_CD244	tfh|nk	0.0009	-0.795859
TNF_VSIR	tfh|neu	0.0009	-0.926865
TNF_TNFRSF1B	tfh|neu	0.0009	-2.27928
TNF_TNFRSF1A	tfh|neu	0.0009	-1.22095
TNF_RIPK1	tfh|neu	0.036	-2.93236
TNF_NOTCH1	tfh|neu	0.0009	-1.84166
TNF_FAS	tfh|neu	0.0009	-2.30045
THY1_aMb2 complex	tfh|neu	0.0009	0.41792
PECAM1_CD177	tfh|neu	0.0009	-0.194295
PDCD1_CD274	tfh|neu	0.0009	-1.93788
LRP6_CKLF	tfh|neu	0.0009	-1.78588
ICAM2_aLb2 complex	tfh|neu	0.036	-1.31833
GRN_SORT1	tfh|neu	0.0009	-2.87832
CRLF2_TSLPR	tfh|neu	0.0009	-1.16812
COPA_SORT1	tfh|neu	0.0009	-1.84166
CD1D_LILRB2	tfh|neu	0.0009	-1.73697
TNF_VSIR	tfh|ncd8	0.0009	-1.70369
TNF_NOTCH1	tfh|ncd8	0.0009	-2.17788
TNF_FAS	tfh|ncd8	0.0009	-2.72738
PDCD1_FAM3C	tfh|ncd8	0.0009	-2.35845
FAM3C_CLEC2D	tfh|ncd8	0.004	-1.04692
CRLF2_TSLPR	tfh|ncd8	0.016	-1.61264
TNF_VSIR	tfh|ncd4	0.0009	-2.04692
TNF_NOTCH1	tfh|ncd4	0.0009	-2.26534
PDCD1_FAM3C	tfh|ncd4	0.0009	-2.2109
FAM3C_CLEC2D	tfh|ncd4	0.0009	-0.935117
CRLF2_TSLPR	tfh|ncd4	0.0009	-1.49818
PTPRC_CD22	tfh|nb	0.0009	0.706641
PECAM1_CD38	tfh|nb	0.0009	-1.23447
PDCD1_FAM3C	tfh|nb	0.0009	-2.04097
LRP6_CKLF	tfh|nb	0.0009	-2.33643
LAMP1_FAM3C	tfh|nb	0.043	-1.25498
CRLF2_TSLPR	tfh|nb	0.0009	-1.25154
TNFRSF13B_TNFSF13	tfh|mono	0.0009	-2.02915
TNF_VSIR	tfh|mono	0.0009	-1.27928
TNF_TNFRSF1B	tfh|mono	0.0009	-1.1976
TNF_TNFRSF1A	tfh|mono	0.0009	-1.26882
TNF_RIPK1	tfh|mono	0.0009	-2.42663
TNF_FAS	tfh|mono	0.0009	-2.45008
THY1_aXb2 complex	tfh|mono	0.0009	-0.131313
THY1_aMb2 complex	tfh|mono	0.0009	0.181421
PECAM1_CD38	tfh|mono	0.0009	-1.53533
PDCD1_CD274	tfh|mono	0.0009	-1.80088
NAMPT_P2RY6	tfh|mono	0.0009	-2.32193
LRP6_CKLF	tfh|mono	0.0009	-2.05889
IL15 receptor_IL15	tfh|mono	0.0009	-1.87832
ICAM2_aLb2 complex	tfh|mono	0.0009	-1.11404
FAM3C_CLEC2D	tfh|mono	0.0009	-0.910502
DPP4_CXCL9	tfh|mono	0.0009	-1.18442
CTLA4_CD86	tfh|mono	0.0009	-0.982791
CTLA4_CD80	tfh|mono	0.0009	-1.24127
CRLF2_TSLPR	tfh|mono	0.0009	-0.965784
COPA_P2RY6	tfh|mono	0.0009	-1.58208
CD48_CD244	tfh|mono	0.0009	-1.32193
CD47_SIRB1 complex	tfh|mono	0.0009	-0.545824
CD40LG_a5b1 complex	tfh|mono	0.0009	-0.9771
CD28_CD86	tfh|mono	0.0009	-0.00144342
CD28_CD80	tfh|mono	0.0009	-0.12658
CD1D_LILRB2	tfh|mono	0.0009	-1.82623
TNFRSF13B_TNFSF13	tfh|macro	0.02	-2.53952
TNF_VSIR	tfh|macro	0.012	-2.41889
TNF_ICOS	tfh|macro	0.016	-2.51457
PTPRC_CD22	tfh|macro	0.0009	0.372952
PECAM1_CD38	tfh|macro	0.02	-1.62593
PDCD1_FAM3C	tfh|macro	0.016	-2.31473
DPP4_CXCL9	tfh|macro	0.0009	-1.82623
CRLF2_TSLPR	tfh|macro	0.0009	-1.42663
TNF_VSIR	tfh|ki67	0.032	-2.50635
TNF_TNFRSF1B	tfh|ki67	0.0009	-2.59946
TNF_TNFRSF1A	tfh|ki67	0.0009	-3
TNF_RIPK1	tfh|ki67	0.0009	-2.64386
TNF_PTPRS	tfh|ki67	0.0009	-3.17137
TNF_NOTCH1	tfh|ki67	0.0009	-2.04097
TNF_ICOS	tfh|ki67	0.0009	-0.907793
TNF_FAS	tfh|ki67	0.0009	-2.82623
PTPRC_CD22	tfh|ki67	0.0009	0.329985
PDCD1_PDCD1LG2	tfh|ki67	0.0009	-2.87832
PDCD1_FAM3C	tfh|ki67	0.0009	-1.90509
PDCD1_CD274	tfh|ki67	0.0009	-2.93236
LRP6_CKLF	tfh|ki67	0.0009	-1.9885
LAMP1_FAM3C	tfh|ki67	0.015	-1.17462
ICAM2_aLb2 complex	tfh|ki67	0.0009	-1.05889
CRLF2_TSLPR	tfh|ki67	0.0009	-1.07704
CD6_ALCAM	tfh|ki67	0.0009	-1.55639
TNF_VSIR	tfh|gzmk t	0.0009	-1.74662
TNF_TNFRSF1B	tfh|gzmk t	0.0009	-2.73697
TNF_NOTCH1	tfh|gzmk t	0.0009	-1.92139
TNF_ICOS	tfh|gzmk t	0.0009	-1.82113
TNF_FAS	tfh|gzmk t	0.0009	-2.53116
SELL_SELPLG	tfh|gzmk t	0.008	0.0482362
ICAM2_aLb2 complex	tfh|gzmk t	0.0009	-0.710756
FAS_FASLG	tfh|gzmk t	0.0009	-1.84166
FAM3C_CLEC2D	tfh|gzmk t	0.0009	-0.524915
CRLF2_TSLPR	tfh|gzmk t	0.0009	-1.20756
TNF_RIPK1	tfh|gc	0.0009	-3.12029
TNF_FAS	tfh|gc	0.0009	-1.5649
THY1_aVb3 complex	tfh|gc	0.0009	-0.234465
PTPRC_CD22	tfh|gc	0.0009	0.623867
PDCD1_FAM3C	tfh|gc	0.0009	-2.08927
CTLA4_CD86	tfh|gc	0.0009	-1.03801
CRLF2_TSLPR	tfh|gc	0.004	-1.50635
CD28_CD86	tfh|gc	0.0009	-0.027675
TNF_VSIR	tfh|exa	0.0009	-1.1078
TNF_NOTCH1	tfh|exa	0.0009	-1.97143
TNF_ICOS	tfh|exa	0.0009	-0.244685
TNF_FAS	tfh|exa	0.0009	-1.5187
PDCD1_PDCD1LG2	tfh|exa	0.0009	-2.1016
PDCD1_FAM3C	tfh|exa	0.032	-2.1016
PDCD1_CD274	tfh|exa	0.008	-2.30045
IL21 receptor_IL21	tfh|exa	0.0009	-1.02034
ICAM2_aLb2 complex	tfh|exa	0.0009	-0.42082
FAM3C_CLEC2D	tfh|exa	0.004	-0.639355
CRLF2_TSLPR	tfh|exa	0.0009	-0.962969
TNF_VSIR	tfh|ctl	0.0009	-1.96016
TNF_TNFRSF1B	tfh|ctl	0.0009	-2.9105
TNF_RIPK1	tfh|ctl	0.0009	-2.73697
TNF_NOTCH1	tfh|ctl	0.0009	-2.1016
TNF_ICOS	tfh|ctl	0.0009	-2.44222
TNF_FAS	tfh|ctl	0.0009	-2.72738
SELL_SELPLG	tfh|ctl	0.02	-0.0877334
PDCD1_FAM3C	tfh|ctl	0.0009	-2.33643
LRP6_CKLF	tfh|ctl	0.012	-2.30757
ICAM2_aLb2 complex	tfh|ctl	0.0009	-1.22095
FAM3C_CLEC2D	tfh|ctl	0.0009	-0.810966
CRLF2_TSLPR	tfh|ctl	0.0009	-1.42663
TNFSF11_TNFRSF11A	tfh|cdc	0.0009	-1.85726
TNF_TNFRSF1B	tfh|cdc	0.0009	-2.31473
TNF_TNFRSF1A	tfh|cdc	0.0009	-2.84684
TNF_RIPK1	tfh|cdc	0.0009	-2.95456
TNF_PTPRS	tfh|cdc	0.0009	-2.92139
TNF_FAS	tfh|cdc	0.0009	-2.08314
THY1_aXb2 complex	tfh|cdc	0.0009	-0.0785637
PTPRC_CD22	tfh|cdc	0.0009	0.326537
PDCD1_PDCD1LG2	tfh|cdc	0.0009	-2.75633
PDCD1_CD274	tfh|cdc	0.0009	-1.76611
IL15 receptor_IL15	tfh|cdc	0.0009	-1.58641
FAM3C_CLEC2D	tfh|cdc	0.004	-0.946194
DPP4_CXCL9	tfh|cdc	0.0009	-1.94342
CTLA4_CD86	tfh|cdc	0.0009	-0.897006
CTLA4_CD80	tfh|cdc	0.0009	-1.09234
CRLF2_TSLPR	tfh|cdc	0.0009	-1.30757
CD96_NECTIN1	tfh|cdc	0.0009	-1.57347
CD6_ALCAM	tfh|cdc	0.0009	-1.32554
CD28_CD86	tfh|cdc	0.0009	0.0440443
CD28_CD80	tfh|cdc	0.0009	-0.0543923
CD1D_LILRB2	tfh|cdc	0.0009	-2.55639
TNF_FAS	tfh|abc	0.0009	-2.15843
THY1_aMb2 complex	tfh|abc	0.0009	-0.210897
PTPRC_CD22	tfh|abc	0.0009	0.736388
PECAM1_CD38	tfh|abc	0.0009	-0.793357
PDCD1_FAM3C	tfh|abc	0.0009	-1.59074
PDCD1_CD274	tfh|abc	0.0009	-2.152
LRP6_CKLF	tfh|abc	0.028	-1.9885
LAMP1_FAM3C	tfh|abc	0.0009	-0.974262
CTLA4_CD86	tfh|abc	0.0009	-0.946194
CTLA4_CD80	tfh|abc	0.0009	-1.13289
CRLF2_TSLPR	tfh|abc	0.0009	-1.08314
CD6_ALCAM	tfh|abc	0.0009	-1.4344
CD28_CD86	tfh|abc	0.0009	0.0172093
CD28_CD80	tfh|abc	0.0009	-0.0740006
CD1D_LILRB2	tfh|abc	0.0009	-2.6529
TGFB1_TGFbeta receptor1	tb|treg	0.004	-1.51046
SELL_SELPLG	tb|treg	0.0009	0.326537
PLAUR_a4b1 complex	tb|treg	0.0009	-1.03801
LRP6_CKLF	tb|treg	0.0009	-1.87832
LAMP1_FAM3C	tb|treg	0.0009	-0.902389
ICOSLG_ICOS	tb|treg	0.0009	-0.360305
ICAM2_aLb2 complex	tb|treg	0.0009	-0.946194
ICAM1_SPN	tb|treg	0.0009	-1.45403
ICAM1_ITGAL	tb|treg	0.0009	-1.17137
ICAM1_AREG	tb|treg	0.0009	-2.2109
ICAM1_aLb2 complex	tb|treg	0.0009	-1.17137
FAM3C_CLEC2D	tb|treg	0.0009	-0.974262
CRLF2_TSLPR	tb|treg	0.0009	-1.26534
CD8 receptor_LCK	tb|treg	0.0009	0.187768
CD74_MIF	tb|treg	0.0009	1.55483
CD74_COPA	tb|treg	0.0009	1.30743
CD72_SEMA4D	tb|treg	0.0009	-0.62371
CD55_ADGRE5	tb|treg	0.0009	-1.074
THY1_aVb3 complex	tb|th17	0.0009	-0.597278
SEMA4A_PLXND1	tb|th17	0.0009	-1.60384
SELL_SELPLG	tb|th17	0.0009	0.78157
PLAUR_aVb3 complex	tb|th17	0.0009	-1.49005
PLAUR_a4b1 complex	tb|th17	0.0009	-0.506353
LRP6_CKLF	tb|th17	0.0009	-2.07097
ICOSLG_ICOS	tb|th17	0.0009	-0.388355
ICAM2_aLb2 complex	tb|th17	0.0009	-0.516636
ICAM1_SPN	tb|th17	0.0009	-0.913216
ICAM1_ITGAL	tb|th17	0.0009	-0.678072
ICAM1_aLb2 complex	tb|th17	0.0009	-0.678072
FCER2_aVb3 complex	tb|th17	0.0009	-1.32916
CRLF2_TSLPR	tb|th17	0.0009	-1.36216
CD8 receptor_LCK	tb|th17	0.0009	-0.405451
CD74_MIF	tb|th17	0.0009	1.5888
CD74_COPA	tb|th17	0.0009	1.31383
CD72_SEMA4D	tb|th17	0.0009	-0.571322
CD40_CD40LG	tb|th17	0.0009	-2.01742
THY1_aVb3 complex	tb|th1	0.0009	-0.634867
SELL_SELPLG	tb|th1	0.0009	0.582074
PLAUR_aVb3 complex	tb|th1	0.0009	-1.5649
PLAUR_a4b1 complex	tb|th1	0.0009	-0.115597
LRP6_CKLF	tb|th1	0.0009	-2.14561
LAMP1_FAM3C	tb|th1	0.0009	-1.21424
ICOSLG_ICOS	tb|th1	0.0009	-0.305788
ICAM2_aLb2 complex	tb|th1	0.0009	-0.630394
ICAM1_SPN	tb|th1	0.0009	-0.646112
ICAM1_ITGAL	tb|th1	0.0009	-0.808437
ICAM1_aLb2 complex	tb|th1	0.0009	-0.808437
FCER2_aVb3 complex	tb|th1	0.0009	-1.39593
FAM3C_CLEC2D	tb|th1	0.0009	-0.894322
CRLF2_TSLPR	tb|th1	0.0009	-1.44615
CD8 receptor_LCK	tb|th1	0.0009	0.276199
CD74_MIF	tb|th1	0.0009	1.59024
CD74_COPA	tb|th1	0.0009	1.33457
CD72_SEMA4D	tb|th1	0.0009	-0.612637
CD55_ADGRE5	tb|th1	0.0009	-0.883635
CD40_CD40LG	tb|th1	0.0009	-1.152
TGFB1_TGFBR3	tb|tfh	0.0009	-1.43051
SELL_SELPLG	tb|tfh	0.0009	-0.046921
PLAUR_a4b1 complex	tb|tfh	0.0009	-0.957356
LAMP1_FAM3C	tb|tfh	0.004	-1.16812
IL2 receptor_I_IL2	tb|tfh	0.0009	-2.32916
ICOSLG_ICOS	tb|tfh	0.0009	-0.347399
ICAM2_aLb2 complex	tb|tfh	0.0009	-0.461959
ICAM1_SPN	tb|tfh	0.0009	-1.56918
ICAM1_ITGAL	tb|tfh	0.0009	-0.619271
ICAM1_aLb2 complex	tb|tfh	0.0009	-0.619271
FAM3C_CLEC2D	tb|tfh	0.0009	-0.76366
CRLF2_TSLPR	tb|tfh	0.0009	-1.29336
CD8 receptor_LCK	tb|tfh	0.0009	0.427606
CD74_MIF	tb|tfh	0.0009	1.5724
CD74_COPA	tb|tfh	0.0009	1.33971
CD72_SEMA4D	tb|tfh	0.0009	-0.706041
CD40_CD40LG	tb|tfh	0.0009	-0.891643
SELL_SELPLG	tb|tb	0.0009	0.130931
PTPRC_CD22	tb|tb	0.0009	0.210389
PECAM1_CD38	tb|tb	0.0009	-1.41504
LRP6_CKLF	tb|tb	0.0009	-2.1976
LAMP1_FAM3C	tb|tb	0.0009	-1.1976
ICAM2_aLb2 complex	tb|tb	0.0009	-1.28983
ICAM1_ITGAL	tb|tb	0.008	-1.58208
ICAM1_aLb2 complex	tb|tb	0.008	-1.58208
FCER2_CR2	tb|tb	0.0009	-1.12343
FAM3C_CLEC2D	tb|tb	0.004	-0.96016
CD8 receptor_LCK	tb|tb	0.0009	-0.0588937
CD74_MIF	tb|tb	0.0009	1.5955
CD74_COPA	tb|tb	0.0009	1.30217
CD72_SEMA4D	tb|tb	0.0009	-0.603841
CD55_ADGRE5	tb|tb	0.0009	-1.22769
THY1_aXb2 complex	tb|pdc	0.0009	-0.234465
TGFB1_TGFbeta receptor1	tb|pdc	0.0009	-1.22769
SELL_SELPLG	tb|pdc	0.0009	0.740712
PLAUR_a4b1 complex	tb|pdc	0.0009	-0.968605
PECAM1_CD38	tb|pdc	0.0009	-1.16488
NAMPT_P2RY6	tb|pdc	0.0009	-2.88897
LAMP1_FAM3C	tb|pdc	0.0009	-0.862496
ICAM2_aLb2 complex	tb|pdc	0.0009	-0.937878
ICAM1_SPN	tb|pdc	0.024	-1.75633
ICAM1_ITGAL	tb|pdc	0.0009	-1.16165
ICAM1_aXb2 complex	tb|pdc	0.0009	-1.28983
ICAM1_aLb2 complex	tb|pdc	0.0009	-1.16165
FCER2_aXb2 complex	tb|pdc	0.0009	-0.768568
FAM3C_CLEC2D	tb|pdc	0.0009	-0.514573
CRLF2_TSLPR	tb|pdc	0.0009	-1.21759
COPA_P2RY6	tb|pdc	0.0009	-2.25154
CD74_MIF	tb|pdc	0.0009	1.42116
CD74_COPA	tb|pdc	0.0009	1.35614
CD74_APP	tb|pdc	0.0009	1.26123
CD72_SEMA4D	tb|pdc	0.0009	-0.42082
CD6_ALCAM	tb|pdc	0.0009	-1.8997
CD48_CD244	tb|pdc	0.0009	-1.35476
THY1_aMb2 complex	tb|pc	0.0009	-0.766112
ICAM1_SPN	tb|pc	0.0009	-1.83136
ICAM1_aMb2 complex	tb|pc	0.028	-2.76611
FCER2_aMb2 complex	tb|pc	0.0009	-1.62149
CD74_MIF	tb|pc	0.0009	1.53007
CD74_COPA	tb|pc	0.0009	1.38902
CD6_ALCAM	tb|pc	0.0009	-2.191
THY1_aXb2 complex	tb|nk	0.0009	-0.340075
THY1_aMb2 complex	tb|nk	0.0009	-0.498179
SELL_SELPLG	tb|nk	0.0009	0.667211
PLAUR_a4b1 complex	tb|nk	0.0009	-0.533242
ICAM2_aLb2 complex	tb|nk	0.0009	-0.514573
ICAM1_SPN	tb|nk	0.0009	-1.21424
ICAM1_ITGAL	tb|nk	0.0009	-0.675765
ICAM1_aXb2 complex	tb|nk	0.0009	-1.5187
ICAM1_aMb2 complex	tb|nk	0.0009	-1.90509
ICAM1_aLb2 complex	tb|nk	0.0009	-0.675765
FCER2_aXb2 complex	tb|nk	0.0009	-0.926865
FCER2_aMb2 complex	tb|nk	0.0009	-1.16812
FAS_FASLG	tb|nk	0.0009	-1.7084
FAM3C_CLEC2D	tb|nk	0.0009	-0.706041
CD8 receptor_LCK	tb|nk	0.0009	-0.0800879
CD74_MIF	tb|nk	0.0009	1.47923
CD74_COPA	tb|nk	0.0009	1.30976
CD72_SEMA4D	tb|nk	0.016	-0.823677
CD55_ADGRE5	tb|nk	0.0009	-0.504305
CD48_CD244	tb|nk	0.0009	-0.694321
THY1_aMb2 complex	tb|neu	0.0009	0.108357
SELL_SELPLG	tb|neu	0.0009	0.440421
PECAM1_CD177	tb|neu	0.0009	-0.148801
LRP6_CKLF	tb|neu	0.0009	-1.80591
ICAM2_aLb2 complex	tb|neu	0.0009	-1.1047
ICAM1_ITGAL	tb|neu	0.004	-1.35845
ICAM1_aMb2 complex	tb|neu	0.0009	-0.650635
ICAM1_aLb2 complex	tb|neu	0.004	-1.35845
FCER2_aMb2 complex	tb|neu	0.0009	-0.295128
COPA_SORT1	tb|neu	0.0009	-2.21759
CD74_MIF	tb|neu	0.0009	1.36457
CD74_COPA	tb|neu	0.0009	1.28155
CD74_APP	tb|neu	0.0009	1.47249
CD55_ADGRE5	tb|neu	0.028	-1.2109
CD48_CD244	tb|neu	0.0009	-1.37333
CD47_SIRB1 complex	tb|neu	0.0009	-0.401635
SELL_SELPLG	tb|ncd8	0.0009	0.397255
ICAM2_aLb2 complex	tb|ncd8	0.0009	-1.41889
ICAM1_SPN	tb|ncd8	0.0009	-1.83136
FAM3C_CLEC2D	tb|ncd8	0.012	-1.074
CD8 receptor_LCK	tb|ncd8	0.0009	0.243669
CD74_MIF	tb|ncd8	0.0009	1.58544
CD74_COPA	tb|ncd8	0.0009	1.29572
CD72_SEMA4D	tb|ncd8	0.0009	-0.78339
CD55_ADGRE5	tb|ncd8	0.024	-1.38458
TGFB1_TGFBR3	tb|ncd4	0.0009	-1.51457
SELL_SELPLG	tb|ncd4	0.0009	0.219091
ICAM2_aLb2 complex	tb|ncd4	0.0009	-1.3474
ICAM1_SPN	tb|ncd4	0.0009	-1.93236
ICAM1_ITGAL	tb|ncd4	0.035	-1.6529
ICAM1_aLb2 complex	tb|ncd4	0.035	-1.6529
FAM3C_CLEC2D	tb|ncd4	0.0009	-0.96016
CD8 receptor_LCK	tb|ncd4	0.0009	0.137504
CD74_MIF	tb|ncd4	0.0009	1.50029
CD74_COPA	tb|ncd4	0.0009	1.28629
CD72_SEMA4D	tb|ncd4	0.0009	-0.828793
CD55_ADGRE5	tb|ncd4	0.004	-1.33279
CD40_CD40LG	tb|ncd4	0.0009	-1.92139
PTPRC_CD22	tb|nb	0.0009	0.397255
PECAM1_CD38	tb|nb	0.0009	-1.14242
LRP6_CKLF	tb|nb	0.0009	-2.36587
LAMP1_FAM3C	tb|nb	0.0009	-1.23107
FCER2_CR2	tb|nb	0.0009	-0.780909
CRLF2_TSLPR	tb|nb	0.042	-1.68038
CD74_MIF	tb|nb	0.0009	1.46571
CD74_COPA	tb|nb	0.0009	1.29396
CD72_SEMA4D	tb|nb	0.0009	-0.778432
TNFRSF13B_TNFSF13	tb|mono	0.0009	-1.56918
THY1_aXb2 complex	tb|mono	0.0009	-0.610433
THY1_aMb2 complex	tb|mono	0.0009	-0.190997
TGFB1_TGFbeta receptor1	tb|mono	0.028	-1.54793
SEMA4A_PLXND1	tb|mono	0.0009	-2.81604
SELL_SELPLG	tb|mono	0.0009	0.111031
PLAUR_a4b1 complex	tb|mono	0.0009	-1.04394
PECAM1_CD38	tb|mono	0.0009	-1.42275
NAMPT_P2RY6	tb|mono	0.0009	-2.36587
LRP6_CKLF	tb|mono	0.0009	-2.08314
IL15 receptor_IL15	tb|mono	0.004	-2.46594
ICAM2_aLb2 complex	tb|mono	0.0009	-0.926865
ICAM1_ITGAL	tb|mono	0.0009	-1.14561
ICAM1_aXb2 complex	tb|mono	0.0009	-2.22432
ICAM1_aMb2 complex	tb|mono	0.0009	-1.20091
ICAM1_aLb2 complex	tb|mono	0.0009	-1.14561
FCGR2A_CXCL9	tb|mono	0.0009	-1.26534
FCER2_aXb2 complex	tb|mono	0.0009	-1.35476
FCER2_aMb2 complex	tb|mono	0.0009	-0.708396
FAM3C_CLEC2D	tb|mono	0.0009	-0.935117
DPP4_CXCL9	tb|mono	0.0009	-1.24469
CRLF2_TSLPR	tb|mono	0.0009	-1.30757
COPA_P2RY6	tb|mono	0.0009	-1.89432
CD74_MIF	tb|mono	0.0009	1.43936
CD74_COPA	tb|mono	0.0009	1.33342
CD74_APP	tb|mono	0.0009	1.49467
CD72_SEMA4D	tb|mono	0.0009	-0.586406
CD55_ADGRE5	tb|mono	0.0009	-0.883635
CD48_CD244	tb|mono	0.0009	-1.17788
CD47_SIRB1 complex	tb|mono	0.0009	-0.254978
CD40LG_a5b1 complex	tb|mono	0.0009	-2.9105
CD28_CD86	tb|mono	0.0009	-1.63039
CD28_CD80	tb|mono	0.0009	-2.05889
TNFRSF13B_TNFSF13	tb|macro	0.0009	-1.92139
PLAUR_a4b1 complex	tb|macro	0.0009	-1.36216
PECAM1_CD38	tb|macro	0.0009	-1.50635
ICAM2_aLb2 complex	tb|macro	0.0009	-1.31115
FCGR2A_CXCL9	tb|macro	0.0009	-1.94898
DPP4_CXCL9	tb|macro	0.0009	-1.92139
CD74_MIF	tb|macro	0.0009	1.55238
CD74_COPA	tb|macro	0.0009	1.31557
SELL_SELPLG	tb|ki67	0.0009	0.365133
PLAUR_a4b1 complex	tb|ki67	0.0009	-0.666576
LRP6_CKLF	tb|ki67	0.0009	-2.01159
LAMP1_FAM3C	tb|ki67	0.004	-1.152
ICOSLG_ICOS	tb|ki67	0.0009	-0.83908
ICAM2_aLb2 complex	tb|ki67	0.0009	-0.878321
ICAM1_SPN	tb|ki67	0.0009	-0.954557
ICAM1_ITGAL	tb|ki67	0.0009	-1.08927
ICAM1_AREG	tb|ki67	0.0009	-2.699
ICAM1_aLb2 complex	tb|ki67	0.0009	-1.08927
CRLF2_TSLPR	tb|ki67	0.004	-1.45008
CD8 receptor_LCK	tb|ki67	0.0009	0.0867838
CD74_MIF	tb|ki67	0.0009	1.72247
CD74_COPA	tb|ki67	0.0009	1.34255
CD72_SEMA4D	tb|ki67	0.0009	-0.562772
CD6_ALCAM	tb|ki67	0.0009	-2.57347
CD55_ADGRE5	tb|ki67	0.0009	-1.06492
CD40_CD40LG	tb|ki67	0.0009	-2.05889
ADRB2_VEGFB	tb|ki67	0.0009	-2.03505
SELL_SELPLG	tb|gzmk t	0.0009	0.57628
PLAUR_a4b1 complex	tb|gzmk t	0.0009	-1.02034
ICOSLG_ICOS	tb|gzmk t	0.0009	-1.68966
ICAM2_aLb2 complex	tb|gzmk t	0.0009	-0.567041
ICAM1_SPN	tb|gzmk t	0.0009	-1.14561
ICAM1_ITGAL	tb|gzmk t	0.0009	-0.736966
ICAM1_aLb2 complex	tb|gzmk t	0.0009	-0.736966
FAS_FASLG	tb|gzmk t	0.0009	-2.4344
FAM3C_CLEC2D	tb|gzmk t	0.0009	-0.541618
CD8 receptor_LCK	tb|gzmk t	0.0009	0.276199
CD74_MIF	tb|gzmk t	0.0009	1.52707
CD74_COPA	tb|gzmk t	0.0009	1.33285
CD72_SEMA4D	tb|gzmk t	0.0009	-0.646112
CD55_ADGRE5	tb|gzmk t	0.0009	-0.943416
THY1_aVb3 complex	tb|gc	0.0009	-0.756331
TGFB1_TGFbeta receptor1	tb|gc	0.016	-1.50226
PTPRC_CD22	tb|gc	0.0009	0.293959
PLAUR_aVb3 complex	tb|gc	0.0009	-1.80088
PLAUR_a4b1 complex	tb|gc	0.004	-1.50226
LAMP1_FAM3C	tb|gc	0.02	-1.25843
FCER2_CR2	tb|gc	0.0009	-1.20423
FCER2_aVb3 complex	tb|gc	0.0009	-1.60384
CD74_MIF	tb|gc	0.0009	1.65855
CD74_COPA	tb|gc	0.0009	1.31962
CD72_SEMA4D	tb|gc	0.0009	-0.706041
CD28_CD86	tb|gc	0.0009	-1.71312
ADRB2_VEGFB	tb|gc	0.0009	-2.04692
PLAUR_a4b1 complex	tb|exa	0.0009	-1.00289
IL4 receptor_IL4	tb|exa	0.0009	-1.68966
IL21 receptor_IL21	tb|exa	0.0009	-0.899695
ICOSLG_ICOS	tb|exa	0.0009	-0.199255
ICAM2_aLb2 complex	tb|exa	0.0009	-0.302226
ICAM1_SPN	tb|exa	0.0009	-1.39214
ICAM1_ITGAL	tb|exa	0.0009	-0.442222
ICAM1_aLb2 complex	tb|exa	0.0009	-0.442222
FAM3C_CLEC2D	tb|exa	0.0009	-0.659723
CRLF2_TSLPR	tb|exa	0.02	-1.30401
CD8 receptor_LCK	tb|exa	0.0009	0.358396
CD74_MIF	tb|exa	0.0009	1.68302
CD74_COPA	tb|exa	0.0009	1.34255
CD72_SEMA4D	tb|exa	0.012	-0.713119
CD40_CD40LG	tb|exa	0.0009	-1.76611
SELL_SELPLG	tb|ctl	0.0009	0.483364
PLAUR_a4b1 complex	tb|ctl	0.0009	-1.31115
LRP6_CKLF	tb|ctl	0.012	-2.33643
ICAM2_aLb2 complex	tb|ctl	0.0009	-1.02034
ICAM1_SPN	tb|ctl	0.0009	-1.699
ICAM1_ITGAL	tb|ctl	0.0009	-1.25843
ICAM1_aLb2 complex	tb|ctl	0.0009	-1.25843
FAM3C_CLEC2D	tb|ctl	0.0009	-0.833927
CD8 receptor_LCK	tb|ctl	0.0009	0.249749
CD74_MIF	tb|ctl	0.0009	1.6663
CD74_COPA	tb|ctl	0.0009	1.3115
CD72_SEMA4D	tb|ctl	0.0009	-0.632629
CD55_ADGRE5	tb|ctl	0.0009	-1.23107
THY1_aXb2 complex	tb|cdc	0.0009	-0.537424
SEMA4A_PLXND1	tb|cdc	0.0009	-2.55639
SELL_SELPLG	tb|cdc	0.0009	0.240009
PLAUR_a4b1 complex	tb|cdc	0.0009	-1.09851
IL15 receptor_IL15	tb|cdc	0.0009	-2.04692
ICAM1_aXb2 complex	tb|cdc	0.0009	-2.01742
FCGR2A_CXCL9	tb|cdc	0.0009	-2.08314
FCER2_aXb2 complex	tb|cdc	0.0009	-1.23447
FAM3C_CLEC2D	tb|cdc	0.004	-0.971431
DPP4_CXCL9	tb|cdc	0.0009	-2.05289
CD96_NECTIN1	tb|cdc	0.0009	-2.29336
CD74_MIF	tb|cdc	0.0009	1.45838
CD74_COPA	tb|cdc	0.0009	1.29514
CD74_APP	tb|cdc	0.0009	1.34085
CD6_ALCAM	tb|cdc	0.0009	-2.13924
CD28_CD86	tb|cdc	0.0009	-1.49411
CD28_CD80	tb|cdc	0.0009	-1.80088
THY1_aMb2 complex	tb|abc	0.0009	-0.720232
PTPRC_CD22	tb|abc	0.0009	0.434028
PLAUR_a4b1 complex	tb|abc	0.0009	-0.940645
PECAM1_CD38	tb|abc	0.0009	-0.72738
LRP6_CKLF	tb|abc	0.02	-2.01159
LAMP1_FAM3C	tb|abc	0.0009	-0.957356
ICAM1_aMb2 complex	tb|abc	0.008	-2.59946
FCER2_aMb2 complex	tb|abc	0.0009	-1.54372
CRLF2_TSLPR	tb|abc	0.047	-1.45799
CD74_MIF	tb|abc	0.0009	1.58159
CD74_COPA	tb|abc	0.0009	1.33056
CD74_APP	tb|abc	0.0009	1.24853
CD72_SEMA4D	tb|abc	0.012	-0.68966
CD6_ALCAM	tb|abc	0.0009	-2.33643
CD55_ADGRE5	tb|abc	0.0009	-1.0619
CD28_CD86	tb|abc	0.004	-1.57347
CD28_CD80	tb|abc	0.0009	-1.86775
ADRB2_VEGFB	tb|abc	0.0009	-2.04692
TNFRSF1A_GRN	pdc|treg	0.0009	-2.23786
TGFB1_TGFbeta receptor1	pdc|treg	0.0009	-0.720232
SELL_SELPLG	pdc|treg	0.0009	0.471968
PLXNB2_SEMA4D	pdc|treg	0.0009	-1.44222
PLAUR_a4b1 complex	pdc|treg	0.0009	-0.356606
LRP6_CKLF	pdc|treg	0.0009	-1.94342
LAMP1_FAM3C	pdc|treg	0.0009	-0.573467
ICOSLG_ICOS	pdc|treg	0.0009	-0.375197
ICAM2_aLb2 complex	pdc|treg	0.016	-1.29336
ICAM1_SPN	pdc|treg	0.0009	-0.836501
ICAM1_ITGAL	pdc|treg	0.0009	-0.646112
ICAM1_AREG	pdc|treg	0.0009	-1.28279
ICAM1_aLb2 complex	pdc|treg	0.0009	-0.646112
FLT3_FLT3LG	pdc|treg	0.0009	-1.35476
FAM3C_CLEC2D	pdc|treg	0.0009	-0.685014
CRLF2_TSLPR	pdc|treg	0.0009	-0.873027
CDH1_aEb7 complex	pdc|treg	0.0009	-1.31473
CD8 receptor_LCK	pdc|treg	0.0009	0.282143
CD74_MIF	pdc|treg	0.0009	1.51854
CD74_COPA	pdc|treg	0.0009	1.26424
CCL4_CCR8	pdc|treg	0.0009	-0.562772
TNFRSF1A_GRN	pdc|th17	0.0009	-2.02327
SELL_SELPLG	pdc|th17	0.0009	0.889084
PLXNB2_SEMA4D	pdc|th17	0.0009	-1.35107
PLAUR_aVb3 complex	pdc|th17	0.0009	-0.62371
PLAUR_a4b1 complex	pdc|th17	0.0009	-0.00288828
LRP6_CKLF	pdc|th17	0.016	-2.14561
LIFR_OSM	pdc|th17	0.0009	-1.12343
LAMP1_FAM3C	pdc|th17	0.024	-1.02621
ICOSLG_ICOS	pdc|th17	0.0009	-0.403542
ICAM2_aLb2 complex	pdc|th17	0.0009	-0.766112
ICAM1_SPN	pdc|th17	0.0009	-0.461959
ICAM1_ITGAL	pdc|th17	0.0009	-0.288065
ICAM1_aLb2 complex	pdc|th17	0.0009	-0.288065
GMCSFR_CSF2	pdc|th17	0.0009	-0.442222
FLT3_FLT3LG	pdc|th17	0.0009	-0.971431
FAM3C_CLEC2D	pdc|th17	0.0009	-0.720232
CRLF2_TSLPR	pdc|th17	0.0009	-0.943416
CDH1_aEb7 complex	pdc|th17	0.0009	-1.38458
CD8 receptor_LCK	pdc|th17	0.0009	-0.265345
CD74_MIF	pdc|th17	0.0009	1.55287
CD74_COPA	pdc|th17	0.0009	1.27083
SELL_SELPLG	pdc|th1	0.0009	0.704872
PLXNB2_SEMA4D	pdc|th1	0.0009	-1.42275
PLAUR_aVb3 complex	pdc|th1	0.0009	-0.662004
PLAUR_a4b1 complex	pdc|th1	0.0009	0.283329
LRP6_CKLF	pdc|th1	0.02	-2.22432
LIFR_OSM	pdc|th1	0.0009	-1.20756
LAMP1_FAM3C	pdc|th1	0.0009	-0.813499
ICOSLG_ICOS	pdc|th1	0.0009	-0.320126
ICAM2_aLb2 complex	pdc|th1	0.0009	-0.902389
ICAM1_SPN	pdc|th1	0.0009	-0.263612
ICAM1_ITGAL	pdc|th1	0.0009	-0.386468
ICAM1_aLb2 complex	pdc|th1	0.0009	-0.386468
FLT3_FLT3LG	pdc|th1	0.0009	-1.12343
FAM3C_CLEC2D	pdc|th1	0.0009	-0.617056
CRLF2_TSLPR	pdc|th1	0.0009	-1.00578
CD8 receptor_LCK	pdc|th1	0.0009	0.366252
CD74_MIF	pdc|th1	0.0009	1.55483
CD74_COPA	pdc|th1	0.0009	1.29219
TNFRSF1A_GRN	pdc|tfh	0.004	-2.35107
TGFB1_TGFBR3	pdc|tfh	0.0009	-0.673463
SELL_SELPLG	pdc|tfh	0.0009	0.138814
PLXNB2_SEMA4D	pdc|tfh	0.0009	-1.59074
PLAUR_a4b1 complex	pdc|tfh	0.0009	-0.307573
LAMP1_FAM3C	pdc|tfh	0.0009	-0.778432
ICOSLG_ICOS	pdc|tfh	0.0009	-0.362158
ICAM2_aLb2 complex	pdc|tfh	0.0009	-0.701342
ICAM1_SPN	pdc|tfh	0.0009	-0.910502
ICAM1_ITGAL	pdc|tfh	0.0009	-0.242977
ICAM1_aLb2 complex	pdc|tfh	0.0009	-0.242977
FLT3_FLT3LG	pdc|tfh	0.0009	-1.36959
FAM3C_CLEC2D	pdc|tfh	0.0009	-0.510457
CRLF2_TSLPR	pdc|tfh	0.0009	-0.891643
CD8 receptor_LCK	pdc|tfh	0.0009	0.508936
CD74_MIF	pdc|tfh	0.0009	1.53655
CD74_COPA	pdc|tfh	0.0009	1.29748
SELL_SELPLG	pdc|tb	0.0009	0.296311
PLXNB2_SEMA4D	pdc|tb	0.0009	-1.40736
PLAUR_a4b1 complex	pdc|tb	0.0009	-0.749038
LAMP1_FAM3C	pdc|tb	0.0009	-0.800877
ICAM1_SPN	pdc|tb	0.0009	-1.27579
ICAM1_ITGAL	pdc|tb	0.0009	-0.91866
ICAM1_aLb2 complex	pdc|tb	0.0009	-0.91866
FLT3_FLT3LG	pdc|tb	0.0009	-1.38458
FAM3C_CLEC2D	pdc|tb	0.0009	-0.673463
CRLF2_TSLPR	pdc|tb	0.0009	-1.21759
CD8 receptor_LCK	pdc|tb	0.0009	0.0538064
CD74_MIF	pdc|tb	0.0009	1.56023
CD74_COPA	pdc|tb	0.0009	1.25882
CCL4_SLC7A1	pdc|tb	0.0009	-0.617056
CCL4_CNR2	pdc|tb	0.0009	-0.668868
TNFRSF1A_GRN	pdc|pdc	0.0009	0.488515
TGFB1_TGFbeta receptor1	pdc|pdc	0.0009	-0.550043
SELL_SELPLG	pdc|pdc	0.0009	0.851999
PLXNB2_SEMA4D	pdc|pdc	0.0009	-1.1016
PLAUR_a4b1 complex	pdc|pdc	0.0009	-0.312939
NAMPT_P2RY6	pdc|pdc	0.0009	-2.05289
LAMP1_FAM3C	pdc|pdc	0.0009	-0.541618
ICAM2_aLb2 complex	pdc|pdc	0.036	-1.28279
ICAM1_SPN	pdc|pdc	0.0009	-1.02915
ICAM1_ITGAL	pdc|pdc	0.0009	-0.639355
ICAM1_aXb2 complex	pdc|pdc	0.0009	-0.72977
ICAM1_aLb2 complex	pdc|pdc	0.0009	-0.639355
FAM3C_CLEC2D	pdc|pdc	0.0009	-0.298673
CRLF2_TSLPR	pdc|pdc	0.004	-0.833927
COPA_P2RY6	pdc|pdc	0.0009	-1.71786
CD74_MIF	pdc|pdc	0.0009	1.38128
CD74_COPA	pdc|pdc	0.0009	1.31441
CD74_APP	pdc|pdc	0.0009	1.21599
CD48_CD244	pdc|pdc	0.0009	-0.862496
CCL4_CCR5	pdc|pdc	0.0009	-0.456009
CADM1_CADM1	pdc|pdc	0.0009	-2.81604
TNFRSF1A_GRN	pdc|pc	0.0009	-2.17137
TGFB1_TGFbeta receptor1	pdc|pc	0.0009	-0.780909
SELL_SELPLG	pdc|pc	0.0009	0.0676387
PLAUR_a4b1 complex	pdc|pc	0.0009	-0.68966
ICAM1_SPN	pdc|pc	0.0009	-1.074
ICAM1_ITGAL	pdc|pc	0.0009	-1.16165
ICAM1_aMb2 complex	pdc|pc	0.0009	-1.55216
ICAM1_aLb2 complex	pdc|pc	0.0009	-1.16165
FAM3C_CLEC2D	pdc|pc	0.008	-0.854649
CD74_MIF	pdc|pc	0.0009	1.49262
CD74_COPA	pdc|pc	0.0009	1.34823
CCL4_SLC7A1	pdc|pc	0.0009	-0.662004
TNFRSF1A_FASLG	pdc|nk	0.0009	-1.38082
SELL_SELPLG	pdc|nk	0.0009	0.783247
PLAUR_a4b1 complex	pdc|nk	0.0009	-0.0218044
ICAM2_aLb2 complex	pdc|nk	0.0009	-0.76366
ICAM1_SPN	pdc|nk	0.0009	-0.678072
ICAM1_ITGAL	pdc|nk	0.0009	-0.286304
ICAM1_aXb2 complex	pdc|nk	0.0009	-0.880976
ICAM1_aMb2 complex	pdc|nk	0.0009	-1.11716
ICAM1_aLb2 complex	pdc|nk	0.0009	-0.286304
GMCSFR_CSF2	pdc|nk	0.0009	-0.550043
FLT3_FLT3LG	pdc|nk	0.0009	-1.21424
FAM3C_CLEC2D	pdc|nk	0.0009	-0.459973
CRLF2_TSLPR	pdc|nk	0.004	-1.11716
CDH1_KLRG1	pdc|nk	0.0009	-1.52699
CDH1_a2b1 complex	pdc|nk	0.0009	-1.7084
CD8 receptor_LCK	pdc|nk	0.0009	0.0328061
CD74_MIF	pdc|nk	0.0009	1.44095
CD74_COPA	pdc|nk	0.0009	1.26664
CD48_CD244	pdc|nk	0.0009	-0.364013
CCL4_SLC7A1	pdc|nk	0.0009	-0.673463
CCL4_CCR5	pdc|nk	0.0009	-0.268817
TNFRSF1A_GRN	pdc|neu	0.0009	-1.18115
SELL_SELPLG	pdc|neu	0.0009	0.575312
PECAM1_CD177	pdc|neu	0.0009	-0.340075
LRP6_CKLF	pdc|neu	0.012	-1.86775
LIFR_OSM	pdc|neu	0.0009	-0.152003
ICAM1_ITGAL	pdc|neu	0.0009	-0.77596
ICAM1_aMb2 complex	pdc|neu	0.0009	-0.26708
ICAM1_aLb2 complex	pdc|neu	0.0009	-0.77596
GRN_SORT1	pdc|neu	0.0009	0.425459
FLT3_FLT3LG	pdc|neu	0.0009	-1.5649
CRLF2_TSLPR	pdc|neu	0.008	-1.09851
COPA_SORT1	pdc|neu	0.0009	-1.699
CD74_MIF	pdc|neu	0.012	1.32251
CD74_COPA	pdc|neu	0.0009	1.23756
CD74_APP	pdc|neu	0.0009	1.43349
CD48_CD244	pdc|neu	0.0009	-0.873027
CD47_SIRB1 complex	pdc|neu	0.0009	0.374066
APP_FPR2	pdc|neu	0.0009	-1.03209
SELL_SELPLG	pdc|ncd8	0.0009	0.536053
PLXNB2_SEMA4D	pdc|ncd8	0.0009	-1.73216
LAMP1_FAM3C	pdc|ncd8	0.004	-0.957356
ICAM1_SPN	pdc|ncd8	0.0009	-1.074
ICAM1_ITGAL	pdc|ncd8	0.0009	-1.01742
ICAM1_aLb2 complex	pdc|ncd8	0.0009	-1.01742
FLT3_FLT3LG	pdc|ncd8	0.0009	-1.34008
FAM3C_CLEC2D	pdc|ncd8	0.0009	-0.76366
CD8 receptor_LCK	pdc|ncd8	0.0009	0.334568
CD74_MIF	pdc|ncd8	0.0009	1.54992
CD74_COPA	pdc|ncd8	0.0009	1.25217
TGFB1_TGFBR3	pdc|ncd4	0.0009	-0.724993
SELL_SELPLG	pdc|ncd4	0.0009	0.375178
PLXNB2_SEMA4D	pdc|ncd4	0.011	-1.82623
LAMP1_FAM3C	pdc|ncd4	0.0009	-0.899695
ICAM1_SPN	pdc|ncd4	0.0009	-1.12973
ICAM1_ITGAL	pdc|ncd4	0.0009	-0.962969
ICAM1_aLb2 complex	pdc|ncd4	0.0009	-0.962969
FLT3_FLT3LG	pdc|ncd4	0.0009	-1.21759
FAM3C_CLEC2D	pdc|ncd4	0.0009	-0.673463
CRLF2_TSLPR	pdc|ncd4	0.016	-1.40736
CD8 receptor_LCK	pdc|ncd4	0.0009	0.235114
CD74_MIF	pdc|ncd4	0.0009	1.46258
CD74_COPA	pdc|ncd4	0.0009	1.24245
PTPRC_CD22	pdc|nb	0.0009	0.324235
PLXNB2_SEMA4D	pdc|nb	0.0009	-1.72738
PECAM1_CD38	pdc|nb	0.0009	-1.55216
LAMP1_FAM3C	pdc|nb	0.0009	-0.828793
ICAM1_ITGAL	pdc|nb	0.0009	-1.33643
ICAM1_aLb2 complex	pdc|nb	0.0009	-1.33643
FAM3C_CLEC2D	pdc|nb	0.008	-0.92139
CRLF2_TSLPR	pdc|nb	0.0009	-1.17788
CD74_MIF	pdc|nb	0.0009	1.42653
CD74_COPA	pdc|nb	0.0009	1.25036
TNFRSF1A_GRN	pdc|mono	0.0009	-0.171368
TNFRSF13B_TNFSF13	pdc|mono	0.0009	-0.753896
TGFB1_TGFbeta receptor1	pdc|mono	0.0009	-0.741783
SELL_SELPLG	pdc|mono	0.0009	0.27858
PLXNB2_SEMA4D	pdc|mono	0.0009	-1.37333
PLAUR_a4b1 complex	pdc|mono	0.0009	-0.362158
NAMPT_P2RY6	pdc|mono	0.0009	-1.73697
LRP6_CKLF	pdc|mono	0.024	-2.15843
LIFR_OSM	pdc|mono	0.0009	-0.971431
ICAM2_aLb2 complex	pdc|mono	0.008	-1.26882
ICAM1_SPN	pdc|mono	0.0009	-1.40354
ICAM1_ITGAL	pdc|mono	0.0009	-0.630394
ICAM1_aXb2 complex	pdc|mono	0.0009	-1.29336
ICAM1_aMb2 complex	pdc|mono	0.0009	-0.668868
ICAM1_aLb2 complex	pdc|mono	0.0009	-0.630394
FCGR2A_CXCL9	pdc|mono	0.0009	-1.1976
FAM3C_CLEC2D	pdc|mono	0.0009	-0.650635
DPP4_CXCL9	pdc|mono	0.0009	-1.04692
CXCR3_CXCL9	pdc|mono	0.0009	-1.12973
CRLF2_TSLPR	pdc|mono	0.0009	-0.905088
COPA_P2RY6	pdc|mono	0.0009	-1.46196
CD74_MIF	pdc|mono	0.0009	1.39999
CD74_COPA	pdc|mono	0.0009	1.29101
CD74_APP	pdc|mono	0.0009	1.45681
CD48_CD244	pdc|mono	0.0009	-0.734563
CD47_SIRB1 complex	pdc|mono	0.0009	0.46048
CCL4_CCR5	pdc|mono	0.0009	-0.45799
APP_FPR2	pdc|mono	0.0009	-2.08314
TNFRSF1A_GRN	pdc|macro	0.0009	-0.902389
TNFRSF13B_TNFSF13	pdc|macro	0.0009	-0.943416
SELL_SELPLG	pdc|macro	0.004	0.0257376
PLAUR_a4b1 complex	pdc|macro	0.0009	-0.550043
LAMP1_FAM3C	pdc|macro	0.008	-0.940645
ICAM1_SPN	pdc|macro	0.0009	-1.38836
ICAM1_ITGAL	pdc|macro	0.0009	-0.935117
ICAM1_aLb2 complex	pdc|macro	0.0009	-0.935117
FCGR2A_CXCL9	pdc|macro	0.0009	-1.84684
DPP4_CXCL9	pdc|macro	0.0009	-1.61706
CXCR3_CXCL9	pdc|macro	0.0009	-1.74178
CRLF2_TSLPR	pdc|macro	0.02	-1.34373
CD74_MIF	pdc|macro	0.0009	1.51602
CD74_COPA	pdc|macro	0.0009	1.27262
CCR5_CCL8	pdc|macro	0.0009	-0.434403
CCR2_CCL8	pdc|macro	0.0009	-0.438307
TNFRSF1A_GRN	pdc|ki67	0.004	-2.25843
TGFB1_TGFbeta receptor1	pdc|ki67	0.0009	-0.808437
SELL_SELPLG	pdc|ki67	0.0009	0.507921
PLXNB2_SEMA4D	pdc|ki67	0.0009	-1.33279
PLAUR_a4b1 complex	pdc|ki67	0.0009	-0.114035
NRP1_VEGFB	pdc|ki67	0.0009	-2.58208
LRP6_CKLF	pdc|ki67	0.008	-2.08314
LIFR_OSM	pdc|ki67	0.0009	-1.31115
LAMP1_FAM3C	pdc|ki67	0.0009	-0.768568
ICOSLG_ICOS	pdc|ki67	0.0009	-0.85726
ICAM2_aLb2 complex	pdc|ki67	0.0009	-1.20423
ICAM1_SPN	pdc|ki67	0.0009	-0.494109
ICAM1_ITGAL	pdc|ki67	0.0009	-0.590745
ICAM1_AREG	pdc|ki67	0.0009	-1.5187
ICAM1_aLb2 complex	pdc|ki67	0.0009	-0.590745
FLT3_FLT3LG	pdc|ki67	0.0009	-1.20091
CRLF2_TSLPR	pdc|ki67	0.0009	-1.00868
CD8 receptor_LCK	pdc|ki67	0.0009	0.187768
CD74_MIF	pdc|ki67	0.0009	1.69019
CD74_COPA	pdc|ki67	0.0009	1.30042
CCL4_SLC7A1	pdc|ki67	0.0009	-0.573467
CCL4_CCR5	pdc|ki67	0.0009	-0.603841
TNFRSF1A_FASLG	pdc|gzmk t	0.0009	-1.92687
SELL_SELPLG	pdc|gzmk t	0.0009	0.699552
PLXNB2_SEMA4D	pdc|gzmk t	0.0009	-1.47794
PLAUR_a4b1 complex	pdc|gzmk t	0.0009	-0.345564
LAMP1_FAM3C	pdc|gzmk t	0.02	-1.03209
ICOSLG_ICOS	pdc|gzmk t	0.02	-1.72738
ICAM2_aLb2 complex	pdc|gzmk t	0.0009	-0.826233
ICAM1_SPN	pdc|gzmk t	0.0009	-0.628162
ICAM1_ITGAL	pdc|gzmk t	0.0009	-0.330973
ICAM1_aLb2 complex	pdc|gzmk t	0.0009	-0.330973
FLT3_FLT3LG	pdc|gzmk t	0.0009	-1.2863
FAM3C_CLEC2D	pdc|gzmk t	0.0009	-0.321928
CRLF2_TSLPR	pdc|gzmk t	0.0009	-1.13606
CDH1_KLRG1	pdc|gzmk t	0.0009	-1.61706
CD8 receptor_LCK	pdc|gzmk t	0.0009	0.366252
CD74_MIF	pdc|gzmk t	0.0009	1.49006
CD74_COPA	pdc|gzmk t	0.0009	1.29042
CCL4_CCR5	pdc|gzmk t	0.0009	-0.520769
TGFB1_TGFbeta receptor1	pdc|gc	0.0009	-0.715486
PTPRC_CD22	pdc|gc	0.004	0.215368
PLXNC1_SEMA7A	pdc|gc	0.0009	-2.60823
PLXNB2_SEMA4D	pdc|gc	0.0009	-1.59074
PLAUR_aVb3 complex	pdc|gc	0.0009	-0.78339
PLAUR_a4b1 complex	pdc|gc	0.0009	-0.628162
NRP1_VEGFB	pdc|gc	0.0009	-2.59946
LAMP1_FAM3C	pdc|gc	0.0009	-0.84944
ICAM1_ITGAL	pdc|gc	0.004	-1.27579
ICAM1_aLb2 complex	pdc|gc	0.004	-1.27579
FLT3_FLT3LG	pdc|gc	0.0009	-1.59074
CRLF2_TSLPR	pdc|gc	0.024	-1.41889
CD74_MIF	pdc|gc	0.0009	1.6248
CD74_COPA	pdc|gc	0.0009	1.27679
CCL4_SLC7A1	pdc|gc	0.0009	-0.54372
TNFRSF1A_GRN	pdc|exa	0.0009	-1.88364
SELL_SELPLG	pdc|exa	0.008	0.134878
PLXNB2_SEMA4D	pdc|exa	0.048	-1.59946
PLAUR_a4b1 complex	pdc|exa	0.0009	-0.334607
LAMP1_FAM3C	pdc|exa	0.0009	-0.854649
IL4 receptor_IL4	pdc|exa	0.0009	-1.94342
IL21 receptor_IL21	pdc|exa	0.0009	-1.12029
IL13 receptor_IL4	pdc|exa	0.0009	-2.35107
ICOSLG_ICOS	pdc|exa	0.0009	-0.212568
ICAM2_aLb2 complex	pdc|exa	0.0009	-0.514573
ICAM1_SPN	pdc|exa	0.0009	-0.798366
ICAM1_ITGAL	pdc|exa	0.0009	-0.104697
ICAM1_aLb2 complex	pdc|exa	0.0009	-0.104697
FAM3C_CLEC2D	pdc|exa	0.0009	-0.42082
CRLF2_TSLPR	pdc|exa	0.0009	-0.902389
CD8 receptor_LCK	pdc|exa	0.0009	0.443607
CD74_MIF	pdc|exa	0.0009	1.64985
CD74_COPA	pdc|exa	0.0009	1.30042
CCL4_SLC7A1	pdc|exa	0.0009	-0.610433
SELL_SELPLG	pdc|ctl	0.0009	0.614474
PLXNB2_SEMA4D	pdc|ctl	0.0009	-1.45799
PLAUR_a4b1 complex	pdc|ctl	0.0009	-0.520769
LAMP1_FAM3C	pdc|ctl	0.0009	-0.946194
ICAM2_aLb2 complex	pdc|ctl	0.024	-1.38836
ICAM1_SPN	pdc|ctl	0.0009	-0.994241
ICAM1_ITGAL	pdc|ctl	0.0009	-0.708396
ICAM1_aLb2 complex	pdc|ctl	0.0009	-0.708396
FLT3_FLT3LG	pdc|ctl	0.0009	-1.32916
FAM3C_CLEC2D	pdc|ctl	0.0009	-0.567041
CRLF2_TSLPR	pdc|ctl	0.012	-1.34373
CD8 receptor_LCK	pdc|ctl	0.0009	0.341417
CD74_MIF	pdc|ctl	0.0009	1.63273
CD74_COPA	pdc|ctl	0.0009	1.26843
CCL4_SLC7A1	pdc|ctl	0.0009	-0.659723
CCL4_CCR5	pdc|ctl	0.0009	-0.657445
TNFRSF1A_GRN	pdc|cdc	0.0009	-1.45008
SELL_SELPLG	pdc|cdc	0.0009	0.395063
PLXNC1_SEMA7A	pdc|cdc	0.0009	-2.53116
PLAUR_a4b1 complex	pdc|cdc	0.0009	-0.395929
LAMP1_FAM3C	pdc|cdc	0.032	-1.07097
ICAM1_SPN	pdc|cdc	0.0009	-1.51046
ICAM1_ITGAL	pdc|cdc	0.036	-1.45799
ICAM1_aXb2 complex	pdc|cdc	0.0009	-1.17788
ICAM1_aLb2 complex	pdc|cdc	0.036	-1.45799
FCGR2A_CXCL9	pdc|cdc	0.0009	-1.96578
FAM3C_CLEC2D	pdc|cdc	0.0009	-0.680382
DPP4_CXCL9	pdc|cdc	0.0009	-1.71786
CXCR3_CXCL9	pdc|cdc	0.0009	-1.85204
CRLF2_TSLPR	pdc|cdc	0.004	-1.22769
CD74_MIF	pdc|cdc	0.0009	1.41954
CD74_COPA	pdc|cdc	0.0009	1.25157
CD74_APP	pdc|cdc	0.0009	1.29866
TNFRSF1A_GRN	pdc|abc	0.0009	-1.49005
TGFB1_TGFbeta receptor1	pdc|abc	0.0009	-0.785875
PTPRC_CD22	pdc|abc	0.004	0.362891
PLXNC1_SEMA7A	pdc|abc	0.0009	-2.08314
PLXNB2_SEMA4D	pdc|abc	0.034	-1.56064
PLAUR_a4b1 complex	pdc|abc	0.0009	-0.296899
PECAM1_CD38	pdc|abc	0.0009	-1.02034
NRP1_VEGFB	pdc|abc	0.0009	-2.59074
LAMP1_FAM3C	pdc|abc	0.0009	-0.614845
ICAM1_SPN	pdc|abc	0.0009	-1.20091
ICAM1_ITGAL	pdc|abc	0.004	-1.07704
ICAM1_aMb2 complex	pdc|abc	0.0009	-1.47794
ICAM1_aLb2 complex	pdc|abc	0.004	-1.07704
FLT3_FLT3LG	pdc|abc	0.0009	-1.33643
FAM3C_CLEC2D	pdc|abc	0.004	-0.734563
CRLF2_TSLPR	pdc|abc	0.0009	-1.0145
CD74_MIF	pdc|abc	0.0009	1.54597
CD74_COPA	pdc|abc	0.0009	1.28806
CD74_APP	pdc|abc	0.0009	1.20289
CCL4_SLC7A1	pdc|abc	0.0009	-0.54372
CCL4_CNR2	pdc|abc	0.0009	-0.60165
TNFSF10_RIPK1	pc|treg	0.0009	-3.17137
LAMC1_a6b1 complex	pc|treg	0.0009	-2.00578
ICAM2_aLb2 complex	pc|treg	0.0009	-1.17462
ICAM1_SPN	pc|treg	0.0009	-1.72261
ICAM1_ITGAL	pc|treg	0.0009	-1.39214
ICAM1_AREG	pc|treg	0.004	-2.699
ICAM1_aLb2 complex	pc|treg	0.0009	-1.39214
CRLF2_TSLPR	pc|treg	0.016	-1.49818
TNFSF10_RIPK1	pc|th17	0.004	-3.04692
SELL_SELPLG	pc|th17	0.0009	0.202888
LAMC1_aVb3 complex	pc|th17	0.0009	-2.61706
ICAM2_aLb2 complex	pc|th17	0.0009	-0.682696
ICAM1_SPN	pc|th17	0.0009	-1.09234
ICAM1_ITGAL	pc|th17	0.0009	-0.831358
ICAM1_aLb2 complex	pc|th17	0.0009	-0.831358
CD74_MIF	pc|th17	0.028	1.23511
TNFSF10_RIPK1	pc|th1	0.0009	-2.87832
LAMC1_aVb3 complex	pc|th1	0.0009	-2.77596
ICAM2_aLb2 complex	pc|th1	0.0009	-0.810966
ICAM1_SPN	pc|th1	0.0009	-0.795859
ICAM1_ITGAL	pc|th1	0.0009	-0.9771
ICAM1_aLb2 complex	pc|th1	0.0009	-0.9771
CD74_MIF	pc|th1	0.02	1.23695
ICAM2_aLb2 complex	pc|tfh	0.0009	-0.621488
ICAM1_SPN	pc|tfh	0.008	-1.86775
ICAM1_ITGAL	pc|tfh	0.0009	-0.766112
ICAM1_aLb2 complex	pc|tfh	0.0009	-0.766112
CRLF2_TSLPR	pc|tfh	0.031	-1.53116
CD74_MIF	pc|tfh	0.048	1.21412
TNFSF10_RIPK1	pc|tb	0.038	-3.45799
LAMC1_a6b1 complex	pc|tb	0.0009	-3.07097
CTLA4_CD86	pc|tb	0.0009	-2.29336
CD74_MIF	pc|tb	0.02	1.24367
CD28_CD86	pc|tb	0.004	-1.77596
TNFSF10_RIPK1	pc|pdc	0.044	-3.04692
SELL_SELPLG	pc|pdc	0.0009	0.14274
ICAM2_aLb2 complex	pc|pdc	0.0009	-1.16488
[truncated: 4,398 more rows]

## Sheet: Table S5C
Table S5C. Cell-cell interaction pairs in ON group.
pair	clusters	pvalue	mean
CADM1_CADM1	abc|abc	0.0009	-3.07097
LAMP1_FAM3C	abc|abc	0.0009	-0.514573
CD80_CD274	abc|abc	0.0009	-2.45008
CD74_MIF	abc|abc	0.0009	1.68482
CD74_COPA	abc|abc	0.0009	1.53953
CD74_APP	abc|abc	0.0009	1.48646
FAM3C_CLEC2D	abc|abc	0.0009	-0.648372
TNF_FAS	abc|abc	0.0009	-2.09542
LTA_RIPK1	abc|abc	0.0009	-2.52284
CD72_SEMA4D	abc|abc	0.0009	-0.0159576
PLXNC1_SEMA7A	abc|abc	0.0009	-2.1976
PTPRC_CD22	abc|abc	0.0009	0.499782
PECAM1_CD38	abc|abc	0.0009	-0.535332
PLAUR_a4b1 complex	abc|abc	0.0009	-1.04692
ICAM1_aMb2 complex	abc|abc	0.004	-2.07704
CD80_CD274	abc|cdc	0.0009	-2.06492
CD74_MIF	abc|cdc	0.0009	1.61117
CD74_COPA	abc|cdc	0.0009	1.49825
CD74_APP	abc|cdc	0.0009	1.52807
ADORA2A_NAMPT	abc|cdc	0.02	-2.74662
FAM3C_CLEC2D	abc|cdc	0.0009	-0.937878
TNF_TNFRSF1A	abc|cdc	0.0009	-2.77596
LTA_TNFRSF1A	abc|cdc	0.0009	-2.27928
TNF_FAS	abc|cdc	0.0009	-2.52284
TNF_TNFRSF1B	abc|cdc	0.0009	-1.88897
LTA_TNFRSF1B	abc|cdc	0.0009	-1.60384
LTA_RIPK1	abc|cdc	0.0009	-2.46594
CD72_SEMA4D	abc|cdc	0.0009	-0.24127
LTA_LTBR	abc|cdc	0.0009	-2.48197
PLXNC1_SEMA7A	abc|cdc	0.0009	-2.42663
TNFSF9_TNFRSF9	abc|cdc	0.0009	-2.6529
PLAUR_a4b1 complex	abc|cdc	0.0009	-1.44615
ICAM1_aXb2 complex	abc|cdc	0.0009	-1.5951
CD74_MIF	abc|ctl	0.0009	1.78994
CD74_COPA	abc|ctl	0.0009	1.51652
ICAM1_SPN	abc|ctl	0.0009	-1.13606
ICAM1_ITGAL	abc|ctl	0.0009	-0.668868
FAS_FASLG	abc|ctl	0.0009	-1.68038
TNF_VSIR	abc|ctl	0.0009	-1.93788
FAM3C_CLEC2D	abc|ctl	0.0009	-0.880976
TNF_NOTCH1	abc|ctl	0.0009	-2.22432
TNF_TNFRSF1A	abc|ctl	0.0009	-2.80591
LTA_TNFRSF1A	abc|ctl	0.0009	-2.30757
TNF_TNFRSF1B	abc|ctl	0.008	-2.59074
LTA_TNFRSF1B	abc|ctl	0.0009	-2.152
TNF_RIPK1	abc|ctl	0.0009	-2.699
LTA_RIPK1	abc|ctl	0.0009	-2.22432
PLXNB2_SEMA4D	abc|ctl	0.0009	-1.32193
CD72_SEMA4D	abc|ctl	0.0009	0.0257376
ACKR2_CCL4	abc|ctl	0.0009	-2.38836
TNFSF9_ADGRG5	abc|ctl	0.0009	-2.30045
SELL_SELPLG	abc|ctl	0.0009	0.305679
PLAUR_a4b1 complex	abc|ctl	0.0009	-1.13924
ICAM1_aXb2 complex	abc|ctl	0.0009	-1.34008
ICAM1_aLb2 complex	abc|ctl	0.0009	-0.668868
ICAM2_aLb2 complex	abc|ctl	0.0009	-1.04097
CD74_MIF	abc|exa	0.0009	1.86631
CD74_COPA	abc|exa	0.0009	1.54201
ICAM1_ITGAL	abc|exa	0.0009	-0.459973
TNF_VSIR	abc|exa	0.0009	-1.699
FAM3C_CLEC2D	abc|exa	0.0009	-0.436354
TNF_NOTCH1	abc|exa	0.024	-2.45799
TNF_ICOS	abc|exa	0.0009	-0.463947
ICOSLG_ICOS	abc|exa	0.0009	-0.358454
TNF_FAS	abc|exa	0.0009	-1.8997
TNF_TNFRSF1B	abc|exa	0.0009	-1.24127
LTA_TNFRSF1B	abc|exa	0.0009	-1.05289
TNF_RIPK1	abc|exa	0.012	-2.7084
LTA_RIPK1	abc|exa	0.0009	-2.23786
CD40_CD40LG	abc|exa	0.0009	-1.45799
CD72_SEMA4D	abc|exa	0.0009	-0.027675
TNFSF9_TNFRSF9	abc|exa	0.0009	-1.80591
PLAUR_a4b1 complex	abc|exa	0.0009	-0.450084
ICAM1_aLb2 complex	abc|exa	0.0009	-0.459973
ICAM2_aLb2 complex	abc|exa	0.0009	-0.773491
IL21 receptor_IL21	abc|exa	0.0009	-1.49411
CD74_MIF	abc|gc	0.0009	1.75788
CD74_COPA	abc|gc	0.0009	1.53705
ADORA2A_NAMPT	abc|gc	0.048	-2.77596
FAM3C_CLEC2D	abc|gc	0.0009	-0.940645
TNF_FAS	abc|gc	0.0009	-1.5649
CD72_SEMA4D	abc|gc	0.0009	-0.0484122
PLXNC1_SEMA7A	abc|gc	0.0009	-2.07097
PLAUR_aVb3 complex	abc|gc	0.0009	-2.60823
CD74_MIF	abc|gzmk t	0.0009	1.67717
CD74_COPA	abc|gzmk t	0.0009	1.53107
ICAM1_SPN	abc|gzmk t	0.0009	-0.706041
ICAM1_ITGAL	abc|gzmk t	0.0009	-0.325539
FAS_FASLG	abc|gzmk t	0.0009	-1.27579
TNF_VSIR	abc|gzmk t	0.0009	-2.01742
FAM3C_CLEC2D	abc|gzmk t	0.0009	-0.77596
TNF_NOTCH1	abc|gzmk t	0.0009	-1.9885
TNF_ICOS	abc|gzmk t	0.0009	-2.08314
ICOSLG_ICOS	abc|gzmk t	0.032	-1.78091
TNF_TNFRSF1A	abc|gzmk t	0.0009	-2.40354
LTA_TNFRSF1A	abc|gzmk t	0.0009	-2.01159
TNF_FAS	abc|gzmk t	0.0009	-2.59074
TNF_TNFRSF1B	abc|gzmk t	0.0009	-2.20423
LTA_TNFRSF1B	abc|gzmk t	0.0009	-1.85726
TNF_RIPK1	abc|gzmk t	0.004	-2.71786
LTA_RIPK1	abc|gzmk t	0.0009	-2.24469
PLXNB2_SEMA4D	abc|gzmk t	0.0009	-1.09234
CD72_SEMA4D	abc|gzmk t	0.0009	0.120352
ACKR2_CCL4	abc|gzmk t	0.0009	-0.657445
CCR1_CCL18	abc|gzmk t	0.0009	-1.51046
ADORA2A_ENTPD1	abc|gzmk t	0.0009	-2.68966
PLAUR_a4b1 complex	abc|gzmk t	0.028	-1.81604
ICAM1_aLb2 complex	abc|gzmk t	0.0009	-0.325539
ICAM2_aLb2 complex	abc|gzmk t	0.0009	-0.608232
CRLF2_TSLPR	abc|gzmk t	0.032	-0.957356
CD80_CD274	abc|ki67	0.0009	-2.38836
CD74_MIF	abc|ki67	0.0009	1.81106
CD74_COPA	abc|ki67	0.0009	1.54696
ICAM1_SPN	abc|ki67	0.0009	-0.805913
ICAM1_ITGAL	abc|ki67	0.0009	-0.793357
FAS_FASLG	abc|ki67	0.0009	-2.02327
TNF_VSIR	abc|ki67	0.039	-2.30045
FAM3C_CLEC2D	abc|ki67	0.0009	-0.756331
TNF_DAG1	abc|ki67	0.008	-3.30757
TNF_NOTCH1	abc|ki67	0.0009	-1.9771
TNF_ICOS	abc|ki67	0.0009	-1.90509
ICOSLG_ICOS	abc|ki67	0.004	-1.63487
TNF_TNFRSF1A	abc|ki67	0.024	-2.82623
LTA_TNFRSF1A	abc|ki67	0.0009	-2.32193
TNF_FAS	abc|ki67	0.0009	-2.54793
TNF_TNFRSF1B	abc|ki67	0.004	-2.45008
LTA_TNFRSF1B	abc|ki67	0.0009	-2.04692
TNF_RIPK1	abc|ki67	0.016	-2.699
LTA_RIPK1	abc|ki67	0.0009	-2.22432
TNF_PTPRS	abc|ki67	0.008	-3.39593
PLXNB2_SEMA4D	abc|ki67	0.028	-1.38458
CD72_SEMA4D	abc|ki67	0.0009	0.00144197
ACKR2_CCL4	abc|ki67	0.0009	-2.05889
TNFSF9_TNFRSF9	abc|ki67	0.0009	-2.9105
TNFSF9_ADGRG5	abc|ki67	0.0009	-2.94342
PLAUR_aVb3 complex	abc|ki67	0.0009	-2.87832
PLAUR_a4b1 complex	abc|ki67	0.0009	-0.932361
ICAM1_aXb2 complex	abc|ki67	0.0009	-1.55639
ICAM1_aLb2 complex	abc|ki67	0.0009	-0.793357
CXCR3_CXCL9	abc|macro	0.0009	-1.79586
DPP4_CXCL9	abc|macro	0.0009	-1.96016
CD74_MIF	abc|macro	0.0009	1.76341
CD74_COPA	abc|macro	0.0009	1.50284
CD74_APP	abc|macro	0.0009	1.46937
TNFRSF13B_TNFSF13	abc|macro	0.0009	-0.53952
CD72_SEMA4D	abc|macro	0.0009	-0.26708
ACKR2_CCL8	abc|macro	0.0009	-1.30401
CCR1_CCL8	abc|macro	0.0009	-1.46594
ACKR2_CCL7	abc|macro	0.0009	-2.03505
CCR1_CCL7	abc|macro	0.0009	-2.31473
SPN_SIGLEC1	abc|macro	0.0009	-1.81097
CXCR3_CXCL9	abc|mono	0.0009	-1.56918
DPP4_CXCL9	abc|mono	0.0009	-1.7084
CD80_CD274	abc|mono	0.0009	-1.80591
CD74_MIF	abc|mono	0.0009	1.61965
CD74_COPA	abc|mono	0.0009	1.51803
CD74_APP	abc|mono	0.0009	1.61447
ICAM1_ITGAL	abc|mono	0.0009	-0.744197
ADORA2A_NAMPT	abc|mono	0.0009	-2.1016
TNF_VSIR	abc|mono	0.0009	-1.486
FAM3C_CLEC2D	abc|mono	0.0009	-0.988504
TNF_TNFRSF1A	abc|mono	0.0009	-1.30757
LTA_TNFRSF1A	abc|mono	0.0009	-1.11092
TNF_FAS	abc|mono	0.008	-2.85726
TNF_TNFRSF1B	abc|mono	0.0009	-1.1047
LTA_TNFRSF1B	abc|mono	0.0009	-0.932361
TNF_RIPK1	abc|mono	0.0009	-2.46594
LTA_RIPK1	abc|mono	0.0009	-2.05889
TNFRSF13B_TNFSF13	abc|mono	0.0009	-0.45799
PLXNB2_SEMA4D	abc|mono	0.0009	-0.943416
CD72_SEMA4D	abc|mono	0.0009	0.186501
LTA_LTBR	abc|mono	0.0009	-1.78588
COPA_P2RY6	abc|mono	0.0009	-1.25498
NAMPT_P2RY6	abc|mono	0.0009	-1.95456
ADORA2A_ENTPD1	abc|mono	0.008	-2.94342
APP_FPR2	abc|mono	0.0009	-2.40354
CD48_CD244	abc|mono	0.0009	-1.12658
PECAM1_CD177	abc|mono	0.0009	-1.77596
PLAUR_a4b1 complex	abc|mono	0.0009	-1.30045
ICAM1_aMb2 complex	abc|mono	0.0009	-1.12029
ICAM1_aXb2 complex	abc|mono	0.0009	-1.53116
ICAM1_aLb2 complex	abc|mono	0.0009	-0.744197
ICAM2_aLb2 complex	abc|mono	0.004	-1.13924
CD47_SIRB1 complex	abc|mono	0.0009	0.282143
LAMP1_FAM3C	abc|nb	0.004	-0.91866
CD74_MIF	abc|nb	0.0009	1.62621
CD74_COPA	abc|nb	0.0009	1.51147
FAM3C_CLEC2D	abc|nb	0.0009	-0.617056
PLXNB2_SEMA4D	abc|nb	0.024	-1.53952
CD72_SEMA4D	abc|nb	0.0009	-0.0558912
PTPRC_CD22	abc|nb	0.0009	0.386259
PECAM1_CD38	abc|nb	0.0009	-0.92139
CD74_MIF	abc|ncd4	0.0009	1.65627
CD74_COPA	abc|ncd4	0.0009	1.49621
ICAM1_SPN	abc|ncd4	0.0009	-1.20756
ICAM1_ITGAL	abc|ncd4	0.012	-0.935117
TNF_VSIR	abc|ncd4	0.0009	-2.17137
FAM3C_CLEC2D	abc|ncd4	0.0009	-0.875672
TNF_NOTCH1	abc|ncd4	0.0009	-2.36587
TNF_ICOS	abc|ncd4	0.0009	-1.8365
ICOSLG_ICOS	abc|ncd4	0.0009	-1.57347
CD40_CD40LG	abc|ncd4	0.0009	-1.53952
CD72_SEMA4D	abc|ncd4	0.0009	-0.147202
PLAUR_a4b1 complex	abc|ncd4	0.0009	-1.5649
ICAM1_aLb2 complex	abc|ncd4	0.012	-0.935117
CD74_MIF	abc|ncd8	0.0009	1.75104
CD74_COPA	abc|ncd8	0.0009	1.50589
ICAM1_SPN	abc|ncd8	0.0009	-1.30401
TNF_VSIR	abc|ncd8	0.0009	-1.81604
FAM3C_CLEC2D	abc|ncd8	0.0009	-0.846843
TNF_NOTCH1	abc|ncd8	0.0009	-2.33643
TNF_TNFRSF1A	abc|ncd8	0.004	-2.82623
LTA_TNFRSF1A	abc|ncd8	0.0009	-2.32193
LTA_TNFRSF1B	abc|ncd8	0.027	-2.49818
LTA_RIPK1	abc|ncd8	0.0009	-2.42663
CD72_SEMA4D	abc|ncd8	0.0009	-0.0679388
TNFSF9_ADGRG5	abc|ncd8	0.0009	-2.68966
SELL_SELPLG	abc|ncd8	0.0009	0.166073
CD74_MIF	abc|neu	0.0009	1.56462
CD74_COPA	abc|neu	0.0009	1.49365
CD74_APP	abc|neu	0.0009	1.4813
ICAM1_ITGAL	abc|neu	0.016	-0.865122
ADORA2A_NAMPT	abc|neu	0.008	-2.59074
TNF_VSIR	abc|neu	0.0009	-1.74178
TNF_TNFRSF1A	abc|neu	0.0009	-1.9771
LTA_TNFRSF1A	abc|neu	0.0009	-1.67116
TNF_FAS	abc|neu	0.0009	-2.48197
TNF_TNFRSF1B	abc|neu	0.0009	-2.2109
LTA_TNFRSF1B	abc|neu	0.0009	-1.8625
CD72_SEMA4D	abc|neu	0.0009	-0.148801
LTA_LTBR	abc|neu	0.0009	-2.25843
ADORA2A_ENTPD1	abc|neu	0.0009	-2.48197
APP_FPR2	abc|neu	0.0009	-2.2109
CD48_CD244	abc|neu	0.0009	-1.27579
SELL_SELPLG	abc|neu	0.024	0.102994
PECAM1_CD177	abc|neu	0.0009	-1.51457
ICAM1_aMb2 complex	abc|neu	0.0009	-1.28983
ICAM1_aLb2 complex	abc|neu	0.016	-0.865122
CD47_SIRB1 complex	abc|neu	0.0009	-0.168123
CD80_CD274	abc|nk	0.0009	-2.31473
CD74_MIF	abc|nk	0.0009	1.65214
CD74_COPA	abc|nk	0.0009	1.51803
CD74_APP	abc|nk	0.0009	1.45418
ICAM1_SPN	abc|nk	0.0009	-0.512514
ICAM1_ITGAL	abc|nk	0.0009	-0.323733
FAS_FASLG	abc|nk	0.0009	-1.13606
TNF_VSIR	abc|nk	0.004	-2.08314
FAM3C_CLEC2D	abc|nk	0.0009	-0.800877
TNF_TNFRSF1A	abc|nk	0.004	-2.39593
LTA_TNFRSF1A	abc|nk	0.0009	-2.00578
TNF_RIPK1	abc|nk	0.028	-2.662
LTA_RIPK1	abc|nk	0.0009	-2.20423
PLXNB2_SEMA4D	abc|nk	0.008	-1.17137
CD72_SEMA4D	abc|nk	0.0009	0.0867838
ACKR2_CCL4	abc|nk	0.0009	-1.662
CCR1_CCL18	abc|nk	0.0009	-2.85726
TNFSF9_TNFRSF9	abc|nk	0.0009	-1.99424
TNFSF9_ADGRG5	abc|nk	0.008	-2.9771
CD55_ADGRE5	abc|nk	0.0009	-0.231075
CD48_CD244	abc|nk	0.0009	-0.643856
SELL_SELPLG	abc|nk	0.0009	0.296311
SEMA7A_a1b1 complex	abc|nk	0.0009	-2.24469
PLAUR_a4b1 complex	abc|nk	0.0009	-0.504305
ICAM1_aMb2 complex	abc|nk	0.0009	-1.27579
ICAM1_aXb2 complex	abc|nk	0.0009	-1.2109
ICAM1_aLb2 complex	abc|nk	0.0009	-0.323733
ICAM2_aLb2 complex	abc|nk	0.0009	-0.606035
CD80_CD274	abc|pc	0.0009	-2.39593
CD74_MIF	abc|pc	0.0009	1.60644
CD74_COPA	abc|pc	0.0009	1.54646
TNF_VSIR	abc|pc	0.048	-2.31473
LTA_RIPK1	abc|pc	0.0009	-2.45799
CD72_SEMA4D	abc|pc	0.0009	-0.367732
PLXNC1_SEMA7A	abc|pc	0.004	-3.01159
ADORA2A_ENTPD1	abc|pc	0.0009	-2
LAMP1_FAM3C	abc|pdc	0.0009	-0.841663
CD74_MIF	abc|pdc	0.0009	1.60075
CD74_COPA	abc|pdc	0.0009	1.53007
CD74_APP	abc|pdc	0.0009	1.46519
GRN_SORT1	abc|pdc	0.0009	-1.11092
COPA_SORT1	abc|pdc	0.0009	-1.7084
FAM3C_CLEC2D	abc|pdc	0.0009	-0.708396
TNF_DAG1	abc|pdc	0.0009	-2.75633
TNF_TNFRSF1A	abc|pdc	0.0009	-2.57347
LTA_TNFRSF1A	abc|pdc	0.0009	-2.13924
LTA_RIPK1	abc|pdc	0.0009	-2.29336
TNF_PTPRS	abc|pdc	0.0009	-1.29336
PLXNB2_SEMA4D	abc|pdc	0.012	-1.2723
CD72_SEMA4D	abc|pdc	0.0009	0.0468403
COPA_P2RY6	abc|pdc	0.0009	-1.7084
NAMPT_P2RY6	abc|pdc	0.0009	-2.77596
TNFSF9_ADGRG5	abc|pdc	0.0009	-3.01159
CD48_CD244	abc|pdc	0.012	-1.34373
SELL_SELPLG	abc|pdc	0.0009	0.200379
PLAUR_aVb3 complex	abc|pdc	0.0009	-2.21759
ICAM1_aXb2 complex	abc|pdc	0.0009	-1.52284
CD74_MIF	abc|tb	0.0009	1.70797
CD74_COPA	abc|tb	0.0009	1.53406
ICAM1_SPN	abc|tb	0.0009	-1.34008
ICAM1_ITGAL	abc|tb	0.0009	-0.803393
FAS_FASLG	abc|tb	0.0009	-1.97143
TNF_VSIR	abc|tb	0.0009	-2.23786
FAM3C_CLEC2D	abc|tb	0.0009	-0.72261
TNF_NOTCH1	abc|tb	0.0009	-2.38082
LTA_TNFRSF1A	abc|tb	0.0009	-2.42663
LTA_TNFRSF1B	abc|tb	0.0009	-2.1976
TNF_RIPK1	abc|tb	0.012	-2.8365
LTA_RIPK1	abc|tb	0.0009	-2.32193
PLXNB2_SEMA4D	abc|tb	0.0009	-1.23786
CD72_SEMA4D	abc|tb	0.0009	0.0593553
ACKR2_CCL4	abc|tb	0.0009	-2.21759
TNFSF9_ADGRG5	abc|tb	0.0009	-3.07097
PLAUR_a4b1 complex	abc|tb	0.0009	-1.5649
ICAM1_aXb2 complex	abc|tb	0.048	-1.9105
ICAM1_aLb2 complex	abc|tb	0.0009	-0.803393
ICAM2_aLb2 complex	abc|tb	0.027	-1.21424
TGFB1_TGFBR3	abc|tfh	0.032	-1.27579
LAMP1_FAM3C	abc|tfh	0.016	-0.957356
CD74_MIF	abc|tfh	0.0009	1.70221
CD74_COPA	abc|tfh	0.0009	1.52155
ICAM1_SPN	abc|tfh	0.0009	-1.12973
ICAM1_ITGAL	abc|tfh	0.0009	-0.390245
TNF_VSIR	abc|tfh	0.0009	-1.63935
FAM3C_CLEC2D	abc|tfh	0.0009	-0.617056
TNF_NOTCH1	abc|tfh	0.0009	-1.8365
TNF_ICOS	abc|tfh	0.0009	-0.571322
ICOSLG_ICOS	abc|tfh	0.0009	-0.456009
TNF_TNFRSF1A	abc|tfh	0.0009	-2.57347
LTA_TNFRSF1A	abc|tfh	0.0009	-2.13924
TNF_FAS	abc|tfh	0.0009	-1.98279
CD40_CD40LG	abc|tfh	0.0009	-0.888969
CD72_SEMA4D	abc|tfh	0.0009	-0.195946
TNFSF9_TNFRSF9	abc|tfh	0.0009	-2.85726
PLAUR_a4b1 complex	abc|tfh	0.0009	-1.03505
ICAM1_aLb2 complex	abc|tfh	0.0009	-0.390245
ICAM2_aLb2 complex	abc|tfh	0.0009	-0.687335
IL21 receptor_IL21	abc|tfh	0.0009	-1.36959
CRLF2_TSLPR	abc|tfh	0.004	-0.823677
CD74_MIF	abc|th1	0.0009	1.68392
CD74_COPA	abc|th1	0.0009	1.53854
ICAM1_SPN	abc|th1	0.0009	-0.567041
ICAM1_ITGAL	abc|th1	0.0009	-0.617056
TNF_VSIR	abc|th1	0.0009	-1.48197
FAM3C_CLEC2D	abc|th1	0.0009	-0.701342
TNF_NOTCH1	abc|th1	0.0009	-2.152
TNF_ICOS	abc|th1	0.0009	-0.438307
ICOSLG_ICOS	abc|th1	0.0009	-0.332789
TNF_TNFRSF1A	abc|th1	0.008	-2.61706
LTA_TNFRSF1A	abc|th1	0.0009	-2.17137
TNF_FAS	abc|th1	0.0009	-2.61706
TNF_TNFRSF1B	abc|th1	0.0009	-2.14561
LTA_TNFRSF1B	abc|th1	0.0009	-1.81097
CD40_CD40LG	abc|th1	0.0009	-1.20091
CD72_SEMA4D	abc|th1	0.0009	-0.0144996
PLAUR_aVb3 complex	abc|th1	0.0009	-2.54793
PLAUR_a4b1 complex	abc|th1	0.0009	-0.550043
ICAM1_aLb2 complex	abc|th1	0.0009	-0.617056
ICAM2_aLb2 complex	abc|th1	0.004	-0.971431
CD74_MIF	abc|th17	0.0009	1.67356
CD74_COPA	abc|th17	0.0009	1.53406
CD74_APP	abc|th17	0.0009	1.45891
ICAM1_SPN	abc|th17	0.0009	-0.678072
ICAM1_ITGAL	abc|th17	0.0009	-0.595097
TNF_VSIR	abc|th17	0.0009	-1.68966
FAM3C_CLEC2D	abc|th17	0.0009	-1.00868
TNF_NOTCH1	abc|th17	0.0009	-2.33643
TNF_ICOS	abc|th17	0.0009	-1.20091
ICOSLG_ICOS	abc|th17	0.0009	-1.02621
TNF_TNFRSF1A	abc|th17	0.0009	-2.37333
LTA_TNFRSF1A	abc|th17	0.0009	-1.9885
TNF_TNFRSF1B	abc|th17	0.0009	-2.39593
LTA_TNFRSF1B	abc|th17	0.0009	-2.00578
CD40_CD40LG	abc|th17	0.0009	-1.81604
CD72_SEMA4D	abc|th17	0.0009	-0.104697
TNFSF9_ADGRG5	abc|th17	0.0009	-2.13924
SELL_SELPLG	abc|th17	0.0009	0.355016
PLAUR_aVb3 complex	abc|th17	0.0009	-2.2723
PLAUR_a4b1 complex	abc|th17	0.0009	-1.41889
ICAM1_aLb2 complex	abc|th17	0.0009	-0.595097
ICAM2_aLb2 complex	abc|th17	0.0009	-0.943416
LAMP1_FAM3C	abc|treg	0.0009	-0.666576
CD80_CD274	abc|treg	0.0009	-2.20423
CD74_MIF	abc|treg	0.0009	1.71061
CD74_COPA	abc|treg	0.0009	1.53556
ICAM1_SPN	abc|treg	0.012	-1.3474
ICAM1_ITGAL	abc|treg	0.0009	-0.720232
TNF_VSIR	abc|treg	0.0009	-1.74662
FAM3C_CLEC2D	abc|treg	0.0009	-0.632629
TNF_NOTCH1	abc|treg	0.0009	-1.74178
TNF_ICOS	abc|treg	0.0009	-0.715486
ICOSLG_ICOS	abc|treg	0.0009	-0.588574
TNF_FAS	abc|treg	0.0009	-2.32916
TNF_TNFRSF1B	abc|treg	0.0009	-1.39593
LTA_TNFRSF1B	abc|treg	0.0009	-1.18771
LTA_RIPK1	abc|treg	0.0009	-2.38836
TNF_PTPRS	abc|treg	0.0009	-2.78588
PLXNB2_SEMA4D	abc|treg	0.047	-1.45799
CD72_SEMA4D	abc|treg	0.0009	-0.0247367
ADORA2A_ENTPD1	abc|treg	0.004	-2.92139
TNFSF9_TNFRSF9	abc|treg	0.0009	-1.24811
PLAUR_a4b1 complex	abc|treg	0.0009	-1.2969
ICAM1_aLb2 complex	abc|treg	0.0009	-0.720232
ICAM2_aLb2 complex	abc|treg	0.0009	-1.1047
CRLF2_TSLPR	abc|treg	0.008	-0.929611
FFAR2_FAM3C	cdc|abc	0.0009	-1.0145
LAMP1_FAM3C	cdc|abc	0.0009	-0.199255
FFAR2_TNF	cdc|abc	0.0009	-2.7084
CD74_MIF	cdc|abc	0.0009	1.44837
TNFRSF1A_GRN	cdc|abc	0.0009	-1.1016
TNFRSF1B_GRN	cdc|abc	0.0009	-0.76366
CD74_COPA	cdc|abc	0.0009	1.2762
CD74_APP	cdc|abc	0.0009	1.21164
ICAM1_SPN	cdc|abc	0.0009	-0.846843
ICAM1_ITGAL	cdc|abc	0.0009	-0.867752
ADORA2A_NAMPT	cdc|abc	0.0009	-2.38082
CCL22_DPP4	cdc|abc	0.0009	-1.57347
PLXNB2_SEMA4D	cdc|abc	0.035	-1.39973
PLXNC1_SEMA7A	cdc|abc	0.0009	-1.46594
PTPRC_CD22	cdc|abc	0.0009	0.369606
FLT3_FLT3LG	cdc|abc	0.0009	-1.68966
LTBR_LTB	cdc|abc	0.016	0.0524159
ICAM1_aMb2 complex	cdc|abc	0.0009	-1.22095
ICAM1_aLb2 complex	cdc|abc	0.0009	-0.867752
LAMP1_FAM3C	cdc|cdc	0.0009	-0.785875
CD74_MIF	cdc|cdc	0.0009	1.36177
TNFRSF1A_GRN	cdc|cdc	0.0009	-1.45403
TNFRSF1B_GRN	cdc|cdc	0.0009	-1.03505
CD74_COPA	cdc|cdc	0.0009	1.22589
CD74_APP	cdc|cdc	0.0009	1.26183
ICAM1_SPN	cdc|cdc	0.0009	-1.09542
ICAM1_ITGAL	cdc|cdc	0.0009	-0.929611
ADORA2A_NAMPT	cdc|cdc	0.0009	-2.25843
CCL22_DPP4	cdc|cdc	0.0009	-1.18771
SEMA4A_PLXND1	cdc|cdc	0.0009	-2.04097
PLXNC1_SEMA7A	cdc|cdc	0.0009	-1.59946
IL15_IL15RA	cdc|cdc	0.0009	-2.05889
ICAM1_aXb2 complex	cdc|cdc	0.0009	-0.932361
ICAM1_aLb2 complex	cdc|cdc	0.0009	-0.929611
LAMP1_FAM3C	cdc|ctl	0.0009	-0.907793
CD74_MIF	cdc|ctl	0.0009	1.57143
TNFRSF1B_GRN	cdc|ctl	0.0009	-1.8625
CD74_COPA	cdc|ctl	0.0009	1.24793
ICAM1_SPN	cdc|ctl	0.0009	-0.628162
ICAM1_ITGAL	cdc|ctl	0.0009	-0.284546
TNFRSF1A_FASLG	cdc|ctl	0.0009	-2.15843
FAS_FASLG	cdc|ctl	0.0009	-1.9885
ADORA2A_NAMPT	cdc|ctl	0.0009	-2.53116
CCL22_DPP4	cdc|ctl	0.0009	-1.37707
PLXNB2_SEMA4D	cdc|ctl	0.0009	-1.28983
SELL_SELPLG	cdc|ctl	0.0009	0.183963
FLT3_FLT3LG	cdc|ctl	0.0009	-1.28279
ICAM1_aXb2 complex	cdc|ctl	0.0009	-0.768568
CD8 receptor_LCK	cdc|ctl	0.0009	0.210389
ICAM1_aLb2 complex	cdc|ctl	0.0009	-0.284546
F11R_aLb2 complex	cdc|ctl	0.0009	-1.00578
CD74_MIF	cdc|exa	0.0009	1.65992
TNFRSF1A_GRN	cdc|exa	0.0009	-1.699
TNFRSF1B_GRN	cdc|exa	0.0009	-1.21424
CD74_COPA	cdc|exa	0.0009	1.27858
ICAM1_SPN	cdc|exa	0.0009	-0.803393
ICAM1_ITGAL	cdc|exa	0.0009	-0.121863
ADORA2A_NAMPT	cdc|exa	0.004	-2.45799
FAM3C_CLEC2D	cdc|exa	0.008	-1.15843
ICOSLG_ICOS	cdc|exa	0.0009	-0.224317
CD40_CD40LG	cdc|exa	0.0009	-1.35107
CCL22_CCR4	cdc|exa	0.0009	-1.54372
CCL22_DPP4	cdc|exa	0.0009	-1.52699
FLT3_FLT3LG	cdc|exa	0.0009	-1.82113
CD8 receptor_LCK	cdc|exa	0.0009	0.237564
ICAM1_aLb2 complex	cdc|exa	0.0009	-0.121863
F11R_aLb2 complex	cdc|exa	0.0009	-0.746616
FFAR2_FAM3C	cdc|gc	0.004	-1.88897
LAMP1_FAM3C	cdc|gc	0.0009	-0.632629
FFAR2_TNF	cdc|gc	0.0009	-2.58208
CD74_MIF	cdc|gc	0.0009	1.53406
TNFRSF1B_GRN	cdc|gc	0.028	-1.91594
CD74_COPA	cdc|gc	0.0009	1.27262
ICAM1_SPN	cdc|gc	0.0009	-1.24127
ICAM1_ITGAL	cdc|gc	0.019	-0.943416
ADORA2A_NAMPT	cdc|gc	0.0009	-2.27928
PLXNC1_SEMA7A	cdc|gc	0.0009	-1.38836
FLT3_FLT3LG	cdc|gc	0.0009	-1.75633
ICAM1_aLb2 complex	cdc|gc	0.019	-0.943416
NKG2D II receptor_ULBP3	cdc|gc	0.0009	-2.07097
TGFB1_TGFbeta receptor1	cdc|gc	0.0009	-1.18442
TGFB1_TGFBR3	cdc|gzmk t	0.02	-1.34373
LAMP1_FAM3C	cdc|gzmk t	0.0009	-0.788365
CD74_MIF	cdc|gzmk t	0.0009	1.43936
CD74_COPA	cdc|gzmk t	0.0009	1.26544
ICAM1_SPN	cdc|gzmk t	0.0009	-0.312939
ICAM1_ITGAL	cdc|gzmk t	0.0009	-0.0144996
TNFRSF1A_FASLG	cdc|gzmk t	0.0009	-1.62149
FAS_FASLG	cdc|gzmk t	0.0009	-1.50226
ICOSLG_ICOS	cdc|gzmk t	0.0009	-1.44615
CCL22_DPP4	cdc|gzmk t	0.0009	-1.074
PLXNB2_SEMA4D	cdc|gzmk t	0.0009	-1.06794
ADORA2A_ENTPD1	cdc|gzmk t	0.0009	-2.22432
IL15_IL15RA	cdc|gzmk t	0.0009	-2.25843
FLT3_FLT3LG	cdc|gzmk t	0.0009	-1.46196
CD8 receptor_LCK	cdc|gzmk t	0.0009	0.269033
ICAM1_aLb2 complex	cdc|gzmk t	0.0009	-0.0144996
F11R_aLb2 complex	cdc|gzmk t	0.0009	-0.584241
FFAR2_FAM3C	cdc|ki67	0.012	-2.02327
LAMP1_FAM3C	cdc|ki67	0.0009	-0.685014
FFAR2_TNF	cdc|ki67	0.0009	-2.80591
CD74_MIF	cdc|ki67	0.0009	1.59598
TNFRSF1A_GRN	cdc|ki67	0.0009	-1.86775
TNFRSF1B_GRN	cdc|ki67	0.0009	-1.32916
CD74_COPA	cdc|ki67	0.0009	1.28451
ICAM1_SPN	cdc|ki67	0.0009	-0.388355
ICAM1_ITGAL	cdc|ki67	0.0009	-0.37707
TNFRSF1A_FASLG	cdc|ki67	0.004	-2.662
FAS_FASLG	cdc|ki67	0.0009	-2.4344
ADORA2A_NAMPT	cdc|ki67	0.0009	-2.37333
ICOSLG_ICOS	cdc|ki67	0.0009	-1.32916
CCL22_DPP4	cdc|ki67	0.0009	-1.33279
PLXNB2_SEMA4D	cdc|ki67	0.016	-1.35476
ADORA2A_ENTPD1	cdc|ki67	0.0009	-2.54793
FLT3_FLT3LG	cdc|ki67	0.0009	-1.32554
ICAM1_aXb2 complex	cdc|ki67	0.0009	-0.910502
CD8 receptor_LCK	cdc|ki67	0.0009	-0.0740006
ICAM1_aLb2 complex	cdc|ki67	0.0009	-0.37707
F11R_aLb2 complex	cdc|ki67	0.0009	-1.16165
NKG2D II receptor_ULBP3	cdc|ki67	0.0009	-2.22432
LAMP1_FAM3C	cdc|macro	0.0009	-0.800877
CXCR3_CXCL9	cdc|macro	0.0009	-1.79586
DPP4_CXCL9	cdc|macro	0.0009	-1.47393
CD74_MIF	cdc|macro	0.0009	1.54052
TNFRSF1A_GRN	cdc|macro	0.0009	-1.27928
TNFRSF1B_GRN	cdc|macro	0.0009	-0.902389
CD74_COPA	cdc|macro	0.0009	1.23143
CD74_APP	cdc|macro	0.0009	1.19093
ICAM1_SPN	cdc|macro	0.0009	-1.1047
ICAM1_ITGAL	cdc|macro	0.0009	-0.873027
TNFRSF13B_TNFSF13	cdc|macro	0.0009	-1.54372
CCR2_CCL8	cdc|macro	0.0009	-1.21424
CCR5_CCL8	cdc|macro	0.0009	-1.44222
CCR2_CCL7	cdc|macro	0.0009	-1.88897
CCR5_CCL7	cdc|macro	0.0009	-2.2723
SPN_SIGLEC1	cdc|macro	0.004	-2.34373
ICAM1_aLb2 complex	cdc|macro	0.0009	-0.873027
LAMP1_FAM3C	cdc|mono	0.0009	-0.913216
CXCR3_CXCL9	cdc|mono	0.0009	-1.56918
DPP4_CXCL9	cdc|mono	0.0009	-1.28983
CD74_MIF	cdc|mono	0.0009	1.37184
TNFRSF1A_GRN	cdc|mono	0.0009	-0.531156
TNFRSF1B_GRN	cdc|mono	0.0009	-0.293359
CD74_COPA	cdc|mono	0.0009	1.24975
CD74_APP	cdc|mono	0.0009	1.36513
ICAM1_SPN	cdc|mono	0.0009	-0.932361
ICAM1_ITGAL	cdc|mono	0.0009	-0.341903
ADORA2A_NAMPT	cdc|mono	0.0009	-1.77596
TNFRSF13B_TNFSF13	cdc|mono	0.0009	-1.38458
CCL22_DPP4	cdc|mono	0.0009	-1.16812
PLXNB2_SEMA4D	cdc|mono	0.0009	-0.92139
SEMA4A_PLXND1	cdc|mono	0.0009	-2.13289
COPA_P2RY6	cdc|mono	0.0009	-1.57347
NAMPT_P2RY6	cdc|mono	0.0009	-1.8625
ADORA2A_ENTPD1	cdc|mono	0.0009	-2.40354
ANXA1_FPR2	cdc|mono	0.0009	-2.68966
APP_FPR2	cdc|mono	0.0009	-1.88364
CD48_CD244	cdc|mono	0.044	-1.47794
IL15_IL15RA	cdc|mono	0.0009	-2.36587
ICAM1_aMb2 complex	cdc|mono	0.0009	-0.617056
ICAM1_aXb2 complex	cdc|mono	0.0009	-0.894322
ICAM1_aLb2 complex	cdc|mono	0.0009	-0.341903
F11R_aLb2 complex	cdc|mono	0.0009	-1.1016
CD47_SIRB1 complex	cdc|mono	0.0009	0.10165
FFAR2_FAM3C	cdc|nb	0.0009	-1.62593
LAMP1_FAM3C	cdc|nb	0.0009	-0.516636
CD74_MIF	cdc|nb	0.0009	1.37907
CD74_COPA	cdc|nb	0.0009	1.24184
ICAM1_ITGAL	cdc|nb	0.0009	-1.0145
CCL22_DPP4	cdc|nb	0.0009	-1.38836
PLXNB2_SEMA4D	cdc|nb	0.0009	-1.50635
FLT3_FLT3LG	cdc|nb	0.0009	-1.74178
LTBR_LTB	cdc|nb	0.0009	0.27262
ICAM1_aLb2 complex	cdc|nb	0.0009	-1.0145
TGFB1_TGFBR3	cdc|ncd4	0.008	-1.30757
FFAR2_FAM3C	cdc|ncd4	0.004	-2.03505
LAMP1_FAM3C	cdc|ncd4	0.0009	-0.691989
CD74_MIF	cdc|ncd4	0.0009	1.41522
CD74_COPA	cdc|ncd4	0.0009	1.22342
ICAM1_SPN	cdc|ncd4	0.0009	-0.678072
ICAM1_ITGAL	cdc|ncd4	0.0009	-0.481969
ICOSLG_ICOS	cdc|ncd4	0.0009	-1.27928
CD40_CD40LG	cdc|ncd4	0.0009	-1.42663
FLT3_FLT3LG	cdc|ncd4	0.0009	-1.38458
LTBR_LTB	cdc|ncd4	0.0009	0.126973
CD8 receptor_LCK	cdc|ncd4	0.0009	0.0676387
ICAM1_aLb2 complex	cdc|ncd4	0.0009	-0.481969
F11R_aLb2 complex	cdc|ncd4	0.0009	-1.3474
LAMP1_FAM3C	cdc|ncd8	0.0009	-0.724993
CD74_MIF	cdc|ncd8	0.0009	1.52607
TNFRSF1B_GRN	cdc|ncd8	0.004	-1.94898
CD74_COPA	cdc|ncd8	0.0009	1.23573
ICAM1_SPN	cdc|ncd8	0.0009	-0.744197
ICAM1_ITGAL	cdc|ncd8	0.0009	-0.610433
ICOSLG_ICOS	cdc|ncd8	0.04	-1.84166
CCL22_DPP4	cdc|ncd8	0.0009	-1.16488
SELL_SELPLG	cdc|ncd8	0.012	0.0299829
FLT3_FLT3LG	cdc|ncd8	0.0009	-1.33279
LTBR_LTB	cdc|ncd8	0.0009	0.10165
CD8 receptor_LCK	cdc|ncd8	0.0009	0.147958
ICAM1_aLb2 complex	cdc|ncd8	0.0009	-0.610433
F11R_aLb2 complex	cdc|ncd8	0.019	-1.59074
FFAR2_TNF	cdc|neu	0.0009	-2.42663
CD74_MIF	cdc|neu	0.0009	1.30568
TNFRSF1A_GRN	cdc|neu	0.0009	-1.57347
TNFRSF1B_GRN	cdc|neu	0.0009	-1.12029
CD74_COPA	cdc|neu	0.0009	1.22095
CD74_APP	cdc|neu	0.0009	1.20539
ICAM1_SPN	cdc|neu	0.0009	-1.02327
ICAM1_ITGAL	cdc|neu	0.0009	-0.432455
ADORA2A_NAMPT	cdc|neu	0.0009	-2.152
ADORA2A_ENTPD1	cdc|neu	0.0009	-2.07097
ANXA1_FPR1	cdc|neu	0.0009	-2.34373
ANXA1_FPR2	cdc|neu	0.0009	-2.45799
APP_FPR2	cdc|neu	0.0009	-1.74662
ICAM1_aMb2 complex	cdc|neu	0.0009	-0.732165
ICAM1_aLb2 complex	cdc|neu	0.0009	-0.432455
F11R_aLb2 complex	cdc|neu	0.0009	-1.25843
CD47_SIRB1 complex	cdc|neu	0.0009	-0.42082
LAMP1_FAM3C	cdc|nk	0.004	-0.873027
FFAR2_TNF	cdc|nk	0.0009	-2.41889
CD74_MIF	cdc|nk	0.0009	1.41034
CD74_COPA	cdc|nk	0.0009	1.25036
CD74_APP	cdc|nk	0.0009	1.17249
ICAM1_SPN	cdc|nk	0.0009	-0.161653
ICAM1_ITGAL	cdc|nk	0.0009	-0.011588
TNFRSF1A_FASLG	cdc|nk	0.0009	-1.44615
FAS_FASLG	cdc|nk	0.0009	-1.34008
ADORA2A_NAMPT	cdc|nk	0.0009	-2.30045
PLXNB2_SEMA4D	cdc|nk	0.004	-1.14242
CD48_CD244	cdc|nk	0.0009	-0.8863
SELL_SELPLG	cdc|nk	0.0009	0.172488
FLT3_FLT3LG	cdc|nk	0.0009	-1.33643
SEMA7A_a1b1 complex	cdc|nk	0.0009	-2.49005
ICAM1_aMb2 complex	cdc|nk	0.0009	-0.724993
ICAM1_aXb2 complex	cdc|nk	0.0009	-0.680382
CD8 receptor_LCK	cdc|nk	0.0009	-0.152003
ICAM1_aLb2 complex	cdc|nk	0.0009	-0.011588
F11R_aLb2 complex	cdc|nk	0.0009	-0.579922
LAMP1_FAM3C	cdc|pc	0.02	-0.965784
CD74_MIF	cdc|pc	0.0009	1.35558
TNFRSF1A_GRN	cdc|pc	0.0009	-1.84684
TNFRSF1B_GRN	cdc|pc	0.0009	-1.31473
CD74_COPA	cdc|pc	0.0009	1.28392
ICAM1_SPN	cdc|pc	0.0009	-0.951764
ICAM1_ITGAL	cdc|pc	0.0009	-0.72738
PLXNC1_SEMA7A	cdc|pc	0.0009	-1.8997
ADORA2A_ENTPD1	cdc|pc	0.0009	-1.69432
ICAM1_aLb2 complex	cdc|pc	0.0009	-0.72738
FFAR2_FAM3C	cdc|pdc	0.0009	-1.50226
LAMP1_FAM3C	cdc|pdc	0.0009	-0.456009
CD74_MIF	cdc|pdc	0.0009	1.3488
TNFRSF1A_GRN	cdc|pdc	0.0009	0.0214797
TNFRSF1B_GRN	cdc|pdc	0.0009	0.187768
CD74_COPA	cdc|pdc	0.0009	1.26424
CD74_APP	cdc|pdc	0.0009	1.1865
ICAM1_SPN	cdc|pdc	0.0009	-0.821126
ICAM1_ITGAL	cdc|pdc	0.0009	-0.550043
ADORA2A_NAMPT	cdc|pdc	0.0009	-2.34373
GRN_SORT1	cdc|pdc	0.0009	-1.46594
COPA_SORT1	cdc|pdc	0.008	-2.15843
CCL22_DPP4	cdc|pdc	0.0009	-1.33279
PLXNB2_SEMA4D	cdc|pdc	0.012	-1.24127
COPA_P2RY6	cdc|pdc	0.035	-2.16488
NAMPT_P2RY6	cdc|pdc	0.0009	-2.62593
SELL_SELPLG	cdc|pdc	0.024	0.0676387
FLT3_FLT3LG	cdc|pdc	0.0009	-1.73216
ICAM1_aXb2 complex	cdc|pdc	0.0009	-0.888969
ICAM1_aLb2 complex	cdc|pdc	0.0009	-0.550043
F11R_aLb2 complex	cdc|pdc	0.035	-1.47393
FFAR2_FAM3C	cdc|tb	0.0009	-1.95456
LAMP1_FAM3C	cdc|tb	0.0009	-0.657445
FFAR2_TNF	cdc|tb	0.0009	-2.77596
CD74_MIF	cdc|tb	0.0009	1.4756
TNFRSF1B_GRN	cdc|tb	0.0009	-1.80591
CD74_COPA	cdc|tb	0.0009	1.26903
ICAM1_SPN	cdc|tb	0.0009	-0.768568
ICAM1_ITGAL	cdc|tb	0.0009	-0.386468
TNFRSF1A_FASLG	cdc|tb	0.0009	-2.58208
FAS_FASLG	cdc|tb	0.0009	-2.35845
ADORA2A_NAMPT	cdc|tb	0.0009	-2.51457
ICOSLG_ICOS	cdc|tb	0.016	-1.79086
CCL22_DPP4	cdc|tb	0.0009	-1.32554
PLXNB2_SEMA4D	cdc|tb	0.0009	-1.2109
FLT3_FLT3LG	cdc|tb	0.0009	-1.50226
LTBR_LTB	cdc|tb	0.0009	0.0690147
ICAM1_aXb2 complex	cdc|tb	0.0009	-1.12658
CD8 receptor_LCK	cdc|tb	0.0009	-0.115597
ICAM1_aLb2 complex	cdc|tb	0.0009	-0.386468
F11R_aLb2 complex	cdc|tb	0.0009	-1.17788
TGFB1_TGFBR3	cdc|tfh	0.0009	-1.16165
FFAR2_FAM3C	cdc|tfh	0.0009	-1.68966
LAMP1_FAM3C	cdc|tfh	0.0009	-0.54372
FFAR2_TNF	cdc|tfh	0.0009	-2.47393
CD74_MIF	cdc|tfh	0.0009	1.46937
TNFRSF1B_GRN	cdc|tfh	0.0009	-1.64386
CD74_COPA	cdc|tfh	0.0009	1.25399
ICAM1_SPN	cdc|tfh	0.0009	-0.62371
ICAM1_ITGAL	cdc|tfh	0.0009	-0.0664274
ICOSLG_ICOS	cdc|tfh	0.0009	-0.312939
CD40_CD40LG	cdc|tfh	0.0009	-0.818579
CCL22_DPP4	cdc|tfh	0.0009	-1.36216
FLT3_FLT3LG	cdc|tfh	0.0009	-1.60823
LTBR_LTB	cdc|tfh	0.0009	0.252173
CD8 receptor_LCK	cdc|tfh	0.0009	0.296311
ICAM1_aLb2 complex	cdc|tfh	0.0009	-0.0664274
F11R_aLb2 complex	cdc|tfh	0.0009	-0.662004
IL21 receptor_IL21	cdc|tfh	0.0009	-1.67577
FFAR2_FAM3C	cdc|th1	0.007	-1.81604
LAMP1_FAM3C	cdc|th1	0.0009	-0.599462
FFAR2_TNF	cdc|th1	0.0009	-2.32916
CD74_MIF	cdc|th1	0.0009	1.44784
TNFRSF1B_GRN	cdc|th1	0.0009	-1.56064
CD74_COPA	cdc|th1	0.0009	1.27441
ICAM1_SPN	cdc|th1	0.0009	-0.205896
ICAM1_ITGAL	cdc|th1	0.0009	-0.244685
ICOSLG_ICOS	cdc|th1	0.0009	-0.202572
CD40_CD40LG	cdc|th1	0.0009	-1.11092
CCL22_CCR4	cdc|th1	0.0009	-1.15843
CCL22_DPP4	cdc|th1	0.0009	-1.52699
FLT3_FLT3LG	cdc|th1	0.0009	-1.19429
LTBR_LTB	cdc|th1	0.0009	0.321928
CD8 receptor_LCK	cdc|th1	0.0009	0.137504
ICAM1_aLb2 complex	cdc|th1	0.0009	-0.244685
F11R_aLb2 complex	cdc|th1	0.0009	-0.940645
LAMP1_FAM3C	cdc|th17	0.004	-0.891643
FFAR2_TNF	cdc|th17	0.0009	-1.71786
CD74_MIF	cdc|th17	0.0009	1.43563
TNFRSF1B_GRN	cdc|th17	0.0009	-1.77103
CD74_COPA	cdc|th17	0.0009	1.26903
CD74_APP	cdc|th17	0.0009	1.17824
ICAM1_SPN	cdc|th17	0.0009	-0.289827
ICAM1_ITGAL	cdc|th17	0.0009	-0.227692
ICOSLG_ICOS	cdc|th17	0.0009	-0.818579
CD40_CD40LG	cdc|th17	0.0009	-1.68038
SEMA4A_PLXND1	cdc|th17	0.0009	-1.47794
SELL_SELPLG	cdc|th17	0.0009	0.23634
FLT3_FLT3LG	cdc|th17	0.0009	-1.20423
LTBR_LTB	cdc|th17	0.0009	0.352759
ICAM1_aLb2 complex	cdc|th17	0.0009	-0.227692
F11R_aLb2 complex	cdc|th17	0.0009	-0.913216
FFAR2_FAM3C	cdc|treg	0.0009	-1.23447
LAMP1_FAM3C	cdc|treg	0.0009	-0.320126
FFAR2_TNF	cdc|treg	0.0009	-2.68966
CD74_MIF	cdc|treg	0.0009	1.47871
TNFRSF1B_GRN	cdc|treg	0.0009	-1.69432
CD74_COPA	cdc|treg	0.0009	1.27143
ICAM1_SPN	cdc|treg	0.0009	-0.771027
ICAM1_ITGAL	cdc|treg	0.0009	-0.323733
ICOSLG_ICOS	cdc|treg	0.0009	-0.432455
CCL22_CCR4	cdc|treg	0.0009	-1.5187
CCL22_DPP4	cdc|treg	0.0009	-1.46993
PLXNB2_SEMA4D	cdc|treg	0.016	-1.42275
ADORA2A_ENTPD1	cdc|treg	0.0009	-2.38082
FLT3_FLT3LG	cdc|treg	0.0009	-1.50635
LTBR_LTB	cdc|treg	0.0009	0.436162
CD8 receptor_LCK	cdc|treg	0.0009	0.144046
ICAM1_aLb2 complex	cdc|treg	0.0009	-0.323733
F11R_aLb2 complex	cdc|treg	0.0009	-1.06794
TGFB1_TGFbeta receptor1	cdc|treg	0.04	-1.28983
CRTAM_CADM1	ctl|abc	0.0009	-2.27928
LAMP1_FAM3C	ctl|abc	0.0009	-0.575615
ADGRG5_FAM3C	ctl|abc	0.0009	-0.852042
TNFRSF1A_GRN	ctl|abc	0.0009	-1.11404
TNFRSF1B_GRN	ctl|abc	0.0009	-1.04394
ADORA2A_NAMPT	ctl|abc	0.0009	-2.53952
CCL4_SLC7A1	ctl|abc	0.0009	-2.68966
PTPRC_CD22	ctl|abc	0.0009	0.703101
CD28_CD80	ctl|abc	0.0009	-1.11092
CD28_CD86	ctl|abc	0.0009	-0.951764
PECAM1_CD38	ctl|abc	0.0009	-0.808437
CD6_ALCAM	ctl|abc	0.0009	-1.93236
THY1_aMb2 complex	ctl|abc	0.0009	0.228973
ICAM1_aMb2 complex	ctl|abc	0.0009	-2.15843
ADGRG5_FAM3C	ctl|cdc	0.0009	-1.92687
TNFRSF1A_GRN	ctl|cdc	0.0009	-1.46993
TNFRSF1B_GRN	ctl|cdc	0.0009	-1.38082
ADORA2A_NAMPT	ctl|cdc	0.0009	-2.4112
TNFSF10_RIPK1	ctl|cdc	0.004	-2.93236
CD96_NECTIN1	ctl|cdc	0.0009	-2.17788
TNFSF14_LTBR	ctl|cdc	0.0009	-3.03505
CXCR6_CXCL16	ctl|cdc	0.0009	-0.311148
SEMA4A_PLXND1	ctl|cdc	0.0009	-1.46594
CD28_CD86	ctl|cdc	0.0009	-1.14561
SELL_SELPLG	ctl|cdc	0.0009	0.389567
CD6_ALCAM	ctl|cdc	0.0009	-1.71312
THY1_aXb2 complex	ctl|cdc	0.0009	0.340277
ICAM1_aXb2 complex	ctl|cdc	0.0009	-1.6529
CD8 receptor_LCK	ctl|cdc	0.0009	-0.200913
IL15 receptor_IL15	ctl|cdc	0.0009	-0.0694519
ICAM1_SPN	ctl|ctl	0.0009	-1.18115
ICAM1_ITGAL	ctl|ctl	0.0009	-0.701342
TNFRSF1A_FASLG	ctl|ctl	0.0009	-2.17788
ADORA2A_NAMPT	ctl|ctl	0.0009	-2.7084
CCL4_CCR5	ctl|ctl	0.0009	-1.5187
CCL4_SLC7A1	ctl|ctl	0.0009	-2.8997
TNFSF10_RIPK1	ctl|ctl	0.0009	-2.60823
SELL_SELPLG	ctl|ctl	0.0009	0.704872
THY1_aXb2 complex	ctl|ctl	0.0009	0.411426
ICAM1_aXb2 complex	ctl|ctl	0.0009	-1.38836
CD8 receptor_LCK	ctl|ctl	0.0009	0.688852
ICAM1_aLb2 complex	ctl|ctl	0.0009	-0.701342
ICAM2_aLb2 complex	ctl|ctl	0.0009	-0.915936
CCL4_CCR8	ctl|exa	0.0009	-1.93788
TNFRSF1A_GRN	ctl|exa	0.0009	-1.71786
TNFRSF1B_GRN	ctl|exa	0.0009	-1.61264
ICAM1_SPN	ctl|exa	0.047	-1.44615
ICAM1_ITGAL	ctl|exa	0.0009	-0.486004
ADORA2A_NAMPT	ctl|exa	0.004	-2.63487
TNFSF10_RIPK1	ctl|exa	0.0009	-2.62593
CD6_ALCAM	ctl|exa	0.0009	-1.75633
CD8 receptor_LCK	ctl|exa	0.0009	0.708408
ICAM1_aLb2 complex	ctl|exa	0.0009	-0.486004
ICAM2_aLb2 complex	ctl|exa	0.0009	-0.671164
ADGRG5_FAM3C	ctl|gc	0.0009	-1.60823
ADORA2A_NAMPT	ctl|gc	0.0009	-2.4344
CCL4_SLC7A1	ctl|gc	0.0009	-2.59946
PTPRC_CD22	ctl|gc	0.0009	0.469886
CD28_CD86	ctl|gc	0.0009	-1.14561
CD6_ALCAM	ctl|gc	0.0009	-2.07097
THY1_aVb3 complex	ctl|gc	0.0009	0.243669
CD8 receptor_LCK	ctl|gc	0.0009	-0.212568
NKG2D II receptor_ULBP3	ctl|gc	0.0009	-1.22769
ADGRG5_FAM3C	ctl|gzmk t	0.0009	-1.93236
ICAM1_SPN	ctl|gzmk t	0.0009	-0.739372
ICAM1_ITGAL	ctl|gzmk t	0.0009	-0.349235
TNFRSF1A_FASLG	ctl|gzmk t	0.0009	-1.63487
CCL4_CCR5	ctl|gzmk t	0.0009	-0.473931
TNFSF10_RIPK1	ctl|gzmk t	0.0009	-2.62593
ADORA2A_ENTPD1	ctl|gzmk t	0.0009	-2.36587
SELL_SELPLG	ctl|gzmk t	0.0009	0.478195
CD8 receptor_LCK	ctl|gzmk t	0.0009	0.732052
ICAM1_aLb2 complex	ctl|gzmk t	0.0009	-0.349235
ICAM2_aLb2 complex	ctl|gzmk t	0.0009	-0.516636
CRLF2_TSLPR	ctl|gzmk t	0.0009	-0.968605
ADGRG5_FAM3C	ctl|ki67	0.0009	-1.71312
TNFRSF1A_GRN	ctl|ki67	0.0009	-1.88364
TNFRSF1B_GRN	ctl|ki67	0.0009	-1.76611
ICAM1_SPN	ctl|ki67	0.0009	-0.83908
ICAM1_ITGAL	ctl|ki67	0.0009	-0.826233
TNFRSF1A_FASLG	ctl|ki67	0.0009	-2.699
ADORA2A_NAMPT	ctl|ki67	0.0009	-2.53952
CCL4_CCR5	ctl|ki67	0.0009	-1.94342
CCL4_SLC7A1	ctl|ki67	0.0009	-2.50635
TNFSF10_RIPK1	ctl|ki67	0.0009	-2.60823
ADORA2A_ENTPD1	ctl|ki67	0.0009	-2.72738
SELL_SELPLG	ctl|ki67	0.0009	0.482332
CD6_ALCAM	ctl|ki67	0.0009	-2.05889
THY1_aVb3 complex	ctl|ki67	0.0009	0.209141
THY1_aXb2 complex	ctl|ki67	0.0009	0.349365
ICAM1_aXb2 complex	ctl|ki67	0.0009	-1.61706
CD8 receptor_LCK	ctl|ki67	0.0009	0.491597
ICAM1_aLb2 complex	ctl|ki67	0.0009	-0.826233
ICAM2_aLb2 complex	ctl|ki67	0.0009	-1.06492
NKG2D II receptor_ULBP3	ctl|ki67	0.0009	-1.31115
CRLF2_TSLPR	ctl|ki67	0.047	-1.03209
ADGRG5_FAM3C	ctl|macro	0.035	-1.96578
CXCR3_CXCL9	ctl|macro	0.0009	-0.590745
DPP4_CXCL9	ctl|macro	0.0009	-1.70369
TNFRSF1A_GRN	ctl|macro	0.0009	-1.29336
TNFRSF1B_GRN	ctl|macro	0.0009	-1.21424
CCR2_CCL8	ctl|macro	0.0009	-0.450084
CCR5_CCL8	ctl|macro	0.0009	-0.826233
CCR2_CCL7	ctl|macro	0.0009	-0.808437
CCR5_CCL7	ctl|macro	0.0009	-1.31115
SPN_SIGLEC1	ctl|macro	0.0009	-1.4112
CD8 receptor_LCK	ctl|macro	0.0009	-0.21424
CXCR3_CXCL9	ctl|mono	0.0009	-0.488026
DPP4_CXCL9	ctl|mono	0.0009	-1.49411
TNFRSF1A_GRN	ctl|mono	0.0009	-0.537424
TNFRSF1B_GRN	ctl|mono	0.0009	-0.490051
ICAM1_ITGAL	ctl|mono	0.0009	-0.778432
ADORA2A_NAMPT	ctl|mono	0.0009	-1.87832
CCL4_CCR5	ctl|mono	0.032	-2.23107
TNFSF10_RIPK1	ctl|mono	0.0009	-2.38836
TNFSF14_LTBR	ctl|mono	0.0009	-2.1016
CXCR6_CXCL16	ctl|mono	0.0009	-0.746616
SEMA4A_PLXND1	ctl|mono	0.0009	-1.52699
COPA_P2RY6	ctl|mono	0.0009	-1.42275
NAMPT_P2RY6	ctl|mono	0.0009	-2.06492
ADORA2A_ENTPD1	ctl|mono	0.0009	-2.57347
CD48_CD244	ctl|mono	0.0009	-0.91866
CD28_CD86	ctl|mono	0.0009	-1.41504
SELL_SELPLG	ctl|mono	0.0009	0.320773
CD6_ALCAM	ctl|mono	0.0009	-1.9885
THY1_aMb2 complex	ctl|mono	0.0009	0.480265
ICAM1_aMb2 complex	ctl|mono	0.0009	-1.16165
THY1_aXb2 complex	ctl|mono	0.0009	0.35727
ICAM1_aXb2 complex	ctl|mono	0.0009	-1.58641
CD8 receptor_LCK	ctl|mono	0.016	-0.358454
ICAM1_aLb2 complex	ctl|mono	0.0009	-0.778432
ICAM2_aLb2 complex	ctl|mono	0.0009	-1.00578
IL15 receptor_IL15	ctl|mono	0.0009	-0.210897
CD47_SIRB1 complex	ctl|mono	0.0009	0.312665
CRLF2_TSLPR	ctl|mono	0.044	-1.03505
LAMP1_FAM3C	ctl|nb	0.0009	-1
ADGRG5_FAM3C	ctl|nb	0.0009	-1.38836
CCL4_CNR2	ctl|nb	0.0009	-2.42663
PTPRC_CD22	ctl|nb	0.0009	0.60502
PECAM1_CD38	ctl|nb	0.0009	-1.28983
ADGRG5_FAM3C	ctl|ncd4	0.0009	-1.72738
ICAM1_SPN	ctl|ncd4	0.0009	-1.25498
ICAM1_ITGAL	ctl|ncd4	0.0009	-0.971431
SELL_SELPLG	ctl|ncd4	0.0009	0.232661
CD8 receptor_LCK	ctl|ncd4	0.0009	0.587845
ICAM1_aLb2 complex	ctl|ncd4	0.0009	-0.971431
ICAM2_aLb2 complex	ctl|ncd4	0.024	-1.23786
ADGRG5_FAM3C	ctl|ncd8	0.0009	-1.80088
ICAM1_SPN	ctl|ncd8	0.0009	-1.35476
CCL4_SLC7A1	ctl|ncd8	0.044	-2.9885
TNFSF10_RIPK1	ctl|ncd8	0.0009	-2.86775
SELL_SELPLG	ctl|ncd8	0.0009	0.60027
CD8 receptor_LCK	ctl|ncd8	0.0009	0.645241
TNFRSF1A_GRN	ctl|neu	0.0009	-1.58641
TNFRSF1B_GRN	ctl|neu	0.0009	-1.49005
ICAM1_ITGAL	ctl|neu	0.008	-0.899695
ADORA2A_NAMPT	ctl|neu	0.0009	-2.29336
TNFSF14_LTBR	ctl|neu	0.0009	-2.71786
ADORA2A_ENTPD1	ctl|neu	0.0009	-2.1976
CD48_CD244	ctl|neu	0.0009	-1.04692
SELL_SELPLG	ctl|neu	0.0009	0.553852
PECAM1_CD177	ctl|neu	0.0009	-2.11404
THY1_aMb2 complex	ctl|neu	0.0009	0.426533
ICAM1_aMb2 complex	ctl|neu	0.0009	-1.33643
CD8 receptor_LCK	ctl|neu	0.0009	-0.166503
ICAM1_aLb2 complex	ctl|neu	0.008	-0.899695
ICAM2_aLb2 complex	ctl|neu	0.028	-1.152
CD47_SIRB1 complex	ctl|neu	0.0009	-0.12658
ICAM1_SPN	ctl|nk	0.0009	-0.53952
ICAM1_ITGAL	ctl|nk	0.0009	-0.347399
TNFRSF1A_FASLG	ctl|nk	0.0009	-1.46196
ADORA2A_NAMPT	ctl|nk	0.0009	-2.45799
CCL4_CCR5	ctl|nk	0.0009	-1.2723
TNFSF10_RIPK1	ctl|nk	0.004	-2.58208
CD55_ADGRE5	ctl|nk	0.0009	-0.444184
CD48_CD244	ctl|nk	0.0009	-0.492079
SELL_SELPLG	ctl|nk	0.0009	0.697774
THY1_aMb2 complex	ctl|nk	0.0009	0.42975
ICAM1_aMb2 complex	ctl|nk	0.0009	-1.32554
THY1_aXb2 complex	ctl|nk	0.0009	0.449957
ICAM1_aXb2 complex	ctl|nk	0.0009	-1.25843
CD8 receptor_LCK	ctl|nk	0.0009	0.439357
ICAM1_aLb2 complex	ctl|nk	0.0009	-0.347399
ICAM2_aLb2 complex	ctl|nk	0.0009	-0.514573
TNFRSF1A_GRN	ctl|pc	0.0009	-1.8625
TNFRSF1B_GRN	ctl|pc	0.0009	-1.74662
CCL4_SLC7A1	ctl|pc	0.047	-2.95456
TNFSF10_RIPK1	ctl|pc	0.016	-2.92139
ADORA2A_ENTPD1	ctl|pc	0.0009	-1.79086
CD6_ALCAM	ctl|pc	0.0009	-1.72261
IL15 receptor_IL15	ctl|pc	0.0009	-0.234465
LAMP1_FAM3C	ctl|pdc	0.016	-0.91866
ADGRG5_FAM3C	ctl|pdc	0.0009	-1.28279
TNFRSF1A_GRN	ctl|pdc	0.0009	0.015783
TNFRSF1B_GRN	ctl|pdc	0.0009	0.0496308
ADORA2A_NAMPT	ctl|pdc	0.0009	-2.49818
CCL4_CCR5	ctl|pdc	0.0009	-2.01159
GRN_SORT1	ctl|pdc	0.0009	-2.74662
COPA_SORT1	ctl|pdc	0.0009	-1.94342
TNFSF10_RIPK1	ctl|pdc	0.004	-2.68966
COPA_P2RY6	ctl|pdc	0.0009	-1.94342
NAMPT_P2RY6	ctl|pdc	0.0009	-2.9771
CD48_CD244	ctl|pdc	0.0009	-1.1047
SELL_SELPLG	ctl|pdc	0.0009	0.625738
CD6_ALCAM	ctl|pdc	0.0009	-1.87832
THY1_aVb3 complex	ctl|pdc	0.0009	0.304511
THY1_aXb2 complex	ctl|pdc	0.0009	0.359521
ICAM1_aXb2 complex	ctl|pdc	0.0009	-1.57777
CD8 receptor_LCK	ctl|pdc	0.012	-0.246395
ADGRG5_FAM3C	ctl|tb	0.0009	-1.662
ICAM1_SPN	ctl|tb	0.0009	-1.38836
ICAM1_ITGAL	ctl|tb	0.0009	-0.836501
TNFRSF1A_FASLG	ctl|tb	0.0009	-2.61706
ADORA2A_NAMPT	ctl|tb	0.0009	-2.699
CCL4_CCR5	ctl|tb	0.0009	-1.85726
CCL4_SLC7A1	ctl|tb	0.0009	-2.88897
CCL4_CNR2	ctl|tb	0.0009	-2.68966
TNFSF10_RIPK1	ctl|tb	0.0009	-2.73697
PTPRC_CD22	ctl|tb	0.0009	0.366252
SELL_SELPLG	ctl|tb	0.0009	0.329985
THY1_aXb2 complex	ctl|tb	0.0009	0.264236
ICAM1_aXb2 complex	ctl|tb	0.004	-1.98279
CD8 receptor_LCK	ctl|tb	0.0009	0.463622
ICAM1_aLb2 complex	ctl|tb	0.0009	-0.836501
ICAM2_aLb2 complex	ctl|tb	0.0009	-1.07704
TGFB1_TGFBR3	ctl|tfh	0.0009	-1.32916
LAMP1_FAM3C	ctl|tfh	0.02	-1.04097
ADGRG5_FAM3C	ctl|tfh	0.0009	-1.43831
ICAM1_SPN	ctl|tfh	0.0009	-1.17462
ICAM1_ITGAL	ctl|tfh	0.0009	-0.415037
SELL_SELPLG	ctl|tfh	0.02	-0.013043
CD8 receptor_LCK	ctl|tfh	0.0009	0.751892
ICAM1_aLb2 complex	ctl|tfh	0.0009	-0.415037
ICAM2_aLb2 complex	ctl|tfh	0.0009	-0.590745
IL21 receptor_IL21	ctl|tfh	0.0009	-1.79586
CRLF2_TSLPR	ctl|tfh	0.0009	-0.833927
ADGRG5_FAM3C	ctl|th1	0.0009	-1.54793
ICAM1_SPN	ctl|th1	0.0009	-0.595097
ICAM1_ITGAL	ctl|th1	0.0009	-0.646112
SELL_SELPLG	ctl|th1	0.0009	0.499782
THY1_aVb3 complex	ctl|th1	0.0009	0.253384
CD8 receptor_LCK	ctl|th1	0.0009	0.637842
ICAM1_aLb2 complex	ctl|th1	0.0009	-0.646112
ICAM2_aLb2 complex	ctl|th1	0.0009	-0.854649
ICAM1_SPN	ctl|th17	0.0009	-0.708396
ICAM1_ITGAL	ctl|th17	0.0009	-0.62371
NOTCH1_JAG1	ctl|th17	0.0009	-2.15843
SEMA4A_PLXND1	ctl|th17	0.0009	-1.06492
SELL_SELPLG	ctl|th17	0.0009	0.742437
THY1_aVb3 complex	ctl|th17	0.0009	0.295135
CD8 receptor_LCK	ctl|th17	0.0009	-0.0892673
ICAM1_aLb2 complex	ctl|th17	0.0009	-0.62371
ICAM2_aLb2 complex	ctl|th17	0.0009	-0.828793
CCL4_CCR8	ctl|treg	0.0009	-1.91594
LAMP1_FAM3C	ctl|treg	0.0009	-0.734563
ADGRG5_FAM3C	ctl|treg	0.0009	-1.0499
ICAM1_SPN	ctl|treg	0.004	-1.39593
ICAM1_ITGAL	ctl|treg	0.0009	-0.751465
TNFSF10_RIPK1	ctl|treg	0.0009	-2.82623
ADORA2A_ENTPD1	ctl|treg	0.0009	-2.54793
SELL_SELPLG	ctl|treg	0.0009	0.297485
CD8 receptor_LCK	ctl|treg	0.0009	0.642471
ICAM1_aLb2 complex	ctl|treg	0.0009	-0.751465
ICAM2_aLb2 complex	ctl|treg	0.0009	-0.9771
CRLF2_TSLPR	ctl|treg	0.0009	-0.937878
FGF2_CD44	exa|abc	0.0009	-1.36216
LAMP1_FAM3C	exa|abc	0.0009	0.252173
PDCD1_FAM3C	exa|abc	0.0009	0.759582
PDCD1_CD274	exa|abc	0.0009	0.408168
PDCD1_PDCD1LG2	exa|abc	0.0009	0.436162
TNFRSF1B_GRN	exa|abc	0.0009	-0.430509
ICAM1_SPN	exa|abc	0.0009	-1.27579
ADORA2A_NAMPT	exa|abc	0.0009	-1.94898
CSF1_SLC7A1	exa|abc	0.0009	-2.02915
CXCL10_DPP4	exa|abc	0.0009	-2.13289
CXCL10_CXCR3	exa|abc	0.0009	-1.94898
PLXNB2_SEMA4D	exa|abc	0.008	-1.30757
PLXNC1_SEMA7A	exa|abc	0.0009	-2.49005
PTPRC_CD22	exa|abc	0.0009	0.799087
CD28_CD80	exa|abc	0.0009	-1.02034
CTLA4_CD80	exa|abc	0.0009	-0.648372
CD28_CD86	exa|abc	0.0009	-0.870387
CTLA4_CD86	exa|abc	0.0009	-0.531156
PECAM1_CD38	exa|abc	0.0009	-0.516636
CD6_ALCAM	exa|abc	0.0009	-1.27928
ICAM1_aMb2 complex	exa|abc	0.0009	-1.80088
C3_aMb2 complex	exa|abc	0.0009	-1.96016
FGF2_CD44	exa|cdc	0.0009	-1.87303
LAMP1_FAM3C	exa|cdc	0.0009	-0.152003
PDCD1_FAM3C	exa|cdc	0.0009	0.487486
PDCD1_CD274	exa|cdc	0.0009	0.468844
TNFRSF1B_GRN	exa|cdc	0.0009	-0.641604
ADORA2A_NAMPT	exa|cdc	0.0009	-1.85726
CXCL10_DPP4	exa|cdc	0.0009	-1.5951
CXCL10_CXCR3	exa|cdc	0.0009	-1.94898
PLXNC1_SEMA7A	exa|cdc	0.0009	-2.77596
CD28_CD86	exa|cdc	0.0009	-1.05289
CTLA4_CD86	exa|cdc	0.0009	-0.673463
CD6_ALCAM	exa|cdc	0.0009	-1.13289
AXL_IL15RA	exa|cdc	0.0009	-2.07097
ICAM1_aXb2 complex	exa|cdc	0.0009	-1.39214
IL15 receptor_IL15	exa|cdc	0.0009	-0.58208
FGF2_CD44	exa|ctl	0.0009	-1.9771
LAMP1_FAM3C	exa|ctl	0.0009	-0.227692
PDCD1_FAM3C	exa|ctl	0.0009	0.439357
TNFRSF1B_GRN	exa|ctl	0.0009	-1.22432
ICAM1_SPN	exa|ctl	0.0009	-0.988504
ICAM1_ITGAL	exa|ctl	0.0009	-0.560643
FAS_FASLG	exa|ctl	0.0009	-1.53116
ADORA2A_NAMPT	exa|ctl	0.0009	-2.05889
CSF1_SLC7A1	exa|ctl	0.0009	-2.16488
CXCL10_DPP4	exa|ctl	0.0009	-1.85204
CXCL10_CXCR3	exa|ctl	0.0009	-0.655172
PLXNB2_SEMA4D	exa|ctl	0.0009	-1.20756
LAMC1_a6b1 complex	exa|ctl	0.0009	-3.12029
ICAM1_aXb2 complex	exa|ctl	0.0009	-1.16812
ICAM1_aLb2 complex	exa|ctl	0.0009	-0.560643
ICAM2_aLb2 complex	exa|ctl	0.0009	-0.951764
FGF2_CD44	exa|exa	0.0009	-1.97143
PDCD1_PDCD1LG2	exa|exa	0.0009	0.457332
TNFRSF1B_GRN	exa|exa	0.0009	-0.77596
ICAM1_SPN	exa|exa	0.0009	-1.21759
ICAM1_ITGAL	exa|exa	0.0009	-0.365871
ADORA2A_NAMPT	exa|exa	0.0009	-2.00578
CXCL10_DPP4	exa|exa	0.0009	-2.06492
PLXNB2_SEMA4D	exa|exa	0.008	-1.34008
CD6_ALCAM	exa|exa	0.0009	-1.16165
ICAM1_aLb2 complex	exa|exa	0.0009	-0.365871
ICAM2_aLb2 complex	exa|exa	0.0009	-0.698998
LAMP1_FAM3C	exa|gc	0.0009	-0.0513992
PDCD1_FAM3C	exa|gc	0.0009	0.553852
TNFRSF1B_GRN	exa|gc	0.0009	-1.26188
ADORA2A_NAMPT	exa|gc	0.0009	-1.87303
NRP1_VEGFB	exa|gc	0.0009	-1.43831
CSF1_SLC7A1	exa|gc	0.0009	-1.9771
PLXNB2_SEMA4D	exa|gc	0.036	-1.39214
PLXNC1_SEMA7A	exa|gc	0.0009	-2.33643
PTPRC_CD22	exa|gc	0.0009	0.58111
CD28_CD86	exa|gc	0.0009	-1.05289
CTLA4_CD86	exa|gc	0.0009	-0.673463
CD6_ALCAM	exa|gc	0.0009	-1.36216
LAMC1_aVb3 complex	exa|gc	0.0009	-3.01159
FGF2_aVb3 complex	exa|gc	0.0009	-3.12029
LAMC1_a6b1 complex	exa|gc	0.0009	-3.1976
TGFB1_TGFbeta receptor1	exa|gc	0.004	-1.06492
FGF2_CD44	exa|gzmk t	0.0009	-2.40354
TGFB1_TGFBR3	exa|gzmk t	0.016	-1.2109
LAMP1_FAM3C	exa|gzmk t	0.0009	-0.153607
PDCD1_FAM3C	exa|gzmk t	0.0009	0.487486
ICAM1_SPN	exa|gzmk t	0.0009	-0.595097
ICAM1_ITGAL	exa|gzmk t	0.0009	-0.237864
FAS_FASLG	exa|gzmk t	0.0009	-1.16165
CXCL10_DPP4	exa|gzmk t	0.0009	-1.44615
CXCL10_CXCR3	exa|gzmk t	0.0009	-1.00289
PLXNB2_SEMA4D	exa|gzmk t	0.0009	-0.994241
CCR8_CCL18	exa|gzmk t	0.0009	-1.1047
ADORA2A_ENTPD1	exa|gzmk t	0.0009	-1.82623
AXL_IL15RA	exa|gzmk t	0.0009	-2.26534
ICAM1_aLb2 complex	exa|gzmk t	0.0009	-0.237864
ICAM2_aLb2 complex	exa|gzmk t	0.0009	-0.541618
CRLF2_TSLPR	exa|gzmk t	0.004	-0.894322
FGF2_CD44	exa|ki67	0.0009	-1.63935
LAMP1_FAM3C	exa|ki67	0.0009	-0.086201
PDCD1_FAM3C	exa|ki67	0.0009	0.530071
PDCD1_CD274	exa|ki67	0.0009	0.41684
TNFRSF1B_GRN	exa|ki67	0.0009	-0.862496
ICAM1_SPN	exa|ki67	0.0009	-0.685014
ICAM1_ITGAL	exa|ki67	0.0009	-0.673463
FAS_FASLG	exa|ki67	0.0009	-1.84166
ADORA2A_NAMPT	exa|ki67	0.0009	-1.94342
NRP1_VEGFB	exa|ki67	0.0009	-1.32554
CSF1_SLC7A1	exa|ki67	0.0009	-1.91594
CXCL10_DPP4	exa|ki67	0.0009	-1.79086
CXCL10_CXCR3	exa|ki67	0.0009	-1.22769
PLXNB2_SEMA4D	exa|ki67	0.0009	-1.26534
ADORA2A_ENTPD1	exa|ki67	0.0009	-2.06492
CD6_ALCAM	exa|ki67	0.0009	-1.35476
LAMC1_aVb3 complex	exa|ki67	0.0009	-3.38082
FGF2_aVb3 complex	exa|ki67	0.0009	-3.53952
LAMC1_a6b1 complex	exa|ki67	0.0009	-3.02327
ICAM1_aXb2 complex	exa|ki67	0.0009	-1.36216
ICAM1_aLb2 complex	exa|ki67	0.0009	-0.673463
ICAM2_aLb2 complex	exa|ki67	0.012	-1.1016
LAMP1_FAM3C	exa|macro	0.0009	-0.161653
PDCD1_FAM3C	exa|macro	0.0009	0.481299
DPP4_CXCL9	exa|macro	0.0009	-1.89432
TNFRSF1B_GRN	exa|macro	0.0009	-0.53952
TNFRSF13B_TNFSF13	exa|macro	0.0009	-1.62593
CXCL10_CXCR3	exa|macro	0.024	-2.05289
SPN_SIGLEC1	exa|macro	0.0009	-1.72738
FGF2_CD44	exa|mono	0.0009	-1.52284
LAMP1_FAM3C	exa|mono	0.0009	-0.232769
PDCD1_FAM3C	exa|mono	0.0009	0.436162
DPP4_CXCL9	exa|mono	0.0009	-1.65745
PDCD1_CD274	exa|mono	0.0009	0.516015
TNFRSF1B_GRN	exa|mono	0.0009	-0.0454314
ICAM1_SPN	exa|mono	0.02	-1.39214
ICAM1_ITGAL	exa|mono	0.0009	-0.630394
ADORA2A_NAMPT	exa|mono	0.0009	-1.47794
TNFRSF13B_TNFSF13	exa|mono	0.0009	-1.45799
CXCL10_DPP4	exa|mono	0.0009	-1.56918
PLXNB2_SEMA4D	exa|mono	0.0009	-0.854649
COPA_P2RY6	exa|mono	0.0009	-1.23786
NAMPT_P2RY6	exa|mono	0.0009	-2.01159
ADORA2A_ENTPD1	exa|mono	0.0009	-1.96578
CD48_CD244	exa|mono	0.004	-1.26188
CD28_CD86	exa|mono	0.0009	-1.30401
CTLA4_CD86	exa|mono	0.0009	-0.862496
PECAM1_CD177	exa|mono	0.0009	-1.72738
CD6_ALCAM	exa|mono	0.0009	-1.31115
AXL_IL15RA	exa|mono	0.0009	-2.37333
CD40LG_a5b1 complex	exa|mono	0.0009	-2.25843
ICAM1_aMb2 complex	exa|mono	0.0009	-0.971431
C3_aMb2 complex	exa|mono	0.0009	-1.0619
ICAM1_aXb2 complex	exa|mono	0.0009	-1.33643
ICAM1_aLb2 complex	exa|mono	0.0009	-0.630394
ICAM2_aLb2 complex	exa|mono	0.0009	-1.04394
IL15 receptor_IL15	exa|mono	0.0009	-0.785875
CD47_SIRB1 complex	exa|mono	0.0009	-0.0619024
CRLF2_TSLPR	exa|mono	0.036	-0.96016
LAMP1_FAM3C	exa|nb	0.0009	0.0285692
PDCD1_FAM3C	exa|nb	0.0009	0.605968
CXCL10_DPP4	exa|nb	0.0009	-1.86775
PLXNB2_SEMA4D	exa|nb	0.0009	-1.40736
PTPRC_CD22	exa|nb	0.0009	0.707525
PECAM1_CD38	exa|nb	0.0009	-0.894322
FGF2_CD44	exa|ncd4	0.032	-2.62593
TGFB1_TGFBR3	exa|ncd4	0.012	-1.18115
LAMP1_FAM3C	exa|ncd4	0.0009	-0.0908029
PDCD1_FAM3C	exa|ncd4	0.0009	0.528071
ICAM1_SPN	exa|ncd4	0.0009	-1.05289
ICAM1_ITGAL	exa|ncd4	0.0009	-0.803393
ICAM1_aLb2 complex	exa|ncd4	0.0009	-0.803393
LAMP1_FAM3C	exa|ncd8	0.0009	-0.112475
PDCD1_FAM3C	exa|ncd8	0.0009	0.512985
TNFRSF1B_GRN	exa|ncd8	0.0009	-1.28279
ICAM1_SPN	exa|ncd8	0.0009	-1.13924
ICAM1_ITGAL	exa|ncd8	0.019	-0.962969
CSF1_SLC7A1	exa|ncd8	0.0009	-2.2109
CXCL10_DPP4	exa|ncd8	0.0009	-1.5649
CXCL10_CXCR3	exa|ncd8	0.0009	-1.59074
PLXNB2_SEMA4D	exa|ncd8	0.008	-1.44222
ICAM1_aLb2 complex	exa|ncd8	0.019	-0.962969
FGF2_CD44	exa|neu	0.0009	-1.18115
TNFRSF1B_GRN	exa|neu	0.0009	-0.706041
ICAM1_ITGAL	exa|neu	0.0009	-0.739372
ADORA2A_NAMPT	exa|neu	0.0009	-1.77596
ADORA2A_ENTPD1	exa|neu	0.0009	-1.71312
PECAM1_CD177	exa|neu	0.0009	-1.47393
ICAM1_aMb2 complex	exa|neu	0.0009	-1.12343
C3_aMb2 complex	exa|neu	0.0009	-1.22095
ICAM1_aLb2 complex	exa|neu	0.0009	-0.739372
FGF2_CD44	exa|nk	0.0009	-1.4112
LAMP1_FAM3C	exa|nk	0.0009	-0.207561
PDCD1_FAM3C	exa|nk	0.0009	0.452068
PDCD1_CD274	exa|nk	0.0009	0.427606
PDCD1_PDCD1LG2	exa|nk	0.0009	0.426533
ICAM1_SPN	exa|nk	0.0009	-0.413115
ICAM1_ITGAL	exa|nk	0.0009	-0.236164
FAS_FASLG	exa|nk	0.0009	-1.03505
ADORA2A_NAMPT	exa|nk	0.0009	-1.88897
CSF1_SLC7A1	exa|nk	0.0009	-2.20423
CXCL10_CXCR3	exa|nk	0.0009	-1.48197
PLXNB2_SEMA4D	exa|nk	0.0009	-1.06794
CCR8_CCL18	exa|nk	0.0009	-1.9885
CD48_CD244	exa|nk	0.0009	-0.739372
LAMC1_a2b1 complex	exa|nk	0.0009	-2.02915
ICAM1_aMb2 complex	exa|nk	0.0009	-1.11404
C3_aMb2 complex	exa|nk	0.0009	-1.2109
ICAM1_aXb2 complex	exa|nk	0.0009	-1.05589
ICAM1_aLb2 complex	exa|nk	0.0009	-0.236164
ICAM2_aLb2 complex	exa|nk	0.0009	-0.53952
FGF2_CD44	exa|pc	0.0009	-1.67577
LAMP1_FAM3C	exa|pc	0.0009	-0.265345
PDCD1_FAM3C	exa|pc	0.0009	0.41684
PDCD1_CD274	exa|pc	0.0009	0.41684
TNFRSF1B_GRN	exa|pc	0.0009	-0.84944
ICAM1_SPN	exa|pc	0.046	-1.41504
NRP1_VEGFB	exa|pc	0.0009	-1.46196
CSF1_SLC7A1	exa|pc	0.0009	-2.191
CXCL10_CXCR3	exa|pc	0.024	-2.08927
ADORA2A_ENTPD1	exa|pc	0.0009	-1.4112
CD6_ALCAM	exa|pc	0.0009	-1.14242
IL15 receptor_IL15	exa|pc	0.0009	-0.823677
FGF2_CD44	exa|pdc	0.0009	-1.3474
FGF2_FGFR1	exa|pdc	0.0009	-2.93236
LAMP1_FAM3C	exa|pdc	0.0009	0.0690147
PDCD1_FAM3C	exa|pdc	0.0009	0.633199
TNFRSF1B_GRN	exa|pdc	0.0009	0.368489
ICAM1_SPN	exa|pdc	0.004	-1.23786
ICAM1_ITGAL	exa|pdc	0.016	-0.8863
ADORA2A_NAMPT	exa|pdc	0.0009	-1.92139
GRN_SORT1	exa|pdc	0.0009	-1.71312
COPA_SORT1	exa|pdc	0.0009	-1.68501
CXCL10_DPP4	exa|pdc	0.0009	-1.79086
CXCL10_CXCR3	exa|pdc	0.0009	-1.699
PLXNB2_SEMA4D	exa|pdc	0.004	-1.16165
COPA_P2RY6	exa|pdc	0.0009	-1.68501
NAMPT_P2RY6	exa|pdc	0.0009	-2.88897
CD6_ALCAM	exa|pdc	0.0009	-1.24469
LAMC1_aVb3 complex	exa|pdc	0.0009	-2.51457
FGF2_aVb3 complex	exa|pdc	0.0009	-2.59946
ICAM1_aXb2 complex	exa|pdc	0.0009	-1.32916
ICAM1_aLb2 complex	exa|pdc	0.016	-0.8863
FGF2_CD44	exa|tb	0.0009	-2.33643
LAMP1_FAM3C	exa|tb	0.0009	-0.0679388
PDCD1_FAM3C	exa|tb	0.0009	0.54201
TNFRSF1B_GRN	exa|tb	0.0009	-1.18771
ICAM1_SPN	exa|tb	0.0009	-1.17137
ICAM1_ITGAL	exa|tb	0.0009	-0.685014
FAS_FASLG	exa|tb	0.0009	-1.79586
ADORA2A_NAMPT	exa|tb	0.0009	-2.04692
CSF1_SLC7A1	exa|tb	0.0009	-2.15843
CXCL10_DPP4	exa|tb	0.0009	-1.78091
CXCL10_CXCR3	exa|tb	0.0009	-1.34373
PLXNB2_SEMA4D	exa|tb	0.0009	-1.12973
PTPRC_CD22	exa|tb	0.0009	0.486457
ICAM1_aXb2 complex	exa|tb	0.0009	-1.662
ICAM1_aLb2 complex	exa|tb	0.0009	-0.685014
ICAM2_aLb2 complex	exa|tb	0.0009	-1.11404
FGF2_CD44	exa|tfh	0.0009	-1.61264
TGFB1_TGFBR3	exa|tfh	0.0009	-1.04692
LAMP1_FAM3C	exa|tfh	0.0009	0.0086303
PDCD1_FAM3C	exa|tfh	0.0009	0.592636
TNFRSF1B_GRN	exa|tfh	0.0009	-1.08009
ICAM1_SPN	exa|tfh	0.0009	-0.982791
ICAM1_ITGAL	exa|tfh	0.0009	-0.298673
CXCL10_DPP4	exa|tfh	0.0009	-1.83136
ICAM1_aLb2 complex	exa|tfh	0.0009	-0.298673
ICAM2_aLb2 complex	exa|tfh	0.0009	-0.617056
CRLF2_TSLPR	exa|tfh	0.0009	-0.766112
FGF2_CD44	exa|th1	0.0009	-1.82113
TGFB1_TGFBR3	exa|th1	0.028	-1.21424
LAMP1_FAM3C	exa|th1	0.0009	-0.0291463
PDCD1_FAM3C	exa|th1	0.0009	0.567545
TNFRSF1B_GRN	exa|th1	0.0009	-1.02621
ICAM1_SPN	exa|th1	0.0009	-0.463947
ICAM1_ITGAL	exa|th1	0.0009	-0.510457
CXCL10_DPP4	exa|th1	0.0009	-2.06492
CXCL10_CXCR3	exa|th1	0.0009	-1.49005
PLXNB2_SEMA4D	exa|th1	0.016	-1.30757
LAMC1_aVb3 complex	exa|th1	0.0009	-2.93236
FGF2_aVb3 complex	exa|th1	0.0009	-3.03505
LAMC1_a6b1 complex	exa|th1	0.0009	-2.94342
ICAM1_aLb2 complex	exa|th1	0.0009	-0.510457
ICAM2_aLb2 complex	exa|th1	0.0009	-0.8863
FGF2_CD44	exa|th17	0.0009	-1.07097
LAMP1_FAM3C	exa|th17	0.0009	-0.217591
PDCD1_FAM3C	exa|th17	0.0009	0.445727
TNFRSF1B_GRN	exa|th17	0.0009	-1.16488
ICAM1_SPN	exa|th17	0.0009	-0.567041
ICAM1_ITGAL	exa|th17	0.0009	-0.490051
NOTCH1_JAG1	exa|th17	0.0009	-2.38082
CXCL10_CXCR3	exa|th17	0.0009	-1.93236
LAMC1_aVb3 complex	exa|th17	0.0009	-2.58208
FGF2_aVb3 complex	exa|th17	0.0009	-2.67116
ICAM1_aLb2 complex	exa|th17	0.0009	-0.490051
ICAM2_aLb2 complex	exa|th17	0.0009	-0.859876
FGF2_CD44	exa|treg	0.0009	-1.9105
LAMP1_FAM3C	exa|treg	0.0009	0.164786
PDCD1_FAM3C	exa|treg	0.0009	0.698663
PDCD1_CD274	exa|treg	0.0009	0.444667
PDCD1_PDCD1LG2	exa|treg	0.0009	0.500802
TNFRSF1B_GRN	exa|treg	0.0009	-1.11716
ICAM1_SPN	exa|treg	0.0009	-1.17462
ICAM1_ITGAL	exa|treg	0.0009	-0.606035
CXCL10_DPP4	exa|treg	0.0009	-1.9885
CXCL10_CXCR3	exa|treg	0.0009	-1.60823
PLXNB2_SEMA4D	exa|treg	0.004	-1.33279
ADORA2A_ENTPD1	exa|treg	0.0009	-1.94898
LAMC1_a6b1 complex	exa|treg	0.0009	-2.81604
ICAM1_aLb2 complex	exa|treg	0.0009	-0.606035
ICAM2_aLb2 complex	exa|treg	0.0009	-1.01159
TGFB1_TGFbeta receptor1	exa|treg	0.016	-1.16165
CRLF2_TSLPR	exa|treg	0.0009	-0.867752
LAMP1_FAM3C	gc|abc	0.0009	-0.614845
CD74_MIF	gc|abc	0.0009	1.57773
CD74_COPA	gc|abc	0.0009	1.42062
CD74_APP	gc|abc	0.0009	1.36289
TNF_FAS	gc|abc	0.0009	-2.01159
LTA_RIPK1	gc|abc	0.0009	-2.2863
PLXNB2_SEMA4D	gc|abc	0.0009	-1.06492
PLXNC1_SEMA7A	gc|abc	0.0009	-2.41889
PTPRC_CD22	gc|abc	0.004	0.412511
PECAM1_CD38	gc|abc	0.0009	-0.666576
FLT3_FLT3LG	gc|abc	0.004	-2.32916
CD74_MIF	gc|cdc	0.0009	1.49825
CD74_COPA	gc|cdc	0.0009	1.37573
CD74_APP	gc|cdc	0.0009	1.40817
TNF_TNFRSF1A	gc|cdc	0.0009	-2.64386
LTA_TNFRSF1A	gc|cdc	0.0009	-2.07704
TNF_FAS	gc|cdc	0.0009	-2.4112
TNF_TNFRSF1B	gc|cdc	0.0009	-1.82113
LTA_TNFRSF1B	gc|cdc	0.0009	-1.47393
LTA_RIPK1	gc|cdc	0.0009	-2.23786
LTA_LTBR	gc|cdc	0.0009	-2.24469
PLXNC1_SEMA7A	gc|cdc	0.0009	-2.68966
TNFSF9_TNFRSF9	gc|cdc	0.0009	-2.82623
ICAM1_aXb2 complex	gc|cdc	0.004	-1.7084
CD74_MIF	gc|ctl	0.0009	1.69064
CD74_COPA	gc|ctl	0.0009	1.39561
ICAM1_SPN	gc|ctl	0.0009	-1.22095
ICAM1_ITGAL	gc|ctl	0.0009	-0.72977
FAS_FASLG	gc|ctl	0.0009	-1.26534
TNF_VSIR	gc|ctl	0.0009	-1.86775
TNF_NOTCH1	gc|ctl	0.0009	-2.13289
TNF_TNFRSF1A	gc|ctl	0.0009	-2.68038
LTA_TNFRSF1A	gc|ctl	0.0009	-2.1016
TNF_TNFRSF1B	gc|ctl	0.004	-2.48197
LTA_TNFRSF1B	gc|ctl	0.0009	-1.96578
TNF_RIPK1	gc|ctl	0.0009	-2.57347
LTA_RIPK1	gc|ctl	0.0009	-2.02915
PLXNB2_SEMA4D	gc|ctl	0.0009	-0.979942
TNFSF9_ADGRG5	gc|ctl	0.0009	-2.4344
FLT3_FLT3LG	gc|ctl	0.0009	-1.73216
FCER2_aXb2 complex	gc|ctl	0.047	-1.1976
ICAM1_aXb2 complex	gc|ctl	0.0009	-1.4344
ICAM1_aLb2 complex	gc|ctl	0.0009	-0.72977
ICAM2_aLb2 complex	gc|ctl	0.0009	-0.913216
CD74_MIF	gc|exa	0.0009	1.77189
CD74_COPA	gc|exa	0.0009	1.42331
ICAM1_ITGAL	gc|exa	0.0009	-0.510457
TNF_VSIR	gc|exa	0.0009	-1.63487
FAM3C_CLEC2D	gc|exa	0.0009	-0.962969
TNF_NOTCH1	gc|exa	0.016	-2.35107
TNF_ICOS	gc|exa	0.0009	-0.438307
ICOSLG_ICOS	gc|exa	0.0009	-0.286304
TNF_FAS	gc|exa	0.0009	-1.83136
TNF_TNFRSF1B	gc|exa	0.0009	-1.1976
LTA_TNFRSF1B	gc|exa	0.0009	-0.962969
TNF_RIPK1	gc|exa	0.0009	-2.59074
LTA_RIPK1	gc|exa	0.0009	-2.04097
CD40_CD40LG	gc|exa	0.0009	-1.61264
PLXNB2_SEMA4D	gc|exa	0.0009	-1.09234
TNFSF9_TNFRSF9	gc|exa	0.0009	-1.89432
FLT3_FLT3LG	gc|exa	0.048	-2.53116
ICAM1_aLb2 complex	gc|exa	0.0009	-0.510457
ICAM2_aLb2 complex	gc|exa	0.0009	-0.666576
IL21 receptor_IL21	gc|exa	0.0009	-1.38836
CD74_MIF	gc|gc	0.0009	1.65627
CD74_COPA	gc|gc	0.0009	1.41792
TNF_FAS	gc|gc	0.0009	-1.51046
PLXNB2_SEMA4D	gc|gc	0.0009	-1.13606
PLXNC1_SEMA7A	gc|gc	0.0009	-2.2723
FLT3_FLT3LG	gc|gc	0.004	-2.4344
TGFB1_TGFbeta receptor1	gc|gc	0.0009	-0.988504
TGFB1_TGFBR3	gc|gzmk t	0.0009	-1.12658
CD74_MIF	gc|gzmk t	0.0009	1.56949
CD74_COPA	gc|gzmk t	0.0009	1.41088
ICAM1_SPN	gc|gzmk t	0.0009	-0.768568
ICAM1_ITGAL	gc|gzmk t	0.0009	-0.37146
FAS_FASLG	gc|gzmk t	0.0009	-0.951764
TNF_VSIR	gc|gzmk t	0.0009	-1.94342
TNF_NOTCH1	gc|gzmk t	0.0009	-1.9105
TNF_ICOS	gc|gzmk t	0.0009	-2.00578
ICOSLG_ICOS	gc|gzmk t	0.004	-1.5951
TNF_TNFRSF1A	gc|gzmk t	0.0009	-2.30757
LTA_TNFRSF1A	gc|gzmk t	0.0009	-1.84166
TNF_FAS	gc|gzmk t	0.0009	-2.48197
TNF_TNFRSF1B	gc|gzmk t	0.0009	-2.11404
LTA_TNFRSF1B	gc|gzmk t	0.0009	-1.699
TNF_RIPK1	gc|gzmk t	0.0009	-2.59074
LTA_RIPK1	gc|gzmk t	0.0009	-2.04097
PLXNB2_SEMA4D	gc|gzmk t	0.0009	-0.795859
FLT3_FLT3LG	gc|gzmk t	0.0009	-1.9885
ICAM1_aLb2 complex	gc|gzmk t	0.0009	-0.37146
ICAM2_aLb2 complex	gc|gzmk t	0.0009	-0.512514
CD74_MIF	gc|ki67	0.0009	1.71282
CD74_COPA	gc|ki67	0.0009	1.42868
ICAM1_SPN	gc|ki67	0.0009	-0.870387
ICAM1_ITGAL	gc|ki67	0.008	-0.85726
FAS_FASLG	gc|ki67	0.0009	-1.5187
TNF_VSIR	gc|ki67	0.008	-2.2109
TNF_DAG1	gc|ki67	0.016	-3.13289
TNF_NOTCH1	gc|ki67	0.0009	-1.8997
TNF_ICOS	gc|ki67	0.0009	-1.8365
ICOSLG_ICOS	gc|ki67	0.0009	-1.46594
TNF_TNFRSF1A	gc|ki67	0.0009	-2.699
LTA_TNFRSF1A	gc|ki67	0.0009	-2.11404
TNF_FAS	gc|ki67	0.0009	-2.4344
TNF_TNFRSF1B	gc|ki67	0.008	-2.34373
LTA_TNFRSF1B	gc|ki67	0.0009	-1.86775
TNF_RIPK1	gc|ki67	0.004	-2.57347
LTA_RIPK1	gc|ki67	0.0009	-2.02915
TNF_PTPRS	gc|ki67	0.016	-3.2109
PLXNB2_SEMA4D	gc|ki67	0.0009	-1.02915
LRP6_CKLF	gc|ki67	0.016	-1.8997
TNFSF9_TNFRSF9	gc|ki67	0.0009	-3.1078
TNFSF9_ADGRG5	gc|ki67	0.0009	-3.15843
FLT3_FLT3LG	gc|ki67	0.0009	-1.79086
ICAM1_aXb2 complex	gc|ki67	0.008	-1.67116
ICAM1_aLb2 complex	gc|ki67	0.008	-0.85726
ICAM2_aLb2 complex	gc|ki67	0.004	-1.05889
CD74_MIF	gc|macro	0.0009	1.66221
CD74_COPA	gc|macro	0.0009	1.38073
CD74_APP	gc|macro	0.0009	1.34426
TNFRSF13B_TNFSF13	gc|macro	0.0009	-0.910502
CD74_MIF	gc|mono	0.0009	1.50741
CD74_COPA	gc|mono	0.0009	1.39726
CD74_APP	gc|mono	0.0009	1.50182
ICAM1_ITGAL	gc|mono	0.0009	-0.808437
TNF_VSIR	gc|mono	0.0009	-1.4344
TNF_TNFRSF1A	gc|mono	0.0009	-1.26188
LTA_TNFRSF1A	gc|mono	0.0009	-1.01742
TNF_FAS	gc|mono	0.008	-2.72738
TNF_TNFRSF1B	gc|mono	0.0009	-1.0619
LTA_TNFRSF1B	gc|mono	0.0009	-0.846843
TNF_RIPK1	gc|mono	0.0009	-2.35845
LTA_RIPK1	gc|mono	0.0009	-1.88364
TNFRSF13B_TNFSF13	gc|mono	0.0009	-0.805913
PLXNB2_SEMA4D	gc|mono	0.0009	-0.673463
CD72_SEMA4D	gc|mono	0.019	-0.50226
LTA_LTBR	gc|mono	0.0009	-1.63487
COPA_P2RY6	gc|mono	0.0009	-1.2723
NAMPT_P2RY6	gc|mono	0.0009	-1.87832
CD48_CD244	gc|mono	0.027	-1.3474
PECAM1_CD177	gc|mono	0.004	-2.1016
FCER2_aMb2 complex	gc|mono	0.0009	-0.997117
ICAM1_aMb2 complex	gc|mono	0.0009	-1.20091
ICAM1_aXb2 complex	gc|mono	0.0009	-1.63935
ICAM1_aLb2 complex	gc|mono	0.0009	-0.808437
ICAM2_aLb2 complex	gc|mono	0.0009	-1.00289
TGFB1_TGFbeta receptor1	gc|mono	0.012	-1.13606
CD47_SIRB1 complex	gc|mono	0.0009	-0.210897
FCER2_CR2	gc|nb	0.004	-0.732165
CD74_MIF	gc|nb	0.0009	1.5145
CD74_COPA	gc|nb	0.0009	1.39012
FAM3C_CLEC2D	gc|nb	0.004	-1.22769
PLXNB2_SEMA4D	gc|nb	0.0009	-1.1488
PECAM1_CD38	gc|nb	0.0009	-1.09234
FLT3_FLT3LG	gc|nb	0.0009	-2.40354
TGFB1_TGFBR3	gc|ncd4	0.0009	-1.09851
CD74_MIF	gc|ncd4	0.0009	1.54696
CD74_COPA	gc|ncd4	0.0009	1.37351
ICAM1_SPN	gc|ncd4	0.0009	-1.29336
TNF_VSIR	gc|ncd4	0.0009	-2.08927
TNF_NOTCH1	gc|ncd4	0.0009	-2.2723
TNF_ICOS	gc|ncd4	0.0009	-1.76611
ICOSLG_ICOS	gc|ncd4	0.0009	-1.4112
CD40_CD40LG	gc|ncd4	0.0009	-1.70369
PLXNB2_SEMA4D	gc|ncd4	0.008	-1.35476
FLT3_FLT3LG	gc|ncd4	0.0009	-1.87832
CD74_MIF	gc|ncd8	0.0009	1.64893
CD74_COPA	gc|ncd8	0.0009	1.38405
ICAM1_SPN	gc|ncd8	0.035	-1.39973
TNF_VSIR	gc|ncd8	0.0009	-1.75147
TNF_NOTCH1	gc|ncd8	0.0009	-2.23786
TNF_TNFRSF1A	gc|ncd8	0.004	-2.699
LTA_TNFRSF1A	gc|ncd8	0.0009	-2.11404
LTA_TNFRSF1B	gc|ncd8	0.0009	-2.26534
LTA_RIPK1	gc|ncd8	0.0009	-2.20423
PLXNB2_SEMA4D	gc|ncd8	0.0009	-1.17788
TNFSF9_ADGRG5	gc|ncd8	0.0009	-2.86775
FLT3_FLT3LG	gc|ncd8	0.0009	-1.80591
CD74_MIF	gc|neu	0.0009	1.44784
CD74_COPA	gc|neu	0.0009	1.37072
CD74_APP	gc|neu	0.0009	1.35671
TNF_VSIR	gc|neu	0.0009	-1.67577
TNF_TNFRSF1A	gc|neu	0.0009	-1.8997
LTA_TNFRSF1A	gc|neu	0.0009	-1.53533
TNF_FAS	gc|neu	0.0009	-2.37333
TNF_TNFRSF1B	gc|neu	0.0009	-2.12658
LTA_TNFRSF1B	gc|neu	0.0009	-1.7084
PLXNB2_SEMA4D	gc|neu	0.032	-1.35845
LTA_LTBR	gc|neu	0.0009	-2.05889
PECAM1_CD177	gc|neu	0.0009	-1.78091
FCER2_aMb2 complex	gc|neu	0.004	-1.152
ICAM1_aMb2 complex	gc|neu	0.0009	-1.38082
CD74_MIF	gc|nk	0.0009	1.54251
CD74_COPA	gc|nk	0.0009	1.39726
CD74_APP	gc|nk	0.0009	1.32769
ICAM1_SPN	gc|nk	0.0009	-0.564905
ICAM1_ITGAL	gc|nk	0.0009	-0.369595
FAS_FASLG	gc|nk	0.0009	-0.841663
TNF_VSIR	gc|nk	0.0009	-2.00578
TNF_TNFRSF1A	gc|nk	0.0009	-2.29336
LTA_TNFRSF1A	gc|nk	0.0009	-1.83136
LTA_TNFRSF1B	gc|nk	0.008	-2.15843
TNF_RIPK1	gc|nk	0.024	-2.54793
LTA_RIPK1	gc|nk	0.0009	-2.01159
PLXNB2_SEMA4D	gc|nk	0.0009	-0.859876
TNFSF9_TNFRSF9	gc|nk	0.0009	-2.09542
TNFSF9_ADGRG5	gc|nk	0.008	-3.18442
CD55_ADGRE5	gc|nk	0.0009	-0.415037
CD48_CD244	gc|nk	0.0009	-0.798366
FLT3_FLT3LG	gc|nk	0.0009	-1.81097
SEMA7A_a1b1 complex	gc|nk	0.0009	-2.12029
FCER2_aMb2 complex	gc|nk	0.004	-1.13924
ICAM1_aMb2 complex	gc|nk	0.0009	-1.36959
FCER2_aXb2 complex	gc|nk	0.008	-1.08009
ICAM1_aXb2 complex	gc|nk	0.0009	-1.2969
ICAM1_aLb2 complex	gc|nk	0.0009	-0.369595
ICAM2_aLb2 complex	gc|nk	0.0009	-0.510457
CD74_MIF	gc|pc	0.0009	1.49313
CD74_COPA	gc|pc	0.0009	1.42814
TNF_VSIR	gc|pc	0.032	-2.22432
LTA_RIPK1	gc|pc	0.0009	-2.23107
CD74_MIF	gc|pdc	0.0009	1.48697
CD74_COPA	gc|pdc	0.0009	1.41034
CD74_APP	gc|pdc	0.0009	1.33971
COPA_SORT1	gc|pdc	0.0009	-1.73216
TNF_DAG1	gc|pdc	0.0009	-2.62593
TNF_NOTCH1	gc|pdc	0.048	-2.41889
TNF_TNFRSF1A	gc|pdc	0.0009	-2.46594
LTA_TNFRSF1A	gc|pdc	0.0009	-1.95456
TNF_RIPK1	gc|pdc	0.024	-2.662
LTA_RIPK1	gc|pdc	0.0009	-2.08927
TNF_PTPRS	gc|pdc	0.0009	-1.24469
PLXNB2_SEMA4D	gc|pdc	0.0009	-0.940645
COPA_P2RY6	gc|pdc	0.0009	-1.73216
NAMPT_P2RY6	gc|pdc	0.0009	-2.6529
TNFSF9_ADGRG5	gc|pdc	0.0009	-3.22432
FLT3_FLT3LG	gc|pdc	0.012	-2.39593
ICAM1_aXb2 complex	gc|pdc	0.004	-1.63039
CD74_MIF	gc|tb	0.0009	1.60265
CD74_COPA	gc|tb	0.0009	1.41468
ICAM1_ITGAL	gc|tb	0.003	-0.867752
FAS_FASLG	gc|tb	0.0009	-1.48197
TNF_VSIR	gc|tb	0.0009	-2.152
TNF_NOTCH1	gc|tb	0.0009	-2.2863
TNF_TNFRSF1A	gc|tb	0.019	-2.8365
LTA_TNFRSF1A	gc|tb	0.0009	-2.20423
TNF_TNFRSF1B	gc|tb	0.035	-2.53116
LTA_TNFRSF1B	gc|tb	0.0009	-2.00578
TNF_RIPK1	gc|tb	0.016	-2.699
LTA_RIPK1	gc|tb	0.0009	-2.11404
PLXNB2_SEMA4D	gc|tb	0.0009	-0.913216
TNFSF9_ADGRG5	gc|tb	0.0009	-3.29336
FLT3_FLT3LG	gc|tb	0.0009	-2.04692
ICAM1_aLb2 complex	gc|tb	0.003	-0.867752
ICAM2_aLb2 complex	gc|tb	0.0009	-1.07097
TGFB1_TGFBR3	gc|tfh	0.0009	-0.971431
CD74_MIF	gc|tfh	0.0009	1.59646
CD74_COPA	gc|tfh	0.0009	1.40108
ICAM1_SPN	gc|tfh	0.0009	-1.21424
ICAM1_ITGAL	gc|tfh	0.0009	-0.438307
TNF_VSIR	gc|tfh	0.0009	-1.57777
FAM3C_CLEC2D	gc|tfh	0.012	-1.23107
TNF_NOTCH1	gc|tfh	0.0009	-1.76611
TNF_ICOS	gc|tfh	0.0009	-0.541618
ICOSLG_ICOS	gc|tfh	0.0009	-0.378944
TNF_TNFRSF1A	gc|tfh	0.0009	-2.46594
LTA_TNFRSF1A	gc|tfh	0.0009	-1.95456
TNF_FAS	gc|tfh	0.0009	-1.9105
CD40_CD40LG	gc|tfh	0.0009	-0.99137
TNFSF9_TNFRSF9	gc|tfh	0.0009	-3.04692
FLT3_FLT3LG	gc|tfh	0.0009	-2.1976
ICAM1_aLb2 complex	gc|tfh	0.0009	-0.438307
ICAM2_aLb2 complex	gc|tfh	0.0009	-0.586406
IL21 receptor_IL21	gc|tfh	0.0009	-1.2723
CRLF2_TSLPR	gc|tfh	0.036	-0.957356
TGFB1_TGFBR3	gc|th1	0.004	-1.12973
CD74_MIF	gc|th1	0.0009	1.57676
CD74_COPA	gc|th1	0.0009	1.41954
ICAM1_SPN	gc|th1	0.0009	-0.621488
ICAM1_ITGAL	gc|th1	0.0009	-0.673463
TNF_VSIR	gc|th1	0.0009	-1.42663
TNF_NOTCH1	gc|th1	0.0009	-2.07097
TNF_ICOS	gc|th1	0.0009	-0.413115
ICOSLG_ICOS	gc|th1	0.0009	-0.263612
TNF_TNFRSF1A	gc|th1	0.004	-2.49818
LTA_TNFRSF1A	gc|th1	0.0009	-1.98279
TNF_FAS	gc|th1	0.0009	-2.50635
TNF_TNFRSF1B	gc|th1	0.0009	-2.05889
LTA_TNFRSF1B	gc|th1	0.0009	-1.65745
CD40_CD40LG	gc|th1	0.0009	-1.32916
PLXNB2_SEMA4D	gc|th1	0.0009	-1.06492
LRP6_CKLF	gc|th1	0.024	-1.82113
FLT3_FLT3LG	gc|th1	0.0009	-1.61264
ICAM1_aLb2 complex	gc|th1	0.0009	-0.673463
ICAM2_aLb2 complex	gc|th1	0.0009	-0.84944
CD74_MIF	gc|th17	0.0009	1.5656
CD74_COPA	gc|th17	0.0009	1.41468
CD74_APP	gc|th17	0.0009	1.33285
ICAM1_SPN	gc|th17	0.0009	-0.736966
ICAM1_ITGAL	gc|th17	0.0009	-0.650635
TNF_VSIR	gc|th17	0.0009	-1.63039
TNF_NOTCH1	gc|th17	0.0009	-2.24469
TNF_ICOS	gc|th17	0.0009	-1.15521
ICOSLG_ICOS	gc|th17	0.0009	-0.913216
TNF_TNFRSF1A	gc|th17	0.0009	-2.2723
LTA_TNFRSF1A	gc|th17	0.0009	-1.82113
TNF_TNFRSF1B	gc|th17	0.0009	-2.29336
LTA_TNFRSF1B	gc|th17	0.0009	-1.83136
CD40_CD40LG	gc|th17	0.0009	-2.01742
PLXNB2_SEMA4D	gc|th17	0.0009	-1.25498
TNFSF9_ADGRG5	gc|th17	0.0009	-2.25154
SELL_SELPLG	gc|th17	0.048	0.0356239
FLT3_FLT3LG	gc|th17	0.0009	-1.63039
ICAM1_aLb2 complex	gc|th17	0.0009	-0.650635
ICAM2_aLb2 complex	gc|th17	0.0009	-0.823677
LAMP1_FAM3C	gc|treg	0.0009	-0.778432
CD74_MIF	gc|treg	0.0009	1.60549
CD74_COPA	gc|treg	0.0009	1.4163
ICAM1_ITGAL	gc|treg	0.0009	-0.780909
TNF_VSIR	gc|treg	0.0009	-1.68038
FAM3C_CLEC2D	gc|treg	0.02	-1.25498
TNF_NOTCH1	gc|treg	0.0009	-1.68038
TNF_ICOS	gc|treg	0.0009	-0.682696
ICOSLG_ICOS	gc|treg	0.0009	-0.504305
TNF_FAS	gc|treg	0.0009	-2.23786
TNF_TNFRSF1B	gc|treg	0.0009	-1.34373
LTA_TNFRSF1B	gc|treg	0.0009	-1.0862
LTA_RIPK1	gc|treg	0.0009	-2.17137
TNF_PTPRS	gc|treg	0.0009	-2.6529
PLXNB2_SEMA4D	gc|treg	0.0009	-1.0862
TNFSF9_TNFRSF9	gc|treg	0.0009	-1.31115
FLT3_FLT3LG	gc|treg	0.0009	-2.04692
ICAM1_aLb2 complex	gc|treg	0.0009	-0.780909
ICAM2_aLb2 complex	gc|treg	0.0009	-0.971431
TGFB1_TGFbeta receptor1	gc|treg	0.004	-1.08009
CRTAM_CADM1	gzmk t|abc	0.0009	-2.50635
LAMP1_FAM3C	gzmk t|abc	0.0009	-0.72738
PDCD1_FAM3C	gzmk t|abc	0.0009	-0.42082
PDCD1_CD274	gzmk t|abc	0.0009	-1.39214
PDCD1_PDCD1LG2	gzmk t|abc	0.0009	-1.2969
TNFRSF1A_GRN	gzmk t|abc	0.0009	-0.9771
TNFRSF1B_GRN	gzmk t|abc	0.0009	-0.897006
ICAM1_SPN	gzmk t|abc	0.004	-1.27928
ADORA2A_NAMPT	gzmk t|abc	0.0009	-2.54793
CCL4_SLC7A1	gzmk t|abc	0.0009	-0.739372
TNFSF10_RIPK1	gzmk t|abc	0.008	-2.82623
PTPRC_CD22	gzmk t|abc	0.0009	0.861558
CD28_CD80	gzmk t|abc	0.0009	-0.416962
CTLA4_CD80	gzmk t|abc	0.0009	-1.83136
CD28_CD86	gzmk t|abc	0.0009	-0.318326
CTLA4_CD86	gzmk t|abc	0.0009	-1.58208
CD6_ALCAM	gzmk t|abc	0.0009	-1.01742
THY1_aMb2 complex	gzmk t|abc	0.0009	-0.152003
ICAM1_aMb2 complex	gzmk t|abc	0.0009	-1.80591
IFNG_Type II IFNR	gzmk t|abc	0.0009	-1.41504
CRLF2_TSLPR	gzmk t|abc	0.032	-0.957356
PDCD1_FAM3C	gzmk t|cdc	0.0009	-1.13289
PDCD1_CD274	gzmk t|cdc	0.0009	-1.19429
TNFRSF1A_GRN	gzmk t|cdc	0.0009	-1.2969
TNFRSF1B_GRN	gzmk t|cdc	0.0009	-1.1976
ADORA2A_NAMPT	gzmk t|cdc	0.0009	-2.4112
CCL4_CCR5	gzmk t|cdc	0.0009	-0.746616
TNFSF10_RIPK1	gzmk t|cdc	0.0009	-2.76611
CD96_NECTIN1	gzmk t|cdc	0.0009	-2.1078
CXCR6_CXCL16	gzmk t|cdc	0.0009	-0.800877
SEMA4A_PLXND1	gzmk t|cdc	0.0009	-2.01742
PTPRC_CD22	gzmk t|cdc	0.0009	0.319618
CD28_CD86	gzmk t|cdc	0.0009	-0.440263
CTLA4_CD86	gzmk t|cdc	0.0009	-1.89432
CD6_ALCAM	gzmk t|cdc	0.0009	-0.894322
THY1_aXb2 complex	gzmk t|cdc	0.0009	-0.00868224
ICAM1_aXb2 complex	gzmk t|cdc	0.0009	-1.39593
IL15 receptor_IL15	gzmk t|cdc	0.0009	-0.703689
IFNG_Type II IFNR	gzmk t|cdc	0.0009	-1.32193
PDCD1_FAM3C	gzmk t|ctl	0.0009	-1.28983
TNFRSF1A_GRN	gzmk t|ctl	0.0009	-2.35845
TNFRSF1B_GRN	gzmk t|ctl	0.048	-2.16488
ICAM1_SPN	gzmk t|ctl	0.0009	-0.99137
ICAM1_ITGAL	gzmk t|ctl	0.0009	-0.562772
TNFRSF1A_FASLG	gzmk t|ctl	0.0009	-1.90509
FAS_FASLG	gzmk t|ctl	0.0009	-2.03505
ADORA2A_NAMPT	gzmk t|ctl	0.0009	-2.71786
CCL4_CCR5	gzmk t|ctl	0.0009	-0.336428
CCL4_SLC7A1	gzmk t|ctl	0.0009	-0.793357
TNFSF10_RIPK1	gzmk t|ctl	0.0009	-2.47393
PTPRC_CD22	gzmk t|ctl	0.0009	0.312665
SELL_SELPLG	gzmk t|ctl	0.0009	0.209141
THY1_aXb2 complex	gzmk t|ctl	0.0009	0.0813396
ICAM1_aXb2 complex	gzmk t|ctl	0.0009	-1.17137
CD8 receptor_LCK	gzmk t|ctl	0.0009	0.326537
ICAM1_aLb2 complex	gzmk t|ctl	0.0009	-0.562772
CRLF2_TSLPR	gzmk t|ctl	0.0009	-0.968605
CCL4_CCR8	gzmk t|exa	0.0009	-0.506353
PDCD1_PDCD1LG2	gzmk t|exa	0.0009	-1.23107
TNFRSF1A_GRN	gzmk t|exa	0.0009	-1.51457
TNFRSF1B_GRN	gzmk t|exa	0.0009	-1.39973
ICAM1_SPN	gzmk t|exa	0.0009	-1.21759
ICAM1_ITGAL	gzmk t|exa	0.0009	-0.365871
ADORA2A_NAMPT	gzmk t|exa	0.004	-2.63487
FAM3C_CLEC2D	gzmk t|exa	0.0009	-1.16165
TNFSF10_RIPK1	gzmk t|exa	0.0009	-2.49005
PDGFB_LRP1	gzmk t|exa	0.0009	-2.35107
CD6_ALCAM	gzmk t|exa	0.0009	-0.91866
CD8 receptor_LCK	gzmk t|exa	0.0009	0.351628
ICAM1_aLb2 complex	gzmk t|exa	0.0009	-0.365871
IL21 receptor_IL21	gzmk t|exa	0.0009	-1.72738
CRLF2_TSLPR	gzmk t|exa	0.004	-0.894322
PDCD1_FAM3C	gzmk t|gc	0.0009	-0.940645
ADORA2A_NAMPT	gzmk t|gc	0.0009	-2.4344
CCL4_SLC7A1	gzmk t|gc	0.0009	-0.717857
PTPRC_CD22	gzmk t|gc	0.0009	0.653519
CD28_CD86	gzmk t|gc	0.0009	-0.438307
CTLA4_CD86	gzmk t|gc	0.0009	-1.88897
CD6_ALCAM	gzmk t|gc	0.0009	-1.08927
THY1_aVb3 complex	gzmk t|gc	0.0009	-0.132894
NKG2D II receptor_ULBP3	gzmk t|gc	0.0009	-2.53116
IFNG_Type II IFNR	gzmk t|gc	0.0009	-1.58641
PDCD1_FAM3C	gzmk t|gzmk t	0.0009	-1.13606
ICAM1_SPN	gzmk t|gzmk t	0.0009	-0.597278
ICAM1_ITGAL	gzmk t|gzmk t	0.0009	-0.239566
TNFRSF1A_FASLG	gzmk t|gzmk t	0.0009	-1.44222
FAS_FASLG	gzmk t|gzmk t	0.0009	-1.53533
CCL4_CCR5	gzmk t|gzmk t	0.0009	0.219091
TNFSF10_RIPK1	gzmk t|gzmk t	0.0009	-2.49005
ADORA2A_ENTPD1	gzmk t|gzmk t	0.0009	-2.37333
CD8 receptor_LCK	gzmk t|gzmk t	0.0009	0.380729
ICAM1_aLb2 complex	gzmk t|gzmk t	0.0009	-0.239566
CRLF2_TSLPR	gzmk t|gzmk t	0.0009	-0.76366
PDCD1_FAM3C	gzmk t|ki67	0.0009	-1.00578
PDCD1_CD274	gzmk t|ki67	0.0009	-1.36216
TNFRSF1A_GRN	gzmk t|ki67	0.0009	-1.65745
TNFRSF1B_GRN	gzmk t|ki67	0.0009	-1.53533
ICAM1_SPN	gzmk t|ki67	0.0009	-0.687335
ICAM1_ITGAL	gzmk t|ki67	0.0009	-0.675765
TNFRSF1A_FASLG	gzmk t|ki67	0.0009	-2.32193
FAS_FASLG	gzmk t|ki67	0.0009	-2.49818
ADORA2A_NAMPT	gzmk t|ki67	0.0009	-2.53952
CCL4_CCR5	gzmk t|ki67	0.0009	-0.508403
CCL4_SLC7A1	gzmk t|ki67	0.0009	-0.691989
TNFSF10_RIPK1	gzmk t|ki67	0.0009	-2.47393
ADORA2A_ENTPD1	gzmk t|ki67	0.0009	-2.73697
PTPRC_CD22	gzmk t|ki67	0.0009	0.388465
CD6_ALCAM	gzmk t|ki67	0.0009	-1.08009
THY1_aVb3 complex	gzmk t|ki67	0.0009	-0.177882
THY1_aXb2 complex	gzmk t|ki67	0.0009	0.00288251
ICAM1_aXb2 complex	gzmk t|ki67	0.0009	-1.36587
CD8 receptor_LCK	gzmk t|ki67	0.0009	0.0662614
ICAM1_aLb2 complex	gzmk t|ki67	0.0009	-0.675765
NKG2D II receptor_ULBP3	gzmk t|ki67	0.032	-2.74662
CRLF2_TSLPR	gzmk t|ki67	0.0009	-0.818579
PDCD1_FAM3C	gzmk t|macro	0.0009	-1.152
CXCR3_CXCL9	gzmk t|macro	0.0009	-0.92139
DPP4_CXCL9	gzmk t|macro	0.0009	-1.33643
TNFRSF1A_GRN	gzmk t|macro	0.0009	-1.13924
TNFRSF1B_GRN	gzmk t|macro	0.0009	-1.0499
CCR2_CCL8	gzmk t|macro	0.0009	-0.831358
CCR5_CCL8	gzmk t|macro	0.0009	-0.0969617
CCR2_CCL7	gzmk t|macro	0.0009	-1.31473
CCR5_CCL7	gzmk t|macro	0.0009	-0.369595
PTPRC_CD22	gzmk t|macro	0.0009	0.37629
SPN_SIGLEC1	gzmk t|macro	0.0009	-0.905088
IFNG_Type II IFNR	gzmk t|macro	0.0009	-1.56918
PDCD1_FAM3C	gzmk t|mono	0.0009	-1.2969
CXCR3_CXCL9	gzmk t|mono	0.0009	-0.793357
DPP4_CXCL9	gzmk t|mono	0.0009	-1.16812
PDCD1_CD274	gzmk t|mono	0.0009	-1.04692
TNFRSF1A_GRN	gzmk t|mono	0.0009	-0.444184
TNFRSF1B_GRN	gzmk t|mono	0.0009	-0.390245
ICAM1_SPN	gzmk t|mono	0.0009	-1.39214
ICAM1_ITGAL	gzmk t|mono	0.0009	-0.632629
ADORA2A_NAMPT	gzmk t|mono	0.0009	-1.88364
CCL4_CCR5	gzmk t|mono	0.0009	-0.606035
TNFSF10_RIPK1	gzmk t|mono	0.0009	-2.2723
PDGFB_LRP1	gzmk t|mono	0.0009	-0.957356
CXCR6_CXCL16	gzmk t|mono	0.0009	-1.45403
SEMA4A_PLXND1	gzmk t|mono	0.0009	-2.1016
COPA_P2RY6	gzmk t|mono	0.0009	-1.31833
ADORA2A_ENTPD1	gzmk t|mono	0.0009	-2.57347
PTPRC_CD22	gzmk t|mono	0.012	0.290424
CD48_CD244	gzmk t|mono	0.0009	-0.751465
CD28_CD86	gzmk t|mono	0.0009	-0.597278
CTLA4_CD86	gzmk t|mono	0.0009	-2.37333
CD6_ALCAM	gzmk t|mono	0.0009	-1.04692
THY1_aMb2 complex	gzmk t|mono	0.0009	0.166073
ICAM1_aMb2 complex	gzmk t|mono	0.0009	-0.974262
THY1_aXb2 complex	gzmk t|mono	0.0009	0.0129262
ICAM1_aXb2 complex	gzmk t|mono	0.0009	-1.34008
ICAM1_aLb2 complex	gzmk t|mono	0.0009	-0.632629
IL15 receptor_IL15	gzmk t|mono	0.0009	-0.929611
IFNG_Type II IFNR	gzmk t|mono	0.0009	-0.746616
CD47_SIRB1 complex	gzmk t|mono	0.0009	-0.14401
CRLF2_TSLPR	gzmk t|mono	0.0009	-0.821126
PDCD1_FAM3C	gzmk t|nb	0.0009	-0.798366
CCL4_CNR2	gzmk t|nb	0.0009	-0.668868
PTPRC_CD22	gzmk t|nb	0.0009	0.773996
IFNG_Type II IFNR	gzmk t|nb	0.0009	-1.24127
CRLF2_TSLPR	gzmk t|nb	0.0009	-0.937878
PDCD1_FAM3C	gzmk t|ncd4	0.0009	-1.0145
ICAM1_SPN	gzmk t|ncd4	0.0009	-1.05289
ICAM1_ITGAL	gzmk t|ncd4	0.0009	-0.805913
CD8 receptor_LCK	gzmk t|ncd4	0.0009	0.195348
ICAM1_aLb2 complex	gzmk t|ncd4	0.0009	-0.805913
PDCD1_FAM3C	gzmk t|ncd8	0.0009	-1.05589
ICAM1_SPN	gzmk t|ncd8	0.0009	-1.14242
ICAM1_ITGAL	gzmk t|ncd8	0.0009	-0.965784
CCL4_SLC7A1	gzmk t|ncd8	0.0009	-0.810966
TNFSF10_RIPK1	gzmk t|ncd8	0.0009	-2.71786
SELL_SELPLG	gzmk t|ncd8	0.0009	0.0593553
CD8 receptor_LCK	gzmk t|ncd8	0.0009	0.269033
ICAM1_aLb2 complex	gzmk t|ncd8	0.0009	-0.965784
TNFRSF1A_GRN	gzmk t|neu	0.0009	-1.39973
TNFRSF1B_GRN	gzmk t|neu	0.0009	-1.2969
ICAM1_ITGAL	gzmk t|neu	0.0009	-0.741783
ADORA2A_NAMPT	gzmk t|neu	0.0009	-2.29336
ADORA2A_ENTPD1	gzmk t|neu	0.0009	-2.20423
PTPRC_CD22	gzmk t|neu	0.004	0.371838
CD48_CD244	gzmk t|neu	0.0009	-0.865122
THY1_aMb2 complex	gzmk t|neu	0.0009	0.100305
ICAM1_aMb2 complex	gzmk t|neu	0.0009	-1.12658
ICAM1_aLb2 complex	gzmk t|neu	0.0009	-0.741783
IFNG_Type II IFNR	gzmk t|neu	0.0009	-1.39973
CRLF2_TSLPR	gzmk t|neu	0.024	-0.91866
PDCD1_FAM3C	gzmk t|nk	0.0009	-1.24469
PDCD1_CD274	gzmk t|nk	0.0009	-1.32554
PDCD1_PDCD1LG2	gzmk t|nk	0.0009	-1.32916
ICAM1_SPN	gzmk t|nk	0.0009	-0.415037
ICAM1_ITGAL	gzmk t|nk	0.0009	-0.237864
TNFRSF1A_FASLG	gzmk t|nk	0.0009	-1.28983
FAS_FASLG	gzmk t|nk	0.0009	-1.36959
ADORA2A_NAMPT	gzmk t|nk	0.0009	-2.45799
CCL4_CCR5	gzmk t|nk	0.0009	-0.222633
CCL4_SLC7A1	gzmk t|nk	0.0009	-0.808437
TNFSF10_RIPK1	gzmk t|nk	0.0009	-2.45008
CD48_CD244	gzmk t|nk	0.0009	-0.365871
SELL_SELPLG	gzmk t|nk	0.0009	0.199123
THY1_aMb2 complex	gzmk t|nk	0.0009	0.104337
ICAM1_aMb2 complex	gzmk t|nk	0.0009	-1.11716
THY1_aXb2 complex	gzmk t|nk	0.0009	0.129613
ICAM1_aXb2 complex	gzmk t|nk	0.0009	-1.05889
CD8 receptor_LCK	gzmk t|nk	0.0009	-0.00433459
ICAM1_aLb2 complex	gzmk t|nk	0.0009	-0.237864
CRLF2_TSLPR	gzmk t|nk	0.048	-0.926865
PDCD1_FAM3C	gzmk t|pc	0.0009	-1.36587
PDCD1_CD274	gzmk t|pc	0.0009	-1.36587
TNFRSF1A_GRN	gzmk t|pc	0.0009	-1.63935
TNFRSF1B_GRN	gzmk t|pc	0.0009	-1.5187
ICAM1_SPN	gzmk t|pc	0.012	-1.41889
CCL4_SLC7A1	gzmk t|pc	0.0009	-0.805913
TNFSF10_RIPK1	gzmk t|pc	0.0009	-2.75633
ADORA2A_ENTPD1	gzmk t|pc	0.0009	-1.79586
CD6_ALCAM	gzmk t|pc	0.0009	-0.902389
IL15 receptor_IL15	gzmk t|pc	0.0009	-0.968605
PDCD1_FAM3C	gzmk t|pdc	0.0009	-0.724993
TNFRSF1A_GRN	gzmk t|pdc	0.0009	0.0813396
TNFRSF1B_GRN	gzmk t|pdc	0.0009	0.119024
ICAM1_SPN	gzmk t|pdc	0.0009	-1.24127
ICAM1_ITGAL	gzmk t|pdc	0.015	-0.888969
ADORA2A_NAMPT	gzmk t|pdc	0.0009	-2.50635
CCL4_CCR5	gzmk t|pdc	0.0009	-0.533242
COPA_SORT1	gzmk t|pdc	0.0009	-1.79586
TNFSF10_RIPK1	gzmk t|pdc	0.0009	-2.55639
COPA_P2RY6	gzmk t|pdc	0.0009	-1.79586
CD48_CD244	gzmk t|pdc	0.0009	-0.915936
SELL_SELPLG	gzmk t|pdc	0.012	0.0962619
CD6_ALCAM	gzmk t|pdc	0.0009	-0.988504
THY1_aVb3 complex	gzmk t|pdc	0.0009	-0.0543923
THY1_aXb2 complex	gzmk t|pdc	0.0009	0.0143553
ICAM1_aXb2 complex	gzmk t|pdc	0.0009	-1.33279
ICAM1_aLb2 complex	gzmk t|pdc	0.015	-0.888969
IFNG_Type II IFNR	gzmk t|pdc	0.0009	-1.54372
PDCD1_FAM3C	gzmk t|tb	0.0009	-0.971431
TNFRSF1A_GRN	gzmk t|tb	0.028	-2.2863
TNFRSF1B_GRN	gzmk t|tb	0.036	-2.09542
ICAM1_SPN	gzmk t|tb	0.0009	-1.17137
ICAM1_ITGAL	gzmk t|tb	0.0009	-0.685014
TNFRSF1A_FASLG	gzmk t|tb	0.0009	-2.25154
FAS_FASLG	gzmk t|tb	0.0009	-2.41889
ADORA2A_NAMPT	gzmk t|tb	0.0009	-2.699
CCL4_CCR5	gzmk t|tb	0.0009	-0.475936
CCL4_SLC7A1	gzmk t|tb	0.0009	-0.790859
CCL4_CNR2	gzmk t|tb	0.0009	-0.741783
TNFSF10_RIPK1	gzmk t|tb	0.0009	-2.59074
PTPRC_CD22	gzmk t|tb	0.0009	0.563646
THY1_aXb2 complex	gzmk t|tb	0.0009	-0.107803
ICAM1_aXb2 complex	gzmk t|tb	0.0009	-1.66658
CD8 receptor_LCK	gzmk t|tb	0.0009	0.0285692
ICAM1_aLb2 complex	gzmk t|tb	0.0009	-0.685014
IFNG_Type II IFNR	gzmk t|tb	0.0009	-1.49411
CRLF2_TSLPR	gzmk t|tb	0.0009	-0.852042
PDCD1_FAM3C	gzmk t|tfh	0.0009	-0.831358
TNFRSF1A_GRN	gzmk t|tfh	0.0009	-2.06492
TNFRSF1B_GRN	gzmk t|tfh	0.0009	-1.90509
ICAM1_SPN	gzmk t|tfh	0.0009	-0.985645
ICAM1_ITGAL	gzmk t|tfh	0.0009	-0.300448
CD8 receptor_LCK	gzmk t|tfh	0.0009	0.405992
ICAM1_aLb2 complex	gzmk t|tfh	0.0009	-0.300448
IL21 receptor_IL21	gzmk t|tfh	0.0009	-1.58208
IFNG_Type II IFNR	gzmk t|tfh	0.0009	-1.59946
CRLF2_TSLPR	gzmk t|tfh	0.0009	-0.646112
PDCD1_FAM3C	gzmk t|th1	0.0009	-0.899695
TNFRSF1A_GRN	gzmk t|th1	0.0009	-1.95456
TNFRSF1B_GRN	gzmk t|th1	0.004	-1.80591
ICAM1_SPN	gzmk t|th1	0.0009	-0.465938
ICAM1_ITGAL	gzmk t|th1	0.0009	-0.512514
THY1_aVb3 complex	gzmk t|th1	0.0009	-0.121863
CD8 receptor_LCK	gzmk t|th1	0.0009	0.259423
ICAM1_aLb2 complex	gzmk t|th1	0.0009	-0.512514
CRLF2_TSLPR	gzmk t|th1	0.02	-0.924125
PDCD1_FAM3C	gzmk t|th17	0.0009	-1.26882
TNFRSF1A_GRN	gzmk t|th17	0.048	-2.23786
ICAM1_SPN	gzmk t|th17	0.0009	-0.56918
ICAM1_ITGAL	gzmk t|th17	0.0009	-0.492079
NOTCH1_JAG1	gzmk t|th17	0.0009	-1.92687
SEMA4A_PLXND1	gzmk t|th17	0.0009	-1.46196
SELL_SELPLG	gzmk t|th17	0.0009	0.261832
THY1_aVb3 complex	gzmk t|th17	0.0009	-0.0664274
ICAM1_aLb2 complex	gzmk t|th17	0.0009	-0.492079
IFNG_Type II IFNR	gzmk t|th17	0.0009	-1.54372
CRLF2_TSLPR	gzmk t|th17	0.019	-0.946194
CCL4_CCR8	gzmk t|treg	0.0009	-0.498179
LAMP1_FAM3C	gzmk t|treg	0.0009	-0.905088
PDCD1_FAM3C	gzmk t|treg	0.0009	-0.562772
PDCD1_CD274	gzmk t|treg	0.0009	-1.26882
PDCD1_PDCD1LG2	gzmk t|treg	0.0009	-1.09542
TNFRSF1A_GRN	gzmk t|treg	0.0009	-2.13289
TNFRSF1B_GRN	gzmk t|treg	0.004	-1.96578
ICAM1_SPN	gzmk t|treg	0.0009	-1.17788
ICAM1_ITGAL	gzmk t|treg	0.0009	-0.608232
TNFSF10_RIPK1	gzmk t|treg	0.0009	-2.67116
ADORA2A_ENTPD1	gzmk t|treg	0.0009	-2.54793
CD8 receptor_LCK	gzmk t|treg	0.0009	0.265437
ICAM1_aLb2 complex	gzmk t|treg	0.0009	-0.608232
CRLF2_TSLPR	gzmk t|treg	0.0009	-0.739372
CRTAM_CADM1	ki67|abc	0.0009	-3.02327
LAMP1_FAM3C	ki67|abc	0.0009	-0.537424
PDCD1_FAM3C	ki67|abc	0.0009	-0.891643
ADGRG5_FAM3C	ki67|abc	0.0009	-1.05589
PDCD1_CD274	ki67|abc	0.02	-2.53116
PDCD1_PDCD1LG2	ki67|abc	0.0009	-2.33643
TNFRSF1A_GRN	ki67|abc	0.0009	-1.12029
TNFRSF1B_GRN	ki67|abc	0.0009	-0.99137
ADORA2A_NAMPT	ki67|abc	0.0009	-2.50635
CCL4_SLC7A1	ki67|abc	0.0009	-2.2863
TNF_FAS	ki67|abc	0.0009	-2.15843
TNFSF10_RIPK1	ki67|abc	0.028	-2.86775
PLXNC1_SEMA7A	ki67|abc	0.0009	-2.46594
PTPRC_CD22	ki67|abc	0.0009	0.634129
CD28_CD80	ki67|abc	0.0009	-1.0499
CTLA4_CD80	ki67|abc	0.0009	-2.05889
CD28_CD86	ki67|abc	0.0009	-0.899695
CTLA4_CD86	ki67|abc	0.0009	-1.76611
PECAM1_CD38	ki67|abc	0.0009	-0.68966
CD6_ALCAM	ki67|abc	0.0009	-1.77103
THY1_aMb2 complex	ki67|abc	0.0009	-0.148801
PDCD1_CD274	ki67|cdc	0.0009	-2.12658
TNFRSF1A_GRN	ki67|cdc	0.0009	-1.47794
TNFRSF1B_GRN	ki67|cdc	0.0009	-1.31473
ADORA2A_NAMPT	ki67|cdc	0.0009	-2.38082
[truncated: 4,551 more rows]

## Sheet: Table S5D
Table S5D. Cell-cell interaction pairs in OE group.
pair	clusters	pvalue	mean
LAMP1_FAM3C	abc|abc	0.0009	-0.691989
CD74_MIF	abc|abc	0.0009	1.68437
CD74_COPA	abc|abc	0.0009	1.55778
CD74_APP	abc|abc	0.0009	1.47975
FAM3C_CLEC2D	abc|abc	0.0009	-0.577767
TNF_FAS	abc|abc	0.0009	-2.1976
TNF_RIPK1	abc|abc	0.0009	-2.59074
LTA_RIPK1	abc|abc	0.0009	-2.4344
CD72_SEMA4D	abc|abc	0.0009	-0.394032
PLXNC1_SEMA7A	abc|abc	0.0009	-2.32193
PTPRC_CD22	abc|abc	0.0009	0.231432
CTLA4_CD80	abc|abc	0.0009	-2.18442
CTLA4_CD86	abc|abc	0.0009	-1.88364
PECAM1_CD38	abc|abc	0.0009	-0.573467
CD80_CD274	abc|cdc	0.0009	-1.57347
CD74_MIF	abc|cdc	0.0009	1.6663
CD74_COPA	abc|cdc	0.0009	1.54151
CD74_APP	abc|cdc	0.0009	1.59264
FAM3C_CLEC2D	abc|cdc	0.0009	-1.01742
TNF_ICOS	abc|cdc	0.004	-2.34373
ICOSLG_ICOS	abc|cdc	0.023	-2.32193
TNF_TNFRSF1A	abc|cdc	0.0009	-2.2863
LTA_TNFRSF1A	abc|cdc	0.0009	-2.15843
TNF_FAS	abc|cdc	0.0009	-2.4344
TNF_TNFRSF1B	abc|cdc	0.0009	-1.85204
LTA_TNFRSF1B	abc|cdc	0.0009	-1.76121
LTA_RIPK1	abc|cdc	0.0009	-2.5649
TNF_PTPRS	abc|cdc	0.0009	-2.78588
CD72_SEMA4D	abc|cdc	0.0009	-0.307573
LTA_LTBR	abc|cdc	0.0009	-2.79586
PLXNC1_SEMA7A	abc|cdc	0.0009	-2.13289
COPA_P2RY6	abc|cdc	0.0009	-1.55216
NAMPT_P2RY6	abc|cdc	0.0009	-2.61706
CTLA4_CD80	abc|cdc	0.0009	-2.46594
CTLA4_CD86	abc|cdc	0.0009	-1.80088
ICAM1_aXb2 complex	abc|cdc	0.0009	-1.38458
CD74_MIF	abc|ctl	0.0009	1.7583
CD74_COPA	abc|ctl	0.0009	1.51954
CD74_APP	abc|ctl	0.0009	1.45786
ICAM1_ITGAL	abc|ctl	0.023	-0.736966
FAS_FASLG	abc|ctl	0.0009	-1.54372
TNF_VSIR	abc|ctl	0.0009	-1.73216
FAM3C_CLEC2D	abc|ctl	0.0009	-1.04394
TNF_NOTCH1	abc|ctl	0.0009	-2.04097
TNF_TNFRSF1A	abc|ctl	0.0009	-2.42663
LTA_TNFRSF1A	abc|ctl	0.0009	-2.2863
TNF_FAS	abc|ctl	0.0009	-2.96578
TNF_TNFRSF1B	abc|ctl	0.0009	-2.47393
LTA_TNFRSF1B	abc|ctl	0.0009	-2.32916
TNF_RIPK1	abc|ctl	0.0009	-2.48197
LTA_RIPK1	abc|ctl	0.0009	-2.33643
PLXNB2_SEMA4D	abc|ctl	0.0009	-1.16488
CD72_SEMA4D	abc|ctl	0.0009	-0.0573917
ACKR2_CCL4	abc|ctl	0.0009	-1.96578
CD55_ADGRE5	abc|ctl	0.008	-1.22095
TNFRSF8_TNFSF8	abc|ctl	0.0009	-1.80088
ICAM1_aLb2 complex	abc|ctl	0.023	-0.736966
CD80_CD274	abc|exa	0.0009	-2.14561
CD74_MIF	abc|exa	0.0009	1.83026
ICAM1_AREG	abc|exa	0.0009	-1.87303
CD74_COPA	abc|exa	0.0009	1.52907
ICAM1_ITGAL	abc|exa	0.012	-0.524915
TNF_VSIR	abc|exa	0.0009	-1.02327
FAM3C_CLEC2D	abc|exa	0.0009	-0.639355
TNF_NOTCH1	abc|exa	0.004	-1.77103
TNF_ICOS	abc|exa	0.0009	-0.217591
ICOSLG_ICOS	abc|exa	0.0009	-0.210897
TNF_FAS	abc|exa	0.0009	-2.38082
TNF_TNFRSF1B	abc|exa	0.0009	-1.77103
LTA_TNFRSF1B	abc|exa	0.0009	-1.68501
CD40_CD40LG	abc|exa	0.0009	-1.3474
CD72_SEMA4D	abc|exa	0.0009	-0.236164
TNFRSF8_TNFSF8	abc|exa	0.0009	-0.795859
ICAM1_aLb2 complex	abc|exa	0.012	-0.524915
ICAM2_aLb2 complex	abc|exa	0.012	-0.768568
IL21 receptor_IL21	abc|exa	0.0009	-0.899695
LAMP1_FAM3C	abc|gc	0.0009	-1.20423
CD74_MIF	abc|gc	0.0009	1.80116
CD74_COPA	abc|gc	0.0009	1.54547
FAM3C_CLEC2D	abc|gc	0.0009	-1.1078
TNF_FAS	abc|gc	0.0009	-1.29336
CD72_SEMA4D	abc|gc	0.0009	-0.166503
PLXNC1_SEMA7A	abc|gc	0.0009	-1.92687
PTPRC_CD22	abc|gc	0.008	0.153157
CTLA4_CD86	abc|gc	0.0009	-2.11404
TGFB1_TGFbeta receptor1	abc|gc	0.0009	-1.30045
TGFB1_TGFBR3	abc|gzmk t	0.0009	-1.21424
CD74_MIF	abc|gzmk t	0.0009	1.69243
CD74_COPA	abc|gzmk t	0.0009	1.52507
ICAM1_SPN	abc|gzmk t	0.0009	-0.739372
ICAM1_ITGAL	abc|gzmk t	0.0009	-0.558517
FAS_FASLG	abc|gzmk t	0.0009	-1.79086
TNF_VSIR	abc|gzmk t	0.0009	-1.45799
FAM3C_CLEC2D	abc|gzmk t	0.0009	-0.913216
TNF_NOTCH1	abc|gzmk t	0.0009	-1.93788
TNF_ICOS	abc|gzmk t	0.0009	-1.662
ICOSLG_ICOS	abc|gzmk t	0.0009	-1.64837
TNF_TNFRSF1A	abc|gzmk t	0.0009	-2.46594
LTA_TNFRSF1A	abc|gzmk t	0.0009	-2.32193
TNF_FAS	abc|gzmk t	0.0009	-2.30045
TNF_TNFRSF1B	abc|gzmk t	0.0009	-2
LTA_TNFRSF1B	abc|gzmk t	0.0009	-1.89432
TNF_RIPK1	abc|gzmk t	0.016	-2.7084
LTA_RIPK1	abc|gzmk t	0.0009	-2.53952
PLXNB2_SEMA4D	abc|gzmk t	0.0009	-1.35845
CD72_SEMA4D	abc|gzmk t	0.0009	-0.142417
ACKR2_CCL4	abc|gzmk t	0.0009	-0.899695
CCR1_CCL18	abc|gzmk t	0.0009	-1.31115
ADORA2A_ENTPD1	abc|gzmk t	0.0009	-2.26534
PECAM1_CD38	abc|gzmk t	0.0009	-1.8997
ICAM1_aLb2 complex	abc|gzmk t	0.0009	-0.558517
ICAM2_aLb2 complex	abc|gzmk t	0.0009	-0.810966
CD74_MIF	abc|ki67	0.0009	1.82863
CD74_COPA	abc|ki67	0.0009	1.56365
CD74_APP	abc|ki67	0.0009	1.45786
ICAM1_SPN	abc|ki67	0.0009	-0.668868
FAS_FASLG	abc|ki67	0.004	-2.05289
FAM3C_CLEC2D	abc|ki67	0.0009	-0.935117
TNF_NOTCH1	abc|ki67	0.0009	-1.90509
TNF_ICOS	abc|ki67	0.0009	-1.81097
ICOSLG_ICOS	abc|ki67	0.0009	-1.79586
TNF_TNFRSF1A	abc|ki67	0.0009	-2.29336
LTA_TNFRSF1A	abc|ki67	0.0009	-2.16488
TNF_FAS	abc|ki67	0.0009	-2.67116
TNF_TNFRSF1B	abc|ki67	0.0009	-2.35107
LTA_TNFRSF1B	abc|ki67	0.0009	-2.21759
TNF_RIPK1	abc|ki67	0.0009	-2.29336
LTA_RIPK1	abc|ki67	0.0009	-2.16488
PLXNB2_SEMA4D	abc|ki67	0.0009	-1.2109
CD72_SEMA4D	abc|ki67	0.0009	-0.077041
ACKR2_CCL4	abc|ki67	0.0009	-2.1976
CD55_ADGRE5	abc|ki67	0.0009	-1.1047
TNFRSF8_TNFSF8	abc|ki67	0.0009	-1.99424
CD80_CD274	abc|macro	0.0009	-2.03505
CD74_MIF	abc|macro	0.0009	1.82823
CD74_COPA	abc|macro	0.0009	1.47457
CD74_APP	abc|macro	0.0009	1.4957
ADORA2A_NAMPT	abc|macro	0.04	-2.38836
FAM3C_CLEC2D	abc|macro	0.0009	-1.22769
TNF_TNFRSF1A	abc|macro	0.032	-2.54793
LTA_TNFRSF1A	abc|macro	0.0009	-2.40354
TNF_RIPK1	abc|macro	0.016	-2.59074
LTA_RIPK1	abc|macro	0.0009	-2.4344
TNFRSF13B_TNFSF13	abc|macro	0.0009	-0.392137
CD72_SEMA4D	abc|macro	0.0009	-0.516636
ACKR2_CCL8	abc|macro	0.0009	-1.32554
CCR1_CCL8	abc|macro	0.0009	-1.24127
CTLA4_CD86	abc|macro	0.0009	-1.78588
SPN_SIGLEC1	abc|macro	0.0009	-1.78091
PECAM1_CD38	abc|macro	0.0009	-1.49005
CD80_CD274	abc|mono	0.0009	-1.98279
CD74_MIF	abc|mono	0.0009	1.63134
CD74_COPA	abc|mono	0.0009	1.5758
CD74_APP	abc|mono	0.0009	1.70044
ADORA2A_NAMPT	abc|mono	0.0009	-2.08314
TNF_VSIR	abc|mono	0.0009	-0.821126
GRN_SORT1	abc|mono	0.0009	-1.38458
COPA_SORT1	abc|mono	0.0009	-1.46594
FAM3C_CLEC2D	abc|mono	0.0009	-1.04097
TNF_TNFRSF1A	abc|mono	0.0009	-0.979942
LTA_TNFRSF1A	abc|mono	0.0009	-0.929611
TNF_FAS	abc|mono	0.0009	-2.68038
TNF_TNFRSF1B	abc|mono	0.0009	-0.965784
LTA_TNFRSF1B	abc|mono	0.0009	-0.913216
TNF_RIPK1	abc|mono	0.0009	-2.27928
LTA_RIPK1	abc|mono	0.0009	-2.152
TNFRSF13B_TNFSF13	abc|mono	0.0009	-0.351074
PLXNB2_SEMA4D	abc|mono	0.0009	-0.859876
CD72_SEMA4D	abc|mono	0.0009	0.0935602
LTA_LTBR	abc|mono	0.0009	-1.80591
ACKR2_CCL4	abc|mono	0.0009	-2.39593
ACKR2_CCL2	abc|mono	0.0009	-2.55639
COPA_P2RY6	abc|mono	0.0009	-0.994241
NAMPT_P2RY6	abc|mono	0.0009	-1.62593
APP_FPR2	abc|mono	0.0009	-2.35107
CD55_ADGRE5	abc|mono	0.0009	-0.816037
CD48_CD244	abc|mono	0.008	-1.25154
CTLA4_CD86	abc|mono	0.0009	-2.29336
PECAM1_CD38	abc|mono	0.0009	-1.90509
PECAM1_CD177	abc|mono	0.0009	-2.11404
ICAM1_aMb2 complex	abc|mono	0.0009	-0.793357
ICAM1_aXb2 complex	abc|mono	0.0009	-1.49818
TGFB1_TGFbeta receptor1	abc|mono	0.0009	-1.1976
CD47_SIRB1 complex	abc|mono	0.0009	0.243669
CRLF2_TSLPR	abc|mono	0.0009	-0.76366
LAMP1_FAM3C	abc|nb	0.0009	-1.13606
CD74_MIF	abc|nb	0.0009	1.60975
CD74_COPA	abc|nb	0.0009	1.50741
FAM3C_CLEC2D	abc|nb	0.0009	-0.75877
PLXNB2_SEMA4D	abc|nb	0.0009	-1.38836
CD72_SEMA4D	abc|nb	0.0009	-0.155213
PTPRC_CD22	abc|nb	0.0009	0.189034
PECAM1_CD38	abc|nb	0.0009	-0.9771
CD74_MIF	abc|ncd4	0.0009	1.61636
CD74_COPA	abc|ncd4	0.0009	1.52206
TNF_VSIR	abc|ncd4	0.0009	-1.61706
FAM3C_CLEC2D	abc|ncd4	0.0009	-1.04692
TNF_NOTCH1	abc|ncd4	0.0009	-2.00578
TNF_ICOS	abc|ncd4	0.0009	-1.45008
ICOSLG_ICOS	abc|ncd4	0.0009	-1.43831
CD40_CD40LG	abc|ncd4	0.0009	-1.92139
CD72_SEMA4D	abc|ncd4	0.0009	-0.177882
TNFRSF8_TNFSF8	abc|ncd4	0.004	-2.05289
CD74_MIF	abc|ncd8	0.0009	1.71194
CD74_COPA	abc|ncd8	0.0009	1.50386
FAS_FASLG	abc|ncd8	0.0009	-1.98279
TNF_VSIR	abc|ncd8	0.011	-1.93236
FAM3C_CLEC2D	abc|ncd8	0.0009	-0.99137
TNF_TNFRSF1A	abc|ncd8	0.0009	-2.57347
LTA_TNFRSF1A	abc|ncd8	0.0009	-2.41889
LTA_RIPK1	abc|ncd8	0.004	-2.662
CD72_SEMA4D	abc|ncd8	0.0009	-0.190997
TNFRSF8_TNFSF8	abc|ncd8	0.0009	-2.17137
CD74_MIF	abc|neu	0.0009	1.62574
CD74_COPA	abc|neu	0.0009	1.49365
CD74_APP	abc|neu	0.0009	1.64524
ADORA2A_NAMPT	abc|neu	0.027	-2.33643
TNF_VSIR	abc|neu	0.0009	-0.888969
GRN_SORT1	abc|neu	0.0009	-1.53533
COPA_SORT1	abc|neu	0.0009	-1.62593
TNF_NOTCH1	abc|neu	0.004	-2.00578
TNF_TNFRSF1A	abc|neu	0.0009	-0.902389
LTA_TNFRSF1A	abc|neu	0.0009	-0.852042
TNF_FAS	abc|neu	0.0009	-2.25843
TNF_TNFRSF1B	abc|neu	0.0009	-1.83136
LTA_TNFRSF1B	abc|neu	0.0009	-1.74178
TNF_RIPK1	abc|neu	0.0009	-2.2109
LTA_RIPK1	abc|neu	0.0009	-2.08927
CD72_SEMA4D	abc|neu	0.0009	-0.195946
LTA_LTBR	abc|neu	0.0009	-2.08314
ACKR2_CCL4	abc|neu	0.0009	-1.58641
CCR1_CCL18	abc|neu	0.0009	-1.51457
ADORA2A_ENTPD1	abc|neu	0.0009	-1.06492
APP_FPR2	abc|neu	0.0009	-1.18771
CD55_ADGRE5	abc|neu	0.044	-1.14561
CD48_CD244	abc|neu	0.028	-1.2863
SELL_SELPLG	abc|neu	0.0009	0.621993
PECAM1_CD177	abc|neu	0.0009	-0.91866
ICAM1_aMb2 complex	abc|neu	0.0009	-0.508403
TGFB1_TGFbeta receptor1	abc|neu	0.004	-1.35107
CD47_SIRB1 complex	abc|neu	0.0009	-0.101598
CRLF2_TSLPR	abc|neu	0.0009	-0.691989
CD74_MIF	abc|nk	0.0009	1.65535
CD74_COPA	abc|nk	0.0009	1.584
ICAM1_SPN	abc|nk	0.0009	-0.526992
ICAM1_ITGAL	abc|nk	0.04	-0.50226
FAS_FASLG	abc|nk	0.0009	-1.54793
TNF_VSIR	abc|nk	0.048	-1.63039
FAM3C_CLEC2D	abc|nk	0.0009	-0.680382
CD72_SEMA4D	abc|nk	0.0009	-0.0985055
CCR1_CCL18	abc|nk	0.0009	-2.02915
CD55_ADGRE5	abc|nk	0.0009	-0.430509
CD48_CD244	abc|nk	0.0009	-0.535332
SEMA7A_a1b1 complex	abc|nk	0.0009	-2.49818
ICAM1_aXb2 complex	abc|nk	0.0009	-1.28983
ICAM1_aLb2 complex	abc|nk	0.04	-0.50226
CD80_CD274	abc|pc	0.0009	-2.17137
CD74_MIF	abc|pc	0.0009	1.61212
CD74_COPA	abc|pc	0.0009	1.5724
CD74_APP	abc|pc	0.0009	1.43669
NRP2_VEGFA	abc|pc	0.0009	-2.87832
TNF_FAS	abc|pc	0.0009	-2.76611
LTA_RIPK1	abc|pc	0.012	-2.77596
CD72_SEMA4D	abc|pc	0.0009	-0.531156
PLXNC1_SEMA7A	abc|pc	0.0009	-2.9885
ADORA2A_ENTPD1	abc|pc	0.0009	-1.8997
LAMP1_FAM3C	abc|pdc	0.0009	-0.968605
CD74_MIF	abc|pdc	0.0009	1.59932
CD74_COPA	abc|pdc	0.0009	1.57483
CD74_APP	abc|pdc	0.0009	1.47871
ADORA2A_NAMPT	abc|pdc	0.004	-2.22432
FAM3C_CLEC2D	abc|pdc	0.0009	-0.99137
TNF_DAG1	abc|pdc	0.0009	-3
LTA_TNFRSF1A	abc|pdc	0.004	-2.52284
LTA_TNFRSF1B	abc|pdc	0.02	-2.42663
TNF_RIPK1	abc|pdc	0.016	-2.59074
LTA_RIPK1	abc|pdc	0.0009	-2.44222
TNF_PTPRS	abc|pdc	0.0009	-1.77596
PLXNB2_SEMA4D	abc|pdc	0.0009	-0.965784
CD72_SEMA4D	abc|pdc	0.0009	0.0398403
LTA_LTBR	abc|pdc	0.0009	-2.8365
ACKR2_CCL4	abc|pdc	0.008	-2.4112
PLXNC1_SEMA7A	abc|pdc	0.0009	-2.50635
COPA_P2RY6	abc|pdc	0.0009	-1.63935
NAMPT_P2RY6	abc|pdc	0.0009	-2.80591
PECAM1_CD38	abc|pdc	0.004	-1.85204
ICAM1_aXb2 complex	abc|pdc	0.0009	-1.62149
TGFB1_TGFbeta receptor1	abc|pdc	0.0009	-1.2863
LAMP1_FAM3C	abc|tb	0.031	-1.32916
CD74_MIF	abc|tb	0.0009	1.73985
CD74_COPA	abc|tb	0.0009	1.52306
CD74_APP	abc|tb	0.0009	1.45207
FAS_FASLG	abc|tb	0.0009	-1.8625
FAM3C_CLEC2D	abc|tb	0.0009	-0.91866
TNF_NOTCH1	abc|tb	0.0009	-2.01742
LTA_TNFRSF1A	abc|tb	0.008	-2.6529
TNF_FAS	abc|tb	0.0009	-2.72738
TNF_TNFRSF1B	abc|tb	0.012	-2.46594
LTA_TNFRSF1B	abc|tb	0.0009	-2.32193
TNF_RIPK1	abc|tb	0.0009	-2.57347
LTA_RIPK1	abc|tb	0.0009	-2.41889
PLXNB2_SEMA4D	abc|tb	0.0009	-1.20756
CD72_SEMA4D	abc|tb	0.0009	-0.07552
ACKR2_CCL4	abc|tb	0.0009	-1.79086
PECAM1_CD38	abc|tb	0.0009	-1.52284
TGFB1_TGFBR3	abc|tfh	0.0009	-1.32554
LAMP1_FAM3C	abc|tfh	0.0009	-1.1976
CD80_CD274	abc|tfh	0.0009	-2.14561
CD74_MIF	abc|tfh	0.0009	1.71061
CD74_COPA	abc|tfh	0.0009	1.55876
ICAM1_ITGAL	abc|tfh	0.0009	-0.56918
TNF_VSIR	abc|tfh	0.0009	-1.52699
FAM3C_CLEC2D	abc|tfh	0.0009	-0.612637
TNF_NOTCH1	abc|tfh	0.0009	-1.74178
TNF_ICOS	abc|tfh	0.0009	-0.242977
ICOSLG_ICOS	abc|tfh	0.0009	-0.237864
TNF_TNFRSF1A	abc|tfh	0.036	-2.64386
LTA_TNFRSF1A	abc|tfh	0.004	-2.48197
TNF_FAS	abc|tfh	0.0009	-1.95456
CD40_CD40LG	abc|tfh	0.0009	-1.08314
PLXNB2_SEMA4D	abc|tfh	0.032	-1.35107
CD72_SEMA4D	abc|tfh	0.0009	-0.140826
TNFRSF8_TNFSF8	abc|tfh	0.0009	-0.826233
ICAM1_aLb2 complex	abc|tfh	0.0009	-0.56918
ICAM2_aLb2 complex	abc|tfh	0.004	-0.823677
IL21 receptor_IL21	abc|tfh	0.0009	-1.27579
CRLF2_TSLPR	abc|tfh	0.039	-0.924125
TGFB1_TGFBR3	abc|th1	0.004	-1.41504
LAMP1_FAM3C	abc|th1	0.0009	-1.1976
CD74_MIF	abc|th1	0.0009	1.71984
CD74_COPA	abc|th1	0.0009	1.53605
ICAM1_SPN	abc|th1	0.0009	-0.756331
ICAM1_ITGAL	abc|th1	0.015	-0.586406
TNF_VSIR	abc|th1	0.004	-1.68038
FAM3C_CLEC2D	abc|th1	0.0009	-1.04692
TNF_NOTCH1	abc|th1	0.003	-2.02327
TNF_ICOS	abc|th1	0.0009	-0.204233
ICOSLG_ICOS	abc|th1	0.0009	-0.199255
TNF_TNFRSF1A	abc|th1	0.024	-2.53952
LTA_TNFRSF1A	abc|th1	0.0009	-2.39593
TNF_TNFRSF1B	abc|th1	0.004	-2.2109
LTA_TNFRSF1B	abc|th1	0.0009	-2.08927
TNF_RIPK1	abc|th1	0.023	-2.60823
LTA_RIPK1	abc|th1	0.0009	-2.45799
CD40_CD40LG	abc|th1	0.0009	-1.28983
CD72_SEMA4D	abc|th1	0.0009	-0.21927
TNFRSF8_TNFSF8	abc|th1	0.0009	-0.92139
ICAM1_aLb2 complex	abc|th1	0.015	-0.586406
ICAM2_aLb2 complex	abc|th1	0.004	-0.844251
CRLF2_TSLPR	abc|th1	0.044	-0.8863
TGFB1_TGFBR3	abc|th17	0.008	-1.40736
CD80_CD274	abc|th17	0.0009	-2.2863
CD74_MIF	abc|th17	0.0009	1.68392
CD74_COPA	abc|th17	0.0009	1.57483
CD74_APP	abc|th17	0.0009	1.45365
ICAM1_SPN	abc|th17	0.0009	-0.732165
ICAM1_ITGAL	abc|th17	0.004	-0.518701
TNF_VSIR	abc|th17	0.0009	-1.35845
FAM3C_CLEC2D	abc|th17	0.0009	-1.18115
TNF_NOTCH1	abc|th17	0.012	-2.07097
TNF_ICOS	abc|th17	0.0009	-0.72738
ICOSLG_ICOS	abc|th17	0.0009	-0.720232
TNF_TNFRSF1A	abc|th17	0.0009	-2.02327
LTA_TNFRSF1A	abc|th17	0.0009	-1.91594
LTA_TNFRSF1B	abc|th17	0.02	-2.30045
CD40_CD40LG	abc|th17	0.0009	-1.94342
CD72_SEMA4D	abc|th17	0.0009	-0.176251
SELL_SELPLG	abc|th17	0.036	0.469886
ICAM1_aLb2 complex	abc|th17	0.004	-0.518701
ICAM2_aLb2 complex	abc|th17	0.008	-0.76366
LAMP1_FAM3C	abc|treg	0.0009	-1.00289
CD80_CD274	abc|treg	0.0009	-2.25154
CD74_MIF	abc|treg	0.0009	1.72683
ICAM1_AREG	abc|treg	0.011	-1.94898
CD74_COPA	abc|treg	0.0009	1.54745
TNF_VSIR	abc|treg	0.0009	-1.6529
FAM3C_CLEC2D	abc|treg	0.0009	-0.880976
TNF_NOTCH1	abc|treg	0.0009	-1.73697
TNF_ICOS	abc|treg	0.0009	-0.254978
ICOSLG_ICOS	abc|treg	0.0009	-0.249822
TNF_FAS	abc|treg	0.0009	-2.38082
TNF_TNFRSF1B	abc|treg	0.0009	-0.982791
LTA_TNFRSF1B	abc|treg	0.0009	-0.929611
TNF_PTPRS	abc|treg	0.0009	-2.76611
PLXNB2_SEMA4D	abc|treg	0.028	-1.38082
CD72_SEMA4D	abc|treg	0.0009	-0.153607
TNFRSF8_TNFSF8	abc|treg	0.0009	-2.05889
TGFB1_TGFbeta receptor1	abc|treg	0.0009	-1.24469
CRLF2_TSLPR	abc|treg	0.0009	-0.736966
FFAR2_FAM3C	cdc|abc	0.0009	-0.929611
LAMP1_FAM3C	cdc|abc	0.0009	-0.172994
ADGRG5_FAM3C	cdc|abc	0.0009	-1.25498
FFAR2_TNF	cdc|abc	0.0009	-2.05889
CD74_MIF	cdc|abc	0.0009	1.44201
TNFRSF1A_GRN	cdc|abc	0.0009	-1.26188
TNFRSF1B_GRN	cdc|abc	0.0009	-1.03209
CD74_COPA	cdc|abc	0.0009	1.29042
CD74_APP	cdc|abc	0.0009	1.19661
ICAM1_SPN	cdc|abc	0.0009	-0.831358
ADORA2A_NAMPT	cdc|abc	0.0009	-2.05889
FAM3C_CLEC2D	cdc|abc	0.0009	-1.48197
PLXNC1_SEMA7A	cdc|abc	0.0009	-1.41889
PTPRC_CD22	cdc|abc	0.0009	0.290424
FLT3_FLT3LG	cdc|abc	0.0009	-1.27928
LTBR_LTB	cdc|abc	0.0009	0.210389
VCAM1_a4b1 complex	cdc|abc	0.0009	-1.68038
VCAM1_a4b7 complex	cdc|abc	0.0009	-1.68038
CADM3_CADM1	cdc|cdc	0.0009	-2.48197
CADM1_CADM1	cdc|cdc	0.0009	-2.8997
NECTIN1_CADM3	cdc|cdc	0.0009	-2.22432
L1CAM_L1CAM	cdc|cdc	0.0009	-2.78588
FFAR2_FAM3C	cdc|cdc	0.0009	-2.23107
LAMP1_FAM3C	cdc|cdc	0.0009	-0.800877
CD80_CD274	cdc|cdc	0.0009	-1.75147
CD74_MIF	cdc|cdc	0.0009	1.42062
TNFRSF1A_GRN	cdc|cdc	0.0009	-1.03505
TNFRSF1B_GRN	cdc|cdc	0.0009	-0.836501
CD74_COPA	cdc|cdc	0.0009	1.27143
CD74_APP	cdc|cdc	0.0009	1.33285
ICAM1_SPN	cdc|cdc	0.0009	-0.873027
ADORA2A_NAMPT	cdc|cdc	0.0009	-2.08314
CD1D_LILRB2	cdc|cdc	0.0009	-2.73697
ICOSLG_ICOS	cdc|cdc	0.0009	-1.22769
CCL22_DPP4	cdc|cdc	0.0009	-0.979942
CXCR6_CXCL16	cdc|cdc	0.0009	-1.07704
SEMA4A_PLXND1	cdc|cdc	0.0009	-1.79586
PLXNC1_SEMA7A	cdc|cdc	0.0009	-1.31115
COPA_P2RY6	cdc|cdc	0.0009	-1.699
NAMPT_P2RY6	cdc|cdc	0.0009	-2.6529
IL1B_ADRB2	cdc|cdc	0.0009	-2.44222
IL15_IL15RA	cdc|cdc	0.0009	-2.44222
FLT3_FLT3LG	cdc|cdc	0.0009	-1.35845
VCAM1_a4b1 complex	cdc|cdc	0.0009	-1.40736
VCAM1_a4b7 complex	cdc|cdc	0.0009	-1.40736
ICAM1_aMb2 complex	cdc|cdc	0.0009	-1.1078
ICAM1_aXb2 complex	cdc|cdc	0.0009	-0.685014
FFAR2_FAM3C	cdc|ctl	0.0009	-2.16488
LAMP1_FAM3C	cdc|ctl	0.0009	-0.773491
CD74_MIF	cdc|ctl	0.0009	1.52907
TNFRSF1B_GRN	cdc|ctl	0.004	-1.87303
CD74_COPA	cdc|ctl	0.0009	1.24489
CD74_APP	cdc|ctl	0.0009	1.16993
ICAM1_SPN	cdc|ctl	0.0009	-0.584241
ICAM1_ITGAL	cdc|ctl	0.0009	-0.253257
TNFRSF1A_FASLG	cdc|ctl	0.0009	-1.59946
FAS_FASLG	cdc|ctl	0.0009	-1.68966
ADORA2A_NAMPT	cdc|ctl	0.0009	-2.23786
CCL22_DPP4	cdc|ctl	0.0009	-1.74178
PLXNB2_SEMA4D	cdc|ctl	0.0009	-1.074
LRP6_CKLF	cdc|ctl	0.0009	-2.09542
ADORA2A_ENTPD1	cdc|ctl	0.0009	-2.21759
IL1B_ADRB2	cdc|ctl	0.0009	-2.191
FLT3_FLT3LG	cdc|ctl	0.0009	-1.1047
XCR1_XCL2	cdc|ctl	0.0009	-2.74662
ICAM1_aXb2 complex	cdc|ctl	0.0009	-1.11716
CD8 receptor_LCK	cdc|ctl	0.04	0.332278
ICAM1_aLb2 complex	cdc|ctl	0.0009	-0.253257
F11R_aLb2 complex	cdc|ctl	0.0009	-0.962969
FFAR2_FAM3C	cdc|exa	0.0009	-1.91594
LAMP1_FAM3C	cdc|exa	0.0009	-0.675765
FFAR2_TNF	cdc|exa	0.0009	-1.84166
CD80_CD274	cdc|exa	0.0009	-2.41889
CD74_MIF	cdc|exa	0.0009	1.61259
ICAM1_AREG	cdc|exa	0.0009	-0.968605
TNFRSF1A_GRN	cdc|exa	0.0009	-1.25843
TNFRSF1B_GRN	cdc|exa	0.0009	-1.02915
CD74_COPA	cdc|exa	0.0009	1.25641
ICAM1_SPN	cdc|exa	0.0009	-0.526992
ICAM1_ITGAL	cdc|exa	0.0009	-0.0985055
ADORA2A_NAMPT	cdc|exa	0.004	-2.1016
FAM3C_CLEC2D	cdc|exa	0.015	-1.59946
ICOSLG_ICOS	cdc|exa	0.0009	0.125651
CD40_CD40LG	cdc|exa	0.0009	-1.02327
CSF1R_CSF1	cdc|exa	0.0009	-1.72261
LTBR_LTB	cdc|exa	0.0009	0.128293
VCAM1_a4b1 complex	cdc|exa	0.0009	-1.41504
VCAM1_a4b7 complex	cdc|exa	0.0009	-1.41504
BMPR1A_BMPR2_BMP7	cdc|exa	0.0009	-2.42663
CD8 receptor_LCK	cdc|exa	0.02	0.448901
ICAM1_aLb2 complex	cdc|exa	0.0009	-0.0985055
F11R_aLb2 complex	cdc|exa	0.0009	-0.717857
IL21 receptor_IL21	cdc|exa	0.0009	-0.862496
FFAR2_FAM3C	cdc|gc	0.0009	-1.55639
LAMP1_FAM3C	cdc|gc	0.0009	-0.510457
FFAR2_TNF	cdc|gc	0.0009	-2.29336
CD74_MIF	cdc|gc	0.0009	1.5787
TNFRSF1B_GRN	cdc|gc	0.024	-1.8997
CD74_COPA	cdc|gc	0.0009	1.2762
ADORA2A_NAMPT	cdc|gc	0.0009	-2.08314
PLXNB2_SEMA4D	cdc|gc	0.008	-1.30757
PLXNC1_SEMA7A	cdc|gc	0.0009	-1.191
PTPRC_CD22	cdc|gc	0.0009	0.215368
FLT3_FLT3LG	cdc|gc	0.0009	-1.45799
L1CAM_aVb3 complex	cdc|gc	0.0009	-2.81604
NKG2D II receptor_ULBP3	cdc|gc	0.0009	-2.47393
TGFB1_TGFbeta receptor1	cdc|gc	0.004	-1.38458
TGFB1_TGFBR3	cdc|gzmk t	0.0009	-1.2969
FFAR2_FAM3C	cdc|gzmk t	0.0009	-1.8997
LAMP1_FAM3C	cdc|gzmk t	0.0009	-0.666576
CD74_MIF	cdc|gzmk t	0.0009	1.45154
CD74_COPA	cdc|gzmk t	0.0009	1.25157
ICAM1_SPN	cdc|gzmk t	0.0009	-0.254978
ICAM1_ITGAL	cdc|gzmk t	0.0009	-0.123434
TNFRSF1A_FASLG	cdc|gzmk t	0.004	-1.8625
FAS_FASLG	cdc|gzmk t	0.0009	-1.96578
ICOSLG_ICOS	cdc|gzmk t	0.0009	-0.873027
CCL22_DPP4	cdc|gzmk t	0.0009	-1.55639
PLXNB2_SEMA4D	cdc|gzmk t	0.0009	-1.25498
ADORA2A_ENTPD1	cdc|gzmk t	0.0009	-1.9105
IL1B_ADRB2	cdc|gzmk t	0.004	-2.32916
FLT3_FLT3LG	cdc|gzmk t	0.0009	-1.23447
LTBR_LTB	cdc|gzmk t	0.0009	-0.0543923
XCR1_XCL2	cdc|gzmk t	0.0009	-2.04097
VCAM1_a4b1 complex	cdc|gzmk t	0.0009	-0.139236
VCAM1_a4b7 complex	cdc|gzmk t	0.0009	-0.139236
CD8 receptor_LCK	cdc|gzmk t	0.004	0.40163
ICAM1_aLb2 complex	cdc|gzmk t	0.0009	-0.123434
F11R_aLb2 complex	cdc|gzmk t	0.0009	-0.756331
L1CAM_L1CAM	cdc|ki67	0.0009	-3.22432
FFAR2_FAM3C	cdc|ki67	0.0009	-1.8365
LAMP1_FAM3C	cdc|ki67	0.0009	-0.639355
FFAR2_TNF	cdc|ki67	0.0009	-2.1016
CD74_MIF	cdc|ki67	0.0009	1.61117
TNFRSF1A_GRN	cdc|ki67	0.0009	-1.77103
TNFRSF1B_GRN	cdc|ki67	0.0009	-1.45799
CD74_COPA	cdc|ki67	0.0009	1.29807
CD74_APP	cdc|ki67	0.0009	1.16928
ICAM1_SPN	cdc|ki67	0.0009	-0.204233
ICAM1_ITGAL	cdc|ki67	0.0009	-0.293359
ADORA2A_NAMPT	cdc|ki67	0.0009	-2.15843
ICOSLG_ICOS	cdc|ki67	0.0009	-0.957356
CCL22_CCR4	cdc|ki67	0.0009	-2.04692
CCL22_DPP4	cdc|ki67	0.0009	-1.67577
PLXNB2_SEMA4D	cdc|ki67	0.0009	-1.11716
LRP6_CKLF	cdc|ki67	0.0009	-1.87303
ADORA2A_ENTPD1	cdc|ki67	0.0009	-2.25154
IL1B_ADRB2	cdc|ki67	0.0009	-2.30045
FLT3_FLT3LG	cdc|ki67	0.0009	-1.074
XCR1_XCL2	cdc|ki67	0.0009	-2.699
L1CAM_aVb3 complex	cdc|ki67	0.0009	-2.93236
VCAM1_a4b1 complex	cdc|ki67	0.008	-2.39593
VCAM1_a4b7 complex	cdc|ki67	0.008	-2.39593
ICAM1_aXb2 complex	cdc|ki67	0.0009	-1.11092
ICAM1_aLb2 complex	cdc|ki67	0.0009	-0.293359
F11R_aLb2 complex	cdc|ki67	0.0009	-1.02915
NKG2D II receptor_ULBP3	cdc|ki67	0.0009	-2.08927
FFAR2_FAM3C	cdc|macro	0.0009	-2.04097
LAMP1_FAM3C	cdc|macro	0.0009	-0.724993
DPP4_CXCL9	cdc|macro	0.0009	-0.841663
CD80_CD274	cdc|macro	0.0009	-2.2863
CD74_MIF	cdc|macro	0.0009	1.61023
TNFRSF1A_GRN	cdc|macro	0.0009	-0.473931
TNFRSF1B_GRN	cdc|macro	0.0009	-0.336428
CD74_COPA	cdc|macro	0.0009	1.1903
CD74_APP	cdc|macro	0.0009	1.21599
ICAM1_SPN	cdc|macro	0.048	-1.04097
ADORA2A_NAMPT	cdc|macro	0.0009	-2.00578
TNFRSF13B_TNFSF13	cdc|macro	0.0009	-1.41504
CCR2_CCL8	cdc|macro	0.0009	-1.20091
CCR5_CCL8	cdc|macro	0.0009	-1.44615
SPN_SIGLEC1	cdc|macro	0.024	-1.85726
FFAR2_FAM3C	cdc|mono	0.0009	-2.15843
LAMP1_FAM3C	cdc|mono	0.0009	-0.773491
DPP4_CXCL9	cdc|mono	0.0009	-1.11716
CD80_CD274	cdc|mono	0.0009	-2.22432
CD74_MIF	cdc|mono	0.0009	1.37907
TNFRSF1A_GRN	cdc|mono	0.0009	-0.0694519
TNFRSF1B_GRN	cdc|mono	0.0009	0.0356239
CD74_COPA	cdc|mono	0.0009	1.31208
CD74_APP	cdc|mono	0.0009	1.46048
ICAM1_SPN	cdc|mono	0.0009	-0.687335
ICAM1_ITGAL	cdc|mono	0.0009	-0.373327
ADORA2A_NAMPT	cdc|mono	0.0009	-1.76611
CD1D_LILRB2	cdc|mono	0.0009	-3
GRN_SORT1	cdc|mono	0.0009	-1.13924
COPA_SORT1	cdc|mono	0.0009	-1.59946
TNFRSF13B_TNFSF13	cdc|mono	0.0009	-1.33643
CCL22_DPP4	cdc|mono	0.0009	-1.52699
PLXNB2_SEMA4D	cdc|mono	0.0009	-0.785875
CD72_SEMA4D	cdc|mono	0.004	-0.785875
SEMA4A_PLXND1	cdc|mono	0.0009	-1.86775
COPA_P2RY6	cdc|mono	0.0009	-1.09234
NAMPT_P2RY6	cdc|mono	0.0009	-1.64386
ADORA2A_ENTPD1	cdc|mono	0.004	-2.14561
IL1B_ADRB2	cdc|mono	0.0009	-2.12658
ANXA1_FPR2	cdc|mono	0.0009	-2.32916
APP_FPR2	cdc|mono	0.0009	-1.24127
CD48_CD244	cdc|mono	0.0009	-1.07704
IL15_IL15RA	cdc|mono	0.0009	-2.80591
FLT3_FLT3LG	cdc|mono	0.0009	-1.41889
VCAM1_a4b1 complex	cdc|mono	0.0009	-0.971431
VCAM1_a4b7 complex	cdc|mono	0.0009	-0.971431
L1CAM_a5b1 complex	cdc|mono	0.0009	-2.61706
ICAM1_aMb2 complex	cdc|mono	0.0009	-0.293359
ICAM1_aXb2 complex	cdc|mono	0.0009	-0.753896
ICAM1_aLb2 complex	cdc|mono	0.0009	-0.373327
F11R_aLb2 complex	cdc|mono	0.008	-1.16488
TGFB1_TGFbeta receptor1	cdc|mono	0.0009	-1.27928
CD47_SIRB1 complex	cdc|mono	0.0009	0.411426
CRLF2_TSLPR	cdc|mono	0.0009	-0.734563
FFAR2_FAM3C	cdc|nb	0.0009	-1.46993
LAMP1_FAM3C	cdc|nb	0.0009	-0.467932
ADGRG5_FAM3C	cdc|nb	0.008	-1.97143
CD74_MIF	cdc|nb	0.0009	1.35332
CD74_COPA	cdc|nb	0.0009	1.2302
FAM3C_CLEC2D	cdc|nb	0.044	-1.84166
CCL22_DPP4	cdc|nb	0.0009	-1.73697
PLXNB2_SEMA4D	cdc|nb	0.0009	-1.28279
LRP6_CKLF	cdc|nb	0.047	-2.17137
IL1B_ADRB2	cdc|nb	0.0009	-1.66658
PTPRC_CD22	cdc|nb	0.0009	0.249749
LTBR_LTB	cdc|nb	0.0009	0.289244
VCAM1_a4b1 complex	cdc|nb	0.0009	-1.68501
VCAM1_a4b7 complex	cdc|nb	0.0009	-1.68501
FFAR2_FAM3C	cdc|ncd4	0.0009	-1.84684
LAMP1_FAM3C	cdc|ncd4	0.0009	-0.643856
CD74_MIF	cdc|ncd4	0.0009	1.36121
CD74_COPA	cdc|ncd4	0.0009	1.24793
ICAM1_SPN	cdc|ncd4	0.0009	-0.522841
ICAM1_ITGAL	cdc|ncd4	0.0009	-0.314733
ICOSLG_ICOS	cdc|ncd4	0.0009	-0.746616
CD40_CD40LG	cdc|ncd4	0.0009	-1.46196
CCL22_DPP4	cdc|ncd4	0.0009	-1.49411
PLXNB2_SEMA4D	cdc|ncd4	0.004	-1.33279
FLT3_FLT3LG	cdc|ncd4	0.0009	-1.22769
LTBR_LTB	cdc|ncd4	0.0009	0.0579701
VCAM1_a4b1 complex	cdc|ncd4	0.0009	-1.26188
VCAM1_a4b7 complex	cdc|ncd4	0.0009	-1.26188
ICAM1_aLb2 complex	cdc|ncd4	0.0009	-0.314733
F11R_aLb2 complex	cdc|ncd4	0.0009	-1.0619
CD74_MIF	cdc|ncd8	0.0009	1.47457
CD74_COPA	cdc|ncd8	0.0009	1.22589
ICAM1_SPN	cdc|ncd8	0.0009	-0.768568
ICAM1_ITGAL	cdc|ncd8	0.0009	-0.461959
FAS_FASLG	cdc|ncd8	0.047	-2.18442
CCL22_DPP4	cdc|ncd8	0.0009	-1.72738
PLXNB2_SEMA4D	cdc|ncd8	0.0009	-1.35845
FLT3_FLT3LG	cdc|ncd8	0.0009	-1.24811
ICAM1_aLb2 complex	cdc|ncd8	0.0009	-0.461959
FFAR2_TNF	cdc|neu	0.0009	-1.92139
CD74_MIF	cdc|neu	0.0009	1.37239
TNFRSF1A_GRN	cdc|neu	0.0009	-1.21424
TNFRSF1B_GRN	cdc|neu	0.0009	-0.99137
CD74_COPA	cdc|neu	0.0009	1.21288
CD74_APP	cdc|neu	0.0009	1.39561
ICAM1_ITGAL	cdc|neu	0.0009	-0.504305
ADORA2A_NAMPT	cdc|neu	0.0009	-1.96578
CD1D_LILRB2	cdc|neu	0.0009	-1.72261
GRN_SORT1	cdc|neu	0.0009	-1.26534
COPA_SORT1	cdc|neu	0.0009	-1.78091
LRP6_CKLF	cdc|neu	0.004	-1.75633
ADORA2A_ENTPD1	cdc|neu	0.0009	-0.899695
IL1B_ADRB2	cdc|neu	0.0009	-0.96016
ANXA1_FPR1	cdc|neu	0.0009	-0.946194
ANXA1_FPR2	cdc|neu	0.0009	-1.17788
APP_FPR2	cdc|neu	0.0009	-0.586406
CSF1R_CSF1	cdc|neu	0.0009	-1.6529
CD48_CD244	cdc|neu	0.0009	-1.1078
SELL_SELPLG	cdc|neu	0.008	0.470927
VCAM1_a4b1 complex	cdc|neu	0.012	-2.05289
VCAM1_a4b7 complex	cdc|neu	0.012	-2.05289
ICAM1_aMb2 complex	cdc|neu	0.0009	-0.086201
ICAM1_aXb2 complex	cdc|neu	0.0009	-1.02327
ICAM1_aLb2 complex	cdc|neu	0.0009	-0.504305
CD47_SIRB1 complex	cdc|neu	0.0009	0.108357
CRLF2_TSLPR	cdc|neu	0.0009	-0.664288
FFAR2_FAM3C	cdc|nk	0.0009	-2.08927
LAMP1_FAM3C	cdc|nk	0.0009	-0.744197
FFAR2_TNF	cdc|nk	0.0009	-1.91594
CD74_MIF	cdc|nk	0.0009	1.40708
CD74_COPA	cdc|nk	0.0009	1.32251
ICAM1_SPN	cdc|nk	0.0009	-0.100051
ICAM1_ITGAL	cdc|nk	0.0009	-0.0816138
TNFRSF1A_FASLG	cdc|nk	0.02	-1.60823
FAS_FASLG	cdc|nk	0.008	-1.69432
ICOSLG_ICOS	cdc|nk	0.0009	-1.30401
CCL22_DPP4	cdc|nk	0.0009	-1.94898
PLXNB2_SEMA4D	cdc|nk	0.036	-1.15843
CD48_CD244	cdc|nk	0.0009	-0.426625
FLT3_FLT3LG	cdc|nk	0.0009	-1.03801
LTBR_LTB	cdc|nk	0.012	0.0881416
XCR1_XCL2	cdc|nk	0.0009	-0.72977
SEMA7A_a1b1 complex	cdc|nk	0.0009	-2.27928
VCAM1_a4b1 complex	cdc|nk	0.0009	-0.756331
VCAM1_a4b7 complex	cdc|nk	0.0009	-0.756331
ICAM1_aXb2 complex	cdc|nk	0.0009	-0.628162
ICAM1_aLb2 complex	cdc|nk	0.0009	-0.0816138
F11R_aLb2 complex	cdc|nk	0.0009	-0.691989
CD80_CD274	cdc|pc	0.0009	-2.45008
CD74_MIF	cdc|pc	0.0009	1.35614
TNFRSF1A_GRN	cdc|pc	0.0009	-1.36216
TNFRSF1B_GRN	cdc|pc	0.0009	-1.11716
CD74_COPA	cdc|pc	0.0009	1.30859
CD74_APP	cdc|pc	0.0009	1.14405
ICAM1_SPN	cdc|pc	0.0009	-0.687335
ICAM1_ITGAL	cdc|pc	0.02	-0.694321
ADORA2A_NAMPT	cdc|pc	0.016	-2.4112
NRP2_VEGFA	cdc|pc	0.0009	-2.50635
PLXNC1_SEMA7A	cdc|pc	0.0009	-1.73216
ADORA2A_ENTPD1	cdc|pc	0.0009	-1.61706
IL1B_ADRB2	cdc|pc	0.004	-2.54793
VCAM1_a4b1 complex	cdc|pc	0.0009	-1.74662
VCAM1_a4b7 complex	cdc|pc	0.0009	-1.74662
ICAM1_aLb2 complex	cdc|pc	0.02	-0.694321
FFAR2_FAM3C	cdc|pdc	0.0009	-1.26188
LAMP1_FAM3C	cdc|pdc	0.0009	-0.360305
ADGRG5_FAM3C	cdc|pdc	0.004	-1.68038
CD74_MIF	cdc|pdc	0.0009	1.34028
TNFRSF1A_GRN	cdc|pdc	0.0009	-0.152003
TNFRSF1B_GRN	cdc|pdc	0.0009	-0.0424568
CD74_COPA	cdc|pdc	0.0009	1.3115
CD74_APP	cdc|pdc	0.0009	1.19472
ICAM1_SPN	cdc|pdc	0.0009	-0.554273
ICAM1_ITGAL	cdc|pdc	0.0009	-0.450084
ADORA2A_NAMPT	cdc|pdc	0.0009	-1.87832
CCL22_DPP4	cdc|pdc	0.0009	-1.41504
PLXNB2_SEMA4D	cdc|pdc	0.0009	-0.8863
PLXNC1_SEMA7A	cdc|pdc	0.0009	-1.51457
COPA_P2RY6	cdc|pdc	0.004	-1.79586
NAMPT_P2RY6	cdc|pdc	0.0009	-2.84684
L1CAM_aVb3 complex	cdc|pdc	0.0009	-2.87832
VCAM1_a4b1 complex	cdc|pdc	0.0009	-1.49818
VCAM1_a4b7 complex	cdc|pdc	0.0009	-1.49818
ICAM1_aXb2 complex	cdc|pdc	0.0009	-0.826233
ICAM1_aLb2 complex	cdc|pdc	0.0009	-0.450084
TGFB1_TGFbeta receptor1	cdc|pdc	0.012	-1.37333
FFAR2_FAM3C	cdc|tb	0.0009	-1.71786
LAMP1_FAM3C	cdc|tb	0.0009	-0.586406
CD74_MIF	cdc|tb	0.0009	1.50741
TNFRSF1B_GRN	cdc|tb	0.0009	-1.78588
CD74_COPA	cdc|tb	0.0009	1.24914
CD74_APP	cdc|tb	0.0009	1.16285
ICAM1_SPN	cdc|tb	0.0009	-0.652901
ICAM1_ITGAL	cdc|tb	0.0009	-0.373327
TNFRSF1A_FASLG	cdc|tb	0.028	-1.93236
FAS_FASLG	cdc|tb	0.003	-2.04692
ADORA2A_NAMPT	cdc|tb	0.0009	-2.2863
ICOSLG_ICOS	cdc|tb	0.0009	-1.40736
CCL22_DPP4	cdc|tb	0.0009	-1.55216
PLXNB2_SEMA4D	cdc|tb	0.0009	-1.11404
ADORA2A_ENTPD1	cdc|tb	0.0009	-2.20423
IL1B_ADRB2	cdc|tb	0.0009	-1.95456
FLT3_FLT3LG	cdc|tb	0.0009	-1.12973
LTBR_LTB	cdc|tb	0.0009	0.0299829
XCR1_XCL2	cdc|tb	0.0009	-2.75633
VCAM1_a4b1 complex	cdc|tb	0.0009	-1.96016
VCAM1_a4b7 complex	cdc|tb	0.0009	-1.96016
ICAM1_aXb2 complex	cdc|tb	0.0009	-1.1078
ICAM1_aLb2 complex	cdc|tb	0.0009	-0.373327
F11R_aLb2 complex	cdc|tb	0.0009	-1.16165
TGFB1_TGFBR3	cdc|tfh	0.0009	-1.4112
FFAR2_FAM3C	cdc|tfh	0.0009	-1.54793
LAMP1_FAM3C	cdc|tfh	0.0009	-0.506353
FFAR2_TNF	cdc|tfh	0.0009	-1.91594
CD80_CD274	cdc|tfh	0.0009	-2.41889
CD74_MIF	cdc|tfh	0.0009	1.47301
TNFRSF1A_GRN	cdc|tfh	0.04	-1.96016
TNFRSF1B_GRN	cdc|tfh	0.0009	-1.60384
CD74_COPA	cdc|tfh	0.0009	1.2916
ICAM1_SPN	cdc|tfh	0.0009	-0.662004
ICAM1_ITGAL	cdc|tfh	0.0009	-0.131313
FAM3C_CLEC2D	cdc|tfh	0.0009	-1.54793
ICOSLG_ICOS	cdc|tfh	0.0009	0.105678
CD40_CD40LG	cdc|tfh	0.0009	-0.810966
CCL22_DPP4	cdc|tfh	0.0009	-1.57347
PLXNB2_SEMA4D	cdc|tfh	0.0009	-1.24811
LTBR_LTB	cdc|tfh	0.0009	0.343692
VCAM1_a4b1 complex	cdc|tfh	0.0009	-1.60823
VCAM1_a4b7 complex	cdc|tfh	0.0009	-1.60823
BMPR1A_BMPR2_BMP7	cdc|tfh	0.0009	-2.95456
CD8 receptor_LCK	cdc|tfh	0.008	0.40163
ICAM1_aLb2 complex	cdc|tfh	0.0009	-0.131313
F11R_aLb2 complex	cdc|tfh	0.0009	-0.768568
IL21 receptor_IL21	cdc|tfh	0.0009	-1.22769
CRLF2_TSLPR	cdc|tfh	0.016	-0.894322
TGFB1_TGFBR3	cdc|th1	0.027	-1.51046
L1CAM_L1CAM	cdc|th1	0.0009	-2.64386
FFAR2_FAM3C	cdc|th1	0.0009	-1.54793
LAMP1_FAM3C	cdc|th1	0.0009	-0.506353
FFAR2_TNF	cdc|th1	0.0009	-1.82623
CD74_MIF	cdc|th1	0.0009	1.48336
TNFRSF1A_GRN	cdc|th1	0.028	-1.87303
TNFRSF1B_GRN	cdc|th1	0.0009	-1.53952
CD74_COPA	cdc|th1	0.0009	1.26484
ICAM1_SPN	cdc|th1	0.0009	-0.26708
ICAM1_ITGAL	cdc|th1	0.0009	-0.14401
ICOSLG_ICOS	cdc|th1	0.0009	0.134878
CD40_CD40LG	cdc|th1	0.0009	-0.9771
CCL22_CCR4	cdc|th1	0.0009	-1.35107
CCL22_DPP4	cdc|th1	0.0009	-1.7084
FLT3_FLT3LG	cdc|th1	0.0009	-1.1016
LTBR_LTB	cdc|th1	0.0009	0.326537
VCAM1_a4b1 complex	cdc|th1	0.0009	-1.11716
VCAM1_a4b7 complex	cdc|th1	0.0009	-1.11716
ICAM1_aLb2 complex	cdc|th1	0.0009	-0.14401
F11R_aLb2 complex	cdc|th1	0.0009	-0.788365
CRLF2_TSLPR	cdc|th1	0.008	-0.854649
TGFB1_TGFBR3	cdc|th17	0.02	-1.50226
L1CAM_L1CAM	cdc|th17	0.0009	-2.25843
FFAR2_FAM3C	cdc|th17	0.0009	-2.08314
LAMP1_FAM3C	cdc|th17	0.0009	-0.741783
FFAR2_TNF	cdc|th17	0.0009	-1.85726
CD80_CD274	cdc|th17	0.0009	-2.59074
CD74_MIF	cdc|th17	0.0009	1.44095
TNFRSF1B_GRN	cdc|th17	0.0009	-1.56064
CD74_COPA	cdc|th17	0.0009	1.3115
CD74_APP	cdc|th17	0.0009	1.16479
ICAM1_SPN	cdc|th17	0.0009	-0.251539
ICAM1_ITGAL	cdc|th17	0.0009	-0.093879
ICOSLG_ICOS	cdc|th17	0.0009	-0.261881
CD40_CD40LG	cdc|th17	0.0009	-1.48197
SEMA4A_PLXND1	cdc|th17	0.0009	-1.2723
LRP6_CKLF	cdc|th17	0.0009	-1.662
IL1B_ADRB2	cdc|th17	0.004	-2.17137
FLT3_FLT3LG	cdc|th17	0.0009	-0.902389
LTBR_LTB	cdc|th17	0.0009	0.545968
L1CAM_aVb3 complex	cdc|th17	0.0009	-2.44222
ICAM1_aLb2 complex	cdc|th17	0.0009	-0.093879
F11R_aLb2 complex	cdc|th17	0.0009	-0.710756
FFAR2_FAM3C	cdc|treg	0.0009	-1.30401
LAMP1_FAM3C	cdc|treg	0.0009	-0.382702
ADGRG5_FAM3C	cdc|treg	0.0009	-1.74178
FFAR2_TNF	cdc|treg	0.0009	-1.97143
CD80_CD274	cdc|treg	0.0009	-2.53952
CD74_MIF	cdc|treg	0.0009	1.4916
ICAM1_AREG	cdc|treg	0.0009	-1.00868
TNFRSF1B_GRN	cdc|treg	0.0009	-1.62593
CD74_COPA	cdc|treg	0.0009	1.27858
ICAM1_SPN	cdc|treg	0.0009	-0.612637
ICAM1_ITGAL	cdc|treg	0.0009	-0.362158
ICOSLG_ICOS	cdc|treg	0.0009	0.0949116
CCL22_CCR4	cdc|treg	0.0009	-1.96578
CCL22_DPP4	cdc|treg	0.0009	-1.76121
PLXNB2_SEMA4D	cdc|treg	0.0009	-1.27579
FLT3_FLT3LG	cdc|treg	0.0009	-1.27928
LTBR_LTB	cdc|treg	0.0009	0.447844
VCAM1_a4b1 complex	cdc|treg	0.0009	-1.152
VCAM1_a4b7 complex	cdc|treg	0.0009	-1.152
BMPR1A_BMPR2_BMP7	cdc|treg	0.0009	-2.51457
ICAM1_aLb2 complex	cdc|treg	0.0009	-0.362158
F11R_aLb2 complex	cdc|treg	0.0009	-1.14242
TGFB1_TGFbeta receptor1	cdc|treg	0.0009	-1.32554
CRLF2_TSLPR	cdc|treg	0.0009	-0.710756
LAMP1_FAM3C	ctl|abc	0.0009	-0.703689
ADGRG5_FAM3C	ctl|abc	0.0009	-0.883635
TNFRSF1A_GRN	ctl|abc	0.0009	-1.32916
TNFRSF1B_GRN	ctl|abc	0.0009	-1.35107
ADORA2A_NAMPT	ctl|abc	0.0009	-2.25154
CCL4_SLC7A1	ctl|abc	0.0009	-2.13924
FAM3C_CLEC2D	ctl|abc	0.0009	-1.44222
PTPRC_CD22	ctl|abc	0.0009	0.582074
CD28_CD80	ctl|abc	0.0009	-1.03801
CD28_CD86	ctl|abc	0.0009	-0.894322
CRTAM_CADM1	ctl|cdc	0.0009	-2.2723
TNFRSF1A_GRN	ctl|cdc	0.0009	-1.09234
TNFRSF1B_GRN	ctl|cdc	0.0009	-1.11092
ADORA2A_NAMPT	ctl|cdc	0.0009	-2.2863
CCL4_SLC7A1	ctl|cdc	0.0009	-2.26534
CD96_NECTIN1	ctl|cdc	0.0009	-2.08314
TNFSF14_LTBR	ctl|cdc	0.0009	-3.05889
CXCR6_CXCL16	ctl|cdc	0.0009	-0.305788
SEMA4A_PLXND1	ctl|cdc	0.0009	-1.49005
COPA_P2RY6	ctl|cdc	0.0009	-1.91594
NAMPT_P2RY6	ctl|cdc	0.0009	-2.87832
CD48_CD244	ctl|cdc	0.0009	-1.16812
CD28_CD80	ctl|cdc	0.0009	-1.15521
CD28_CD86	ctl|cdc	0.0009	-0.852042
SELL_SELPLG	ctl|cdc	0.0009	0.46048
CD6_ALCAM	ctl|cdc	0.0009	-1.33643
THY1_aMb2 complex	ctl|cdc	0.0009	0.266637
ICAM1_aMb2 complex	ctl|cdc	0.0009	-1.77596
THY1_aXb2 complex	ctl|cdc	0.0009	0.443607
ICAM1_aXb2 complex	ctl|cdc	0.0009	-1.152
IL15 receptor_IL15	ctl|cdc	0.0009	-0.00144342
ADGRG5_FAM3C	ctl|ctl	0.0009	-2.05889
ICAM1_SPN	ctl|ctl	0.0009	-1.0145
ICAM1_ITGAL	ctl|ctl	0.0009	-0.584241
TNFRSF1A_FASLG	ctl|ctl	0.0009	-1.68501
FAS_FASLG	ctl|ctl	0.0009	-1.98279
ADORA2A_NAMPT	ctl|ctl	0.0009	-2.45799
CCL4_CCR5	ctl|ctl	0.0009	-1.30757
CCL4_SLC7A1	ctl|ctl	0.0009	-2.29336
TNFSF10_RIPK1	ctl|ctl	0.0009	-2.52284
ADORA2A_ENTPD1	ctl|ctl	0.0009	-2.44222
SELL_SELPLG	ctl|ctl	0.0009	0.681674
THY1_aXb2 complex	ctl|ctl	0.0009	0.263034
ICAM1_aXb2 complex	ctl|ctl	0.0009	-1.79086
CD8 receptor_LCK	ctl|ctl	0.0009	0.77905
ICAM1_aLb2 complex	ctl|ctl	0.0009	-0.584241
ICAM2_aLb2 complex	ctl|ctl	0.0009	-0.844251
CCL4_CCR8	ctl|exa	0.0009	-1.80591
ADGRG5_FAM3C	ctl|exa	0.011	-1.83136
ICAM1_AREG	ctl|exa	0.0009	-1.56064
TNFRSF1A_GRN	ctl|exa	0.0009	-1.32554
TNFRSF1B_GRN	ctl|exa	0.0009	-1.3474
ICAM1_SPN	ctl|exa	0.016	-0.937878
ICAM1_ITGAL	ctl|exa	0.0009	-0.392137
ADORA2A_NAMPT	ctl|exa	0.028	-2.30757
FAM3C_CLEC2D	ctl|exa	0.004	-1.55639
CD6_ALCAM	ctl|exa	0.004	-1.78588
CD8 receptor_LCK	ctl|exa	0.0009	0.866315
ICAM1_aLb2 complex	ctl|exa	0.0009	-0.392137
ICAM2_aLb2 complex	ctl|exa	0.0009	-0.617056
IL21 receptor_IL21	ctl|exa	0.0009	-0.862496
LAMP1_FAM3C	ctl|gc	0.0009	-1.21759
ADGRG5_FAM3C	ctl|gc	0.0009	-1.486
ADORA2A_NAMPT	ctl|gc	0.0009	-2.2863
ADRB2_VEGFB	ctl|gc	0.0009	-2.662
CCL4_SLC7A1	ctl|gc	0.0009	-1.88364
CCL4_CNR2	ctl|gc	0.004	-2.41889
PTPRC_CD22	ctl|gc	0.0009	0.521051
CD28_CD86	ctl|gc	0.0009	-1.00578
CD6_ALCAM	ctl|gc	0.0009	-1.72738
THY1_aVb3 complex	ctl|gc	0.0009	0.273814
NKG2D II receptor_ULBP3	ctl|gc	0.0009	-2.38836
TGFB1_TGFbeta receptor1	ctl|gc	0.004	-1.49818
TGFB1_TGFBR3	ctl|gzmk t	0.0009	-1.39973
ADGRG5_FAM3C	ctl|gzmk t	0.0009	-1.81097
ICAM1_SPN	ctl|gzmk t	0.0009	-0.586406
ICAM1_ITGAL	ctl|gzmk t	0.0009	-0.422752
TNFRSF1A_FASLG	ctl|gzmk t	0.004	-1.96578
CCL4_CCR5	ctl|gzmk t	0.0009	-0.678072
ADORA2A_ENTPD1	ctl|gzmk t	0.0009	-2.08927
SELL_SELPLG	ctl|gzmk t	0.0009	0.43189
CD8 receptor_LCK	ctl|gzmk t	0.0009	0.830255
ICAM1_aLb2 complex	ctl|gzmk t	0.0009	-0.422752
ICAM2_aLb2 complex	ctl|gzmk t	0.0009	-0.652901
CRLF2_TSLPR	ctl|gzmk t	0.016	-0.974262
ADGRG5_FAM3C	ctl|ki67	0.0009	-1.75147
TNFRSF1A_GRN	ctl|ki67	0.0009	-1.86775
TNFRSF1B_GRN	ctl|ki67	0.0009	-1.8997
ICAM1_SPN	ctl|ki67	0.0009	-0.522841
ICAM1_ITGAL	ctl|ki67	0.0009	-0.634867
ADORA2A_NAMPT	ctl|ki67	0.0009	-2.36587
ADRB2_VEGFB	ctl|ki67	0.0009	-2.74662
CCL4_CCR5	ctl|ki67	0.0009	-1.50226
CCL4_SLC7A1	ctl|ki67	0.0009	-2.20423
TNFSF10_RIPK1	ctl|ki67	0.0009	-2.32916
ADORA2A_ENTPD1	ctl|ki67	0.0009	-2.48197
CD55_ADGRE5	ctl|ki67	0.008	-1.25843
SELL_SELPLG	ctl|ki67	0.0009	0.577248
CD6_ALCAM	ctl|ki67	0.0009	-1.95456
THY1_aVb3 complex	ctl|ki67	0.0009	0.260628
THY1_aXb2 complex	ctl|ki67	0.0009	0.265437
ICAM1_aXb2 complex	ctl|ki67	0.0009	-1.78091
CD8 receptor_LCK	ctl|ki67	0.0009	0.625738
ICAM1_aLb2 complex	ctl|ki67	0.0009	-0.634867
ICAM2_aLb2 complex	ctl|ki67	0.0009	-0.905088
NKG2D II receptor_ULBP3	ctl|ki67	0.0009	-2.02327
CRLF2_TSLPR	ctl|ki67	0.0009	-0.965784
ADGRG5_FAM3C	ctl|macro	0.012	-1.94342
CXCR3_CXCL9	ctl|macro	0.0009	-0.274041
DPP4_CXCL9	ctl|macro	0.0009	-1.51457
TNFRSF1A_GRN	ctl|macro	0.0009	-0.512514
TNFRSF1B_GRN	ctl|macro	0.0009	-0.524915
ADORA2A_NAMPT	ctl|macro	0.0009	-2.1976
CXCR6_CXCL16	ctl|macro	0.0009	-0.940645
CCR2_CCL8	ctl|macro	0.0009	-0.411195
CCR5_CCL8	ctl|macro	0.0009	-0.870387
CD28_CD86	ctl|macro	0.0009	-0.844251
SPN_SIGLEC1	ctl|macro	0.0009	-1.33279
CXCR3_CXCL9	ctl|mono	0.0009	-0.456009
DPP4_CXCL9	ctl|mono	0.0009	-1.9885
TNFRSF1A_GRN	ctl|mono	0.0009	-0.0985055
TNFRSF1B_GRN	ctl|mono	0.0009	-0.107803
ADORA2A_NAMPT	ctl|mono	0.0009	-1.92687
GRN_SORT1	ctl|mono	0.0009	-2.58208
COPA_SORT1	ctl|mono	0.0009	-1.80591
TNFSF10_RIPK1	ctl|mono	0.0009	-2.31473
CD96_NECTIN1	ctl|mono	0.0009	-2.45799
CD72_SEMA4D	ctl|mono	0.0009	-0.798366
TNFSF14_LTBR	ctl|mono	0.0009	-1.93236
CXCR6_CXCL16	ctl|mono	0.0009	-0.662004
SEMA4A_PLXND1	ctl|mono	0.0009	-1.54793
COPA_P2RY6	ctl|mono	0.0009	-1.23447
NAMPT_P2RY6	ctl|mono	0.0009	-1.75633
ADORA2A_ENTPD1	ctl|mono	0.004	-2.35845
APP_FPR2	ctl|mono	0.0009	-2.699
CD55_ADGRE5	ctl|mono	0.0009	-0.940645
CD48_CD244	ctl|mono	0.0009	-0.880976
CD28_CD86	ctl|mono	0.0009	-1.0862
SPN_SIGLEC1	ctl|mono	0.0009	-1.65745
CD6_ALCAM	ctl|mono	0.0009	-1.67116
THY1_aMb2 complex	ctl|mono	0.0009	0.636915
ICAM1_aMb2 complex	ctl|mono	0.0009	-0.634867
THY1_aXb2 complex	ctl|mono	0.0009	0.412511
ICAM1_aXb2 complex	ctl|mono	0.0009	-1.24811
TGFB1_TGFbeta receptor1	ctl|mono	0.0009	-1.38082
CD47_SIRB1 complex	ctl|mono	0.0009	0.423309
CRLF2_TSLPR	ctl|mono	0.0009	-0.668868
LAMP1_FAM3C	ctl|nb	0.0009	-1.152
ADGRG5_FAM3C	ctl|nb	0.0009	-1.40354
CCL4_CNR2	ctl|nb	0.0009	-1.99424
FAM3C_CLEC2D	ctl|nb	0.0009	-1.79086
PTPRC_CD22	ctl|nb	0.0009	0.54893
ADGRG5_FAM3C	ctl|ncd4	0.0009	-1.76121
ICAM1_SPN	ctl|ncd4	0.0009	-0.932361
ICAM1_ITGAL	ctl|ncd4	0.0009	-0.662004
CD8 receptor_LCK	ctl|ncd4	0.0009	0.633199
ICAM1_aLb2 complex	ctl|ncd4	0.0009	-0.662004
ICAM2_aLb2 complex	ctl|ncd4	0.012	-0.937878
SELL_SELPLG	ctl|ncd8	0.0009	0.518031
CD8 receptor_LCK	ctl|ncd8	0.0009	0.695103
TNFRSF1A_GRN	ctl|neu	0.0009	-1.27928
TNFRSF1B_GRN	ctl|neu	0.0009	-1.30045
ADORA2A_NAMPT	ctl|neu	0.0009	-2.14561
COPA_SORT1	ctl|neu	0.0009	-2.01159
TNFSF10_RIPK1	ctl|neu	0.0009	-2.24469
TNFSF14_LTBR	ctl|neu	0.0009	-2.23786
ADORA2A_ENTPD1	ctl|neu	0.0009	-0.985645
APP_FPR2	ctl|neu	0.0009	-1.33279
CD48_CD244	ctl|neu	0.0009	-0.910502
SELL_SELPLG	ctl|neu	0.0009	0.916094
THY1_aMb2 complex	ctl|neu	0.0009	0.748461
ICAM1_aMb2 complex	ctl|neu	0.0009	-0.37707
THY1_aXb2 complex	ctl|neu	0.0009	0.299831
ICAM1_aXb2 complex	ctl|neu	0.0009	-1.64386
IL15 receptor_IL15	ctl|neu	0.0009	0.112367
CD47_SIRB1 complex	ctl|neu	0.0009	0.123004
CRLF2_TSLPR	ctl|neu	0.0009	-0.60165
ICAM1_SPN	ctl|nk	0.0009	-0.394032
ICAM1_ITGAL	ctl|nk	0.004	-0.37146
TNFRSF1A_FASLG	ctl|nk	0.032	-1.69432
CCL4_CCR5	ctl|nk	0.012	-1.1488
CCL4_SLC7A1	ctl|nk	0.016	-2.13289
CD55_ADGRE5	ctl|nk	0.0009	-0.524915
CD48_CD244	ctl|nk	0.0009	-0.300448
SELL_SELPLG	ctl|nk	0.008	0.559737
THY1_aXb2 complex	ctl|nk	0.0009	0.470927
ICAM1_aXb2 complex	ctl|nk	0.0009	-1.074
CD8 receptor_LCK	ctl|nk	0.0009	0.639695
ICAM1_aLb2 complex	ctl|nk	0.004	-0.37146
ICAM2_aLb2 complex	ctl|nk	0.004	-0.592919
TNFRSF1A_GRN	ctl|pc	0.0009	-1.4344
TNFRSF1B_GRN	ctl|pc	0.0009	-1.45799
NRP2_VEGFA	ctl|pc	0.0009	-3.75633
CCL4_SLC7A1	ctl|pc	0.0009	-2.33643
ADORA2A_ENTPD1	ctl|pc	0.0009	-1.76121
CD6_ALCAM	ctl|pc	0.0009	-1.53952
LAMP1_FAM3C	ctl|pdc	0.0009	-0.979942
ADGRG5_FAM3C	ctl|pdc	0.0009	-1.20423
TNFRSF1A_GRN	ctl|pdc	0.0009	-0.184425
TNFRSF1B_GRN	ctl|pdc	0.0009	-0.192645
ICAM1_SPN	ctl|pdc	0.008	-0.974262
ADORA2A_NAMPT	ctl|pdc	0.0009	-2.05289
CCL4_CCR5	ctl|pdc	0.012	-1.46993
TNFSF14_LTBR	ctl|pdc	0.0009	-3.1078
COPA_P2RY6	ctl|pdc	0.0009	-2.03505
NAMPT_P2RY6	ctl|pdc	0.0009	-3.12029
SELL_SELPLG	ctl|pdc	0.0009	0.570463
CD6_ALCAM	ctl|pdc	0.0009	-1.72261
THY1_aVb3 complex	ctl|pdc	0.0009	0.266637
THY1_aXb2 complex	ctl|pdc	0.0009	0.380729
ICAM1_aXb2 complex	ctl|pdc	0.0009	-1.35476
TGFB1_TGFbeta receptor1	ctl|pdc	0.012	-1.48197
LAMP1_FAM3C	ctl|tb	0.008	-1.34373
ADGRG5_FAM3C	ctl|tb	0.0009	-1.63935
ICAM1_ITGAL	ctl|tb	0.028	-0.736966
ADORA2A_NAMPT	ctl|tb	0.046	-2.52284
CCL4_CCR5	ctl|tb	0.0009	-1.39973
CCL4_SLC7A1	ctl|tb	0.0009	-2.2863
CCL4_CNR2	ctl|tb	0.0009	-2.2723
ADORA2A_ENTPD1	ctl|tb	0.0009	-2.42663
PTPRC_CD22	ctl|tb	0.0009	0.38405
SELL_SELPLG	ctl|tb	0.0009	0.475085
THY1_aXb2 complex	ctl|tb	0.0009	0.266637
ICAM1_aXb2 complex	ctl|tb	0.0009	-1.77596
CD8 receptor_LCK	ctl|tb	0.0009	0.613532
ICAM1_aLb2 complex	ctl|tb	0.028	-0.736966
TGFB1_TGFBR3	ctl|tfh	0.0009	-1.52699
LAMP1_FAM3C	ctl|tfh	0.0009	-1.2109
ADGRG5_FAM3C	ctl|tfh	0.0009	-1.47794
ICAM1_ITGAL	ctl|tfh	0.0009	-0.432455
FAM3C_CLEC2D	ctl|tfh	0.0009	-1.50635
CD8 receptor_LCK	ctl|tfh	0.0009	0.830255
ICAM1_aLb2 complex	ctl|tfh	0.0009	-0.432455
ICAM2_aLb2 complex	ctl|tfh	0.0009	-0.664288
IL21 receptor_IL21	ctl|tfh	0.0009	-1.22432
CRLF2_TSLPR	ctl|tfh	0.0009	-0.818579
TGFB1_TGFBR3	ctl|th1	0.028	-1.63039
LAMP1_FAM3C	ctl|th1	0.0009	-1.2109
ADGRG5_FAM3C	ctl|th1	0.0009	-1.47794
ICAM1_SPN	ctl|th1	0.0009	-0.60165
ICAM1_ITGAL	ctl|th1	0.0009	-0.448115
SELL_SELPLG	ctl|th1	0.0009	0.438293
CD8 receptor_LCK	ctl|th1	0.0009	0.770618
ICAM1_aLb2 complex	ctl|th1	0.0009	-0.448115
ICAM2_aLb2 complex	ctl|th1	0.0009	-0.682696
CRLF2_TSLPR	ctl|th1	0.0009	-0.78339
ICAM1_SPN	ctl|th17	0.0009	-0.58208
ICAM1_ITGAL	ctl|th17	0.0009	-0.386468
NOTCH1_JAG1	ctl|th17	0.0009	-2.11404
SEMA4A_PLXND1	ctl|th17	0.0009	-1.05589
SELL_SELPLG	ctl|th17	0.0009	0.793272
THY1_aVb3 complex	ctl|th17	0.0009	0.324235
ICAM1_aLb2 complex	ctl|th17	0.0009	-0.386468
ICAM2_aLb2 complex	ctl|th17	0.0009	-0.610433
CCL4_CCR8	ctl|treg	0.0009	-1.49005
LAMP1_FAM3C	ctl|treg	0.0009	-1.01742
ADGRG5_FAM3C	ctl|treg	0.0009	-1.24469
ICAM1_AREG	ctl|treg	0.0009	-1.62149
ICAM1_SPN	ctl|treg	0.008	-1.05289
ICAM1_ITGAL	ctl|treg	0.024	-0.72261
CD6_ALCAM	ctl|treg	0.0009	-1.64386
CD8 receptor_LCK	ctl|treg	0.0009	0.713696
ICAM1_aLb2 complex	ctl|treg	0.024	-0.72261
TGFB1_TGFbeta receptor1	ctl|treg	0.0009	-1.4344
CRLF2_TSLPR	ctl|treg	0.0009	-0.643856
FGF2_CD44	exa|abc	0.0009	-1.05289
SPP1_CD44	exa|abc	0.0009	-0.53952
LAMP1_FAM3C	exa|abc	0.0009	-0.494109
PDCD1_FAM3C	exa|abc	0.0009	0.50284
PDCD1_PDCD1LG2	exa|abc	0.0009	0.238787
TNFRSF1B_GRN	exa|abc	0.0009	-0.988504
ADORA2A_NAMPT	exa|abc	0.0009	-1.87832
CSF1_SLC7A1	exa|abc	0.0009	-1.68038
FAM3C_CLEC2D	exa|abc	0.0009	-1.2863
TNF_FAS	exa|abc	0.0009	-1.96016
TNF_RIPK1	exa|abc	0.0009	-2.2863
PTPRC_CD22	exa|abc	0.0009	0.834307
CD28_CD80	exa|abc	0.0009	-0.639355
CTLA4_CD80	exa|abc	0.0009	-0.506353
CD28_CD86	exa|abc	0.0009	-0.531156
CTLA4_CD86	exa|abc	0.0009	-0.407364
PECAM1_CD38	exa|abc	0.0009	-0.625934
SPP1_a4b1 complex	exa|abc	0.0009	-0.974262
FGF2_CD44	exa|cdc	0.003	-1.97143
SPP1_CD44	exa|cdc	0.0009	-1.11404
SPP1_PTGER4	exa|cdc	0.0009	-1.57777
PDCD1_FAM3C	exa|cdc	0.0009	0.144046
PDCD1_CD274	exa|cdc	0.0009	0.331132
TNFRSF1B_GRN	exa|cdc	0.0009	-0.798366
ADORA2A_NAMPT	exa|cdc	0.0009	-1.90509
CD1D_LILRB2	exa|cdc	0.0009	-2.63487
CSF1_SLC7A1	exa|cdc	0.0009	-1.77103
TNF_ICOS	exa|cdc	0.0009	-2.08314
TNF_TNFRSF1A	exa|cdc	0.0009	-2.03505
TNF_FAS	exa|cdc	0.0009	-2.15843
TNF_TNFRSF1B	exa|cdc	0.0009	-1.662
TNF_RIPK1	exa|cdc	0.004	-2.40354
TNF_PTPRS	exa|cdc	0.0009	-2.44222
TNFSF11_TNFRSF11A	exa|cdc	0.0009	-2.20423
COPA_P2RY6	exa|cdc	0.028	-1.82113
NAMPT_P2RY6	exa|cdc	0.004	-2.68038
CD28_CD80	exa|cdc	0.0009	-0.72977
CTLA4_CD80	exa|cdc	0.0009	-0.588574
CD28_CD86	exa|cdc	0.0009	-0.498179
CTLA4_CD86	exa|cdc	0.0009	-0.37707
CD6_ALCAM	exa|cdc	0.0009	-0.926865
AXL_IL15RA	exa|cdc	0.0009	-2.12658
SPP1_a4b1 complex	exa|cdc	0.0009	-0.800877
ICAM1_aXb2 complex	exa|cdc	0.0009	-1.48197
FGF2_CD44	exa|ctl	0.0009	-2.03505
SPP1_CD44	exa|ctl	0.0009	-1.1488
PDCD1_FAM3C	exa|ctl	0.0009	0.157044
TNFRSF1B_GRN	exa|ctl	0.048	-1.79586
FAS_FASLG	exa|ctl	0.0009	-1.65745
ADORA2A_NAMPT	exa|ctl	0.0009	-2.03505
TNF_VSIR	exa|ctl	0.0009	-1.55639
CSF1_SLC7A1	exa|ctl	0.0009	-1.79086
TNF_NOTCH1	exa|ctl	0.0009	-1.82623
TNF_TNFRSF1A	exa|ctl	0.0009	-2.152
TNF_FAS	exa|ctl	0.004	-2.58208
TNF_TNFRSF1B	exa|ctl	0.0009	-2.191
TNF_RIPK1	exa|ctl	0.0009	-2.1976
ADORA2A_ENTPD1	exa|ctl	0.0009	-2.02327
PTPRC_CD22	exa|ctl	0.0009	0.402722
FGF2_CD44	exa|exa	0.0009	-1.44615
SPP1_CD44	exa|exa	0.0009	-0.803393
SPP1_CCR8	exa|exa	0.0009	-1.36216
PDCD1_FAM3C	exa|exa	0.0009	0.210389
PDCD1_CD274	exa|exa	0.0009	0.199123
PDCD1_PDCD1LG2	exa|exa	0.0009	0.257011
TNFRSF1B_GRN	exa|exa	0.0009	-0.982791
ICAM1_ITGAL	exa|exa	0.036	-0.577767
ADORA2A_NAMPT	exa|exa	0.008	-1.92139
TNF_VSIR	exa|exa	0.0009	-0.913216
FAM3C_CLEC2D	exa|exa	0.0009	-1.38836
TNF_NOTCH1	exa|exa	0.0009	-1.59074
TNF_ICOS	exa|exa	0.0009	-0.153607
TNF_FAS	exa|exa	0.0009	-2.11404
TNF_TNFRSF1B	exa|exa	0.0009	-1.5951
TNF_RIPK1	exa|exa	0.028	-2.45799
CD6_ALCAM	exa|exa	0.0009	-1.25154
SPP1_a4b1 complex	exa|exa	0.0009	-0.805913
ICAM1_aLb2 complex	exa|exa	0.036	-0.577767
ICAM2_aLb2 complex	exa|exa	0.02	-0.756331
IL21 receptor_IL21	exa|exa	0.0009	-0.668868
FGF2_CD44	exa|gc	0.039	-2.26534
SPP1_CD44	exa|gc	0.0009	-1.26882
LAMP1_FAM3C	exa|gc	0.0009	-0.926865
PDCD1_FAM3C	exa|gc	0.0009	0.302173
ADORA2A_NAMPT	exa|gc	0.0009	-1.90509
NRP1_VEGFB	exa|gc	0.0009	-1.4112
CSF1_SLC7A1	exa|gc	0.0009	-1.49005
TNF_FAS	exa|gc	0.0009	-1.16165
BMP7_SLAMF1	exa|gc	0.0009	-1.46594
PTPRC_CD22	exa|gc	0.0009	0.782409
CD28_CD86	exa|gc	0.0009	-0.617056
CTLA4_CD86	exa|gc	0.0009	-0.486004
CD6_ALCAM	exa|gc	0.0009	-1.2109
FGF2_aVb3 complex	exa|gc	0.0009	-3.1078
SPP1_aVb3 complex	exa|gc	0.0009	-1.63039
SPP1_a4b1 complex	exa|gc	0.0009	-1.49005
TGFB1_TGFbeta receptor1	exa|gc	0.008	-1.12973
FGF2_CD44	exa|gzmk t	0.024	-2.17788
SPP1_CD44	exa|gzmk t	0.0009	-1.22769
SPP1_PTGER4	exa|gzmk t	0.0009	-1.54793
TGFB1_TGFBR3	exa|gzmk t	0.0009	-1.05589
LAMP1_FAM3C	exa|gzmk t	0.028	-1.13924
PDCD1_FAM3C	exa|gzmk t	0.0009	0.215368
ICAM1_SPN	exa|gzmk t	0.0009	-0.800877
ICAM1_ITGAL	exa|gzmk t	0.024	-0.612637
FAS_FASLG	exa|gzmk t	0.008	-1.93236
TNF_VSIR	exa|gzmk t	0.0009	-1.31473
TNF_NOTCH1	exa|gzmk t	0.0009	-1.73697
TNF_ICOS	exa|gzmk t	0.0009	-1.49411
TNF_TNFRSF1A	exa|gzmk t	0.0009	-2.18442
TNF_FAS	exa|gzmk t	0.0009	-2.04692
TNF_TNFRSF1B	exa|gzmk t	0.0009	-1.79086
TNF_RIPK1	exa|gzmk t	0.004	-2.38082
CCR8_CCL18	exa|gzmk t	0.0009	-1.2863
ADORA2A_ENTPD1	exa|gzmk t	0.0009	-1.75147
PECAM1_CD38	exa|gzmk t	0.039	-2.02915
SPP1_a4b1 complex	exa|gzmk t	0.0009	0.144046
ICAM1_aLb2 complex	exa|gzmk t	0.024	-0.612637
ICAM2_aLb2 complex	exa|gzmk t	0.012	-0.795859
CRLF2_TSLPR	exa|gzmk t	0.028	-0.805913
FGF2_CD44	exa|ki67	0.0009	-1.47794
SPP1_CD44	exa|ki67	0.0009	-0.823677
SPP1_PTGER4	exa|ki67	0.0009	-1.68038
LAMP1_FAM3C	exa|ki67	0.012	-1.1016
PDCD1_FAM3C	exa|ki67	0.0009	0.230203
PDCD1_PDCD1LG2	exa|ki67	0.0009	0.125651
TNFRSF1B_GRN	exa|ki67	0.0009	-1.39593
ICAM1_SPN	exa|ki67	0.0009	-0.72738
ADORA2A_NAMPT	exa|ki67	0.0009	-1.96578
NRP1_VEGFB	exa|ki67	0.0009	-1.45008
TNF_VSIR	exa|ki67	0.02	-1.8365
CSF1_SLC7A1	exa|ki67	0.0009	-1.72738
TNF_NOTCH1	exa|ki67	0.0009	-1.7084
TNF_ICOS	exa|ki67	0.0009	-1.63039
TNF_TNFRSF1A	exa|ki67	0.0009	-2.04097
TNF_FAS	exa|ki67	0.0009	-2.35107
TNF_TNFRSF1B	exa|ki67	0.0009	-2.08927
TNF_RIPK1	exa|ki67	0.0009	-2.04097
BMP7_SLAMF1	exa|ki67	0.0009	-2.44222
ADORA2A_ENTPD1	exa|ki67	0.004	-2.05289
PTPRC_CD22	exa|ki67	0.0009	0.418999
CD6_ALCAM	exa|ki67	0.0009	-1.36587
FGF2_aVb3 complex	exa|ki67	0.0009	-3.25154
SPP1_aVb3 complex	exa|ki67	0.0009	-1.68038
SPP1_a4b1 complex	exa|ki67	0.0009	-1.36959
CRLF2_TSLPR	exa|ki67	0.016	-0.798366
FGF2_CD44	exa|macro	0.0009	-1.73697
SPP1_CD44	exa|macro	0.0009	-0.982791
PDCD1_FAM3C	exa|macro	0.0009	0.183963
CXCR3_CXCL9	exa|macro	0.02	-0.99137
PDCD1_CD274	exa|macro	0.0009	0.22033
TNFRSF1B_GRN	exa|macro	0.0009	-0.309359
ADORA2A_NAMPT	exa|macro	0.0009	-1.8365
TNF_TNFRSF1A	exa|macro	0.004	-2.25154
TNF_RIPK1	exa|macro	0.0009	-2.2863
TNFRSF13B_TNFSF13	exa|macro	0.0009	-1.40736
PTPRC_CD22	exa|macro	0.0009	0.403813
CD28_CD86	exa|macro	0.0009	-0.490051
CTLA4_CD86	exa|macro	0.0009	-0.37146
SPN_SIGLEC1	exa|macro	0.0009	-1.23786
PECAM1_CD38	exa|macro	0.0009	-1.59074
FGF2_CD44	exa|mono	0.0009	-1.34373
SPP1_CD44	exa|mono	0.0009	-0.736966
SPP1_PTGER4	exa|mono	0.0009	-1.49818
PDCD1_FAM3C	exa|mono	0.0009	0.158337
PDCD1_CD274	exa|mono	0.0009	0.232661
TNFRSF1B_GRN	exa|mono	0.0009	0.0579701
CD74_APP	exa|mono	0.032	0.169925
ADORA2A_NAMPT	exa|mono	0.0009	-1.62149
TNF_VSIR	exa|mono	0.0009	-0.724993
CD1D_LILRB2	exa|mono	0.0009	-2.87832
GRN_SORT1	exa|mono	0.0009	-1.38082
COPA_SORT1	exa|mono	0.008	-1.71786
TNF_TNFRSF1A	exa|mono	0.0009	-0.873027
TNF_FAS	exa|mono	0.0009	-2.35845
TNF_TNFRSF1B	exa|mono	0.0009	-0.859876
TNF_RIPK1	exa|mono	0.0009	-2.02915
TNFRSF13B_TNFSF13	exa|mono	0.0009	-1.32554
COPA_P2RY6	exa|mono	0.0009	-1.17137
NAMPT_P2RY6	exa|mono	0.0009	-1.662
ADORA2A_ENTPD1	exa|mono	0.0009	-1.96016
CD28_CD86	exa|mono	0.0009	-0.675765
CTLA4_CD86	exa|mono	0.0009	-0.541618
SPN_SIGLEC1	exa|mono	0.008	-1.53952
PECAM1_CD38	exa|mono	0.048	-2.04097
PECAM1_CD177	exa|mono	0.0009	-2.2723
CD6_ALCAM	exa|mono	0.0009	-1.17137
AXL_IL15RA	exa|mono	0.0009	-2.4112
SPP1_a4b1 complex	exa|mono	0.0009	-0.500218
CD40LG_a5b1 complex	exa|mono	0.0009	-1.63935
ICAM1_aMb2 complex	exa|mono	0.0009	-0.85726
ICAM1_aXb2 complex	exa|mono	0.024	-1.60384
TGFB1_TGFbeta receptor1	exa|mono	0.0009	-1.04097
CD47_SIRB1 complex	exa|mono	0.0009	0.146655
CRLF2_TSLPR	exa|mono	0.0009	-0.531156
LAMP1_FAM3C	exa|nb	0.0009	-0.873027
PDCD1_FAM3C	exa|nb	0.0009	0.325386
FAM3C_CLEC2D	exa|nb	0.004	-1.5951
BMP7_SLAMF1	exa|nb	0.0009	-2.04692
PTPRC_CD22	exa|nb	0.0009	0.80653
PECAM1_CD38	exa|nb	0.0009	-1.04692
SPP1_a4b1 complex	exa|nb	0.0009	-0.9771
FGF2_CD44	exa|ncd4	0.004	-2.07097
SPP1_CD44	exa|ncd4	0.0009	-1.16812
LAMP1_FAM3C	exa|ncd4	0.012	-1.1078
PDCD1_FAM3C	exa|ncd4	0.0009	0.227741
TNF_VSIR	exa|ncd4	0.0009	-1.45403
TNF_NOTCH1	exa|ncd4	0.0009	-1.80088
TNF_ICOS	exa|ncd4	0.0009	-1.30401
SPP1_a4b1 complex	exa|ncd4	0.0009	-0.703689
SPP1_CD44	exa|ncd8	0.0009	-1.486
TNF_VSIR	exa|ncd8	0.0009	-1.73216
TNF_NOTCH1	exa|ncd8	0.008	-2.12029
TNF_TNFRSF1A	exa|ncd8	0.0009	-2.2723
TNF_RIPK1	exa|ncd8	0.004	-2.48197
FGF2_CD44	exa|neu	0.0009	-0.554273
SPP1_CD44	exa|neu	0.0009	-0.172994
TNFRSF1B_GRN	exa|neu	0.0009	-0.946194
ADORA2A_NAMPT	exa|neu	0.0009	-1.79586
TNF_VSIR	exa|neu	0.0009	-0.788365
CD1D_LILRB2	exa|neu	0.0009	-1.67116
GRN_SORT1	exa|neu	0.0009	-1.53116
COPA_SORT1	exa|neu	0.039	-1.9105
TNF_NOTCH1	exa|neu	0.0009	-1.79586
TNF_TNFRSF1A	exa|neu	0.0009	-0.800877
TNF_FAS	exa|neu	0.0009	-2.01742
TNF_TNFRSF1B	exa|neu	0.0009	-1.64386
TNF_RIPK1	exa|neu	0.0009	-1.97143
CCR8_CCL18	exa|neu	0.0009	-1.49005
ADORA2A_ENTPD1	exa|neu	0.0009	-0.818579
PECAM1_CD177	exa|neu	0.0009	-0.985645
SPP1_a4b1 complex	exa|neu	0.0009	-1.191
ICAM1_aMb2 complex	exa|neu	0.0009	-0.560643
IL15 receptor_IL15	exa|neu	0.0009	-0.332789
TGFB1_TGFbeta receptor1	exa|neu	0.028	-1.17788
CD47_SIRB1 complex	exa|neu	0.008	-0.224317
CRLF2_TSLPR	exa|neu	0.0009	-0.469929
FGF2_CD44	exa|nk	0.004	-1.66658
SPP1_CD44	exa|nk	0.0009	-0.937878
SPP1_PTGER4	exa|nk	0.0009	-1.59946
PDCD1_FAM3C	exa|nk	0.0009	0.172488
PDCD1_PDCD1LG2	exa|nk	0.0009	0.199123
ICAM1_SPN	exa|nk	0.0009	-0.579922
FAS_FASLG	exa|nk	0.012	-1.662
TNF_VSIR	exa|nk	0.008	-1.46594
CSF1_SLC7A1	exa|nk	0.0009	-1.67577
FAM3C_CLEC2D	exa|nk	0.04	-1.46196
TNF_FAS	exa|nk	0.044	-2.52284
TNF_TNFRSF1B	exa|nk	0.044	-2.15843
CCR8_CCL18	exa|nk	0.0009	-1.9885
CD48_CD244	exa|nk	0.0009	-0.522841
SPP1_a4b1 complex	exa|nk	0.0009	-0.341903
ICAM1_aXb2 complex	exa|nk	0.012	-1.38458
FGF2_CD44	exa|pc	0.0009	-1.33643
SPP1_CD44	exa|pc	0.0009	-0.732165
PDCD1_CD274	exa|pc	0.0009	0.194087
TNFRSF1B_GRN	exa|pc	0.0009	-1.06794
ADORA2A_NAMPT	exa|pc	0.028	-2.191
NRP1_VEGFA	exa|pc	0.0009	-1.60384
CSF1_SLC7A1	exa|pc	0.0009	-1.82113
TNF_FAS	exa|pc	0.0009	-2.42663
TNF_RIPK1	exa|pc	0.016	-2.59074
ADORA2A_ENTPD1	exa|pc	0.0009	-1.486
CD6_ALCAM	exa|pc	0.0009	-1.07704
SPP1_a4b1 complex	exa|pc	0.0009	-1.0145
FGF2_CD44	exa|pdc	0.0009	-1.34373
SPP1_CD44	exa|pdc	0.0009	-0.736966
FGF2_FGFR1	exa|pdc	0.0009	-2.81604
LAMP1_FAM3C	exa|pdc	0.0009	-0.72977
PDCD1_FAM3C	exa|pdc	0.0009	0.389567
TNFRSF1B_GRN	exa|pdc	0.0009	-0.018878
ADORA2A_NAMPT	exa|pdc	0.0009	-1.72261
TNF_DAG1	exa|pdc	0.0009	-2.60823
TNF_NOTCH1	exa|pdc	0.023	-2.13924
TNF_TNFRSF1A	exa|pdc	0.012	-2.36587
TNF_TNFRSF1B	exa|pdc	0.008	-2.27928
TNF_RIPK1	exa|pdc	0.0009	-2.2863
TNF_PTPRS	exa|pdc	0.0009	-1.5951
NAMPT_P2RY6	exa|pdc	0.016	-2.88897
PECAM1_CD38	exa|pdc	0.036	-1.98279
CD6_ALCAM	exa|pdc	0.0009	-1.20756
FGF2_aVb3 complex	exa|pdc	0.0009	-3.17137
SPP1_aVb3 complex	exa|pdc	0.0009	-1.65745
SPP1_a4b1 complex	exa|pdc	0.0009	-0.859876
TGFB1_TGFbeta receptor1	exa|pdc	0.004	-1.12029
FGF2_CD44	exa|tb	0.008	-2.1016
SPP1_CD44	exa|tb	0.0009	-1.18771
SPP1_PTGER4	exa|tb	0.0009	-1.70369
LAMP1_FAM3C	exa|tb	0.008	-1.02915
PDCD1_FAM3C	exa|tb	0.0009	0.259423
TNFRSF1B_GRN	exa|tb	0.024	-1.7084
FAS_FASLG	exa|tb	0.036	-2.00578
ADORA2A_NAMPT	exa|tb	0.008	-2.08314
TNF_VSIR	exa|tb	0.02	-1.80591
CSF1_SLC7A1	exa|tb	0.0009	-1.78588
TNF_NOTCH1	exa|tb	0.0009	-1.80591
TNF_ICOS	exa|tb	0.008	-2.42663
TNF_TNFRSF1A	exa|tb	0.02	-2.48197
TNF_FAS	exa|tb	0.004	-2.39593
TNF_TNFRSF1B	exa|tb	0.004	-2.18442
TNF_RIPK1	exa|tb	0.004	-2.2723
BMP7_SLAMF1	exa|tb	0.0009	-2.34373
ADORA2A_ENTPD1	exa|tb	0.0009	-2.00578
PTPRC_CD22	exa|tb	0.0009	0.669027
PECAM1_CD38	exa|tb	0.0009	-1.62149
SPP1_a4b1 complex	exa|tb	0.0009	-1.13924
CRLF2_TSLPR	exa|tb	0.047	-0.846843
FGF2_CD44	exa|tfh	0.0009	-1.87832
SPP1_CD44	exa|tfh	0.0009	-1.0619
TGFB1_TGFBR3	exa|tfh	0.008	-1.15521
LAMP1_FAM3C	exa|tfh	0.0009	-0.92139
PDCD1_FAM3C	exa|tfh	0.0009	0.304511
PDCD1_CD274	exa|tfh	0.0009	0.197865
TNFRSF1B_GRN	exa|tfh	0.004	-1.53533
ICAM1_ITGAL	exa|tfh	0.028	-0.62371
TNF_VSIR	exa|tfh	0.0009	-1.37333
FAM3C_CLEC2D	exa|tfh	0.0009	-1.34373
TNF_NOTCH1	exa|tfh	0.0009	-1.5649
TNF_ICOS	exa|tfh	0.0009	-0.177882
TNF_TNFRSF1A	exa|tfh	0.004	-2.32916
TNF_FAS	exa|tfh	0.0009	-1.75147
BMP7_SLAMF1	exa|tfh	0.0009	-2.17788
SPP1_a4b1 complex	exa|tfh	0.0009	-0.929611
ICAM1_aLb2 complex	exa|tfh	0.028	-0.62371
ICAM2_aLb2 complex	exa|tfh	0.0009	-0.808437
IL21 receptor_IL21	exa|tfh	0.0009	-0.982791
CRLF2_TSLPR	exa|tfh	0.0009	-0.666576
FGF2_CD44	exa|th1	0.0009	-1.18442
SPP1_CD44	exa|th1	0.0009	-0.630394
SPP1_PTGER4	exa|th1	0.0009	-1.31115
TGFB1_TGFBR3	exa|th1	0.019	-1.23447
LAMP1_FAM3C	exa|th1	0.0009	-0.92139
PDCD1_FAM3C	exa|th1	0.0009	0.304511
TNFRSF1B_GRN	exa|th1	0.004	-1.47393
ICAM1_SPN	exa|th1	0.004	-0.818579
TNF_VSIR	exa|th1	0.0009	-1.51046
TNF_NOTCH1	exa|th1	0.0009	-1.81097
TNF_ICOS	exa|th1	0.0009	-0.140826
TNF_TNFRSF1A	exa|th1	0.0009	-2.24469
TNF_TNFRSF1B	exa|th1	0.0009	-1.97143
TNF_RIPK1	exa|th1	0.004	-2.30045
BMP7_SLAMF1	exa|th1	0.0009	-1.60384
SPP1_a4b1 complex	exa|th1	0.0009	-0.603841
ICAM2_aLb2 complex	exa|th1	0.04	-0.828793
CRLF2_TSLPR	exa|th1	0.0009	-0.632629
FGF2_CD44	exa|th17	0.0009	-1.2723
SPP1_CD44	exa|th17	0.0009	-0.68966
TGFB1_TGFBR3	exa|th17	0.02	-1.22769
PDCD1_FAM3C	exa|th17	0.0009	0.173767
PDCD1_CD274	exa|th17	0.0009	0.171207
TNFRSF1B_GRN	exa|th17	0.0009	-1.49818
ICAM1_SPN	exa|th17	0.008	-0.795859
ICAM1_ITGAL	exa|th17	0.028	-0.571322
TNF_VSIR	exa|th17	0.0009	-1.22095
TNF_NOTCH1	exa|th17	0.0009	-1.85204
TNF_ICOS	exa|th17	0.0009	-0.637109
TNF_TNFRSF1A	exa|th17	0.0009	-1.81097
TNF_TNFRSF1B	exa|th17	0.019	-2.16488
NOTCH1_JAG1	exa|th17	0.0009	-1.8365
BMP7_SLAMF1	exa|th17	0.0009	-2.29336
FGF2_aVb3 complex	exa|th17	0.0009	-2.6529
SPP1_aVb3 complex	exa|th17	0.0009	-1.45403
SPP1_a4b1 complex	exa|th17	0.0009	-1.61264
ICAM1_aLb2 complex	exa|th17	0.028	-0.571322
ICAM2_aLb2 complex	exa|th17	0.016	-0.749038
FGF2_CD44	exa|treg	0.0009	-2.01742
SPP1_CD44	exa|treg	0.0009	-1.14242
SPP1_CCR8	exa|treg	0.0009	-1.12343
SPP1_PTGER4	exa|treg	0.0009	-1.46594
LAMP1_FAM3C	exa|treg	0.0009	-0.761213
PDCD1_FAM3C	exa|treg	0.0009	0.375178
PDCD1_CD274	exa|treg	0.0009	0.178874
PDCD1_PDCD1LG2	exa|treg	0.0009	0.201634
TNFRSF1B_GRN	exa|treg	0.004	-1.55639
TNF_VSIR	exa|treg	0.0009	-1.486
TNF_NOTCH1	exa|treg	0.0009	-1.56064
TNF_ICOS	exa|treg	0.0009	-0.189351
TNF_FAS	exa|treg	0.0009	-2.11404
TNF_TNFRSF1B	exa|treg	0.0009	-0.875672
TNF_PTPRS	exa|treg	0.0009	-2.42663
BMP7_SLAMF1	exa|treg	0.0009	-1.53533
CD6_ALCAM	exa|treg	0.0009	-1.152
SPP1_a4b1 complex	exa|treg	0.0009	-0.630394
TGFB1_TGFbeta receptor1	exa|treg	0.004	-1.08009
CRLF2_TSLPR	exa|treg	0.0009	-0.508403
LAMP1_FAM3C	gc|abc	0.0009	-0.691989
CD74_MIF	gc|abc	0.0009	1.59979
CD74_COPA	gc|abc	0.0009	1.46467
CD74_APP	gc|abc	0.0009	1.38184
FAM3C_CLEC2D	gc|abc	0.0009	-1.04097
TNF_FAS	gc|abc	0.0009	-2.45799
LTA_RIPK1	gc|abc	0.0009	-1.9105
PLXNC1_SEMA7A	gc|abc	0.0009	-2.68966
PTPRC_CD22	gc|abc	0.0009	0.352759
PECAM1_CD38	gc|abc	0.0009	-0.744197
FLT3_FLT3LG	gc|abc	0.004	-2.40354
CD74_MIF	gc|cdc	0.0009	1.58015
CD74_COPA	gc|cdc	0.0009	1.44731
CD74_APP	gc|cdc	0.0009	1.50182
FAM3C_CLEC2D	gc|cdc	0.008	-1.68966
ICOSLG_ICOS	gc|cdc	0.0009	-1.9105
TNF_TNFRSF1A	gc|cdc	0.012	-2.57347
LTA_TNFRSF1A	gc|cdc	0.0009	-1.71786
TNF_FAS	gc|cdc	0.004	-2.74662
TNF_TNFRSF1B	gc|cdc	0.0009	-2.05889
LTA_TNFRSF1B	gc|cdc	0.0009	-1.4112
LTA_RIPK1	gc|cdc	0.0009	-2.00578
TNF_PTPRS	gc|cdc	0.0009	-3.1976
PLXNB2_SEMA4D	gc|cdc	0.0009	-1.27579
LTA_LTBR	gc|cdc	0.0009	-2.15843
PLXNC1_SEMA7A	gc|cdc	0.0009	-2.44222
COPA_P2RY6	gc|cdc	0.0009	-1.65745
NAMPT_P2RY6	gc|cdc	0.0009	-2.6529
TNFSF9_TNFRSF9	gc|cdc	0.0009	-2.662
FLT3_FLT3LG	gc|cdc	0.016	-2.59074
FCER2_aMb2 complex	gc|cdc	0.0009	-1.72261
ICAM1_aMb2 complex	gc|cdc	0.02	-1.8997
FCER2_aXb2 complex	gc|cdc	0.0009	-1.11716
ICAM1_aXb2 complex	gc|cdc	0.0009	-1.23107
TGFB1_TGFbeta receptor1	gc|cdc	0.0009	-1.21424
CD74_MIF	gc|ctl	0.0009	1.67807
CD74_COPA	gc|ctl	0.0009	1.42438
CD74_APP	gc|ctl	0.0009	1.3584
ICAM1_SPN	gc|ctl	0.043	-1.0862
ICAM1_ITGAL	gc|ctl	0.0009	-0.637109
FAS_FASLG	gc|ctl	0.0009	-0.910502
TNF_VSIR	gc|ctl	0.0009	-1.91594
FAM3C_CLEC2D	gc|ctl	0.0009	-1.73216
TNF_NOTCH1	gc|ctl	0.0009	-2.27928
TNF_TNFRSF1A	gc|ctl	0.048	-2.74662
LTA_TNFRSF1A	gc|ctl	0.0009	-1.81097
LTA_TNFRSF1B	gc|ctl	0.0009	-1.84166
LTA_RIPK1	gc|ctl	0.0009	-1.84684
PLXNB2_SEMA4D	gc|ctl	0.0009	-0.821126
CD72_SEMA4D	gc|ctl	0.0009	-0.72738
LRP6_CKLF	gc|ctl	0.012	-2.13924
TNFSF9_ADGRG5	gc|ctl	0.0009	-2.152
FLT3_FLT3LG	gc|ctl	0.0009	-2.05289
FCER2_aXb2 complex	gc|ctl	0.0009	-1.73697
ICAM1_aLb2 complex	gc|ctl	0.0009	-0.637109
ICAM2_aLb2 complex	gc|ctl	0.0009	-0.932361
CD74_MIF	gc|exa	0.0009	1.7536
ICAM1_AREG	gc|exa	0.0009	-1.662
CD74_COPA	gc|exa	0.0009	1.43403
ICAM1_ITGAL	gc|exa	0.0009	-0.438307
TNF_VSIR	gc|exa	0.0009	-1.13606
FAM3C_CLEC2D	gc|exa	0.0009	-1.12658
TNF_NOTCH1	gc|exa	0.016	-1.96578
TNF_ICOS	gc|exa	0.0009	-0.279284
ICOSLG_ICOS	gc|exa	0.0009	-0.104697
TNF_FAS	gc|exa	0.016	-2.68038
TNF_TNFRSF1B	gc|exa	0.0009	-1.96578
LTA_TNFRSF1B	gc|exa	0.0009	-1.35107
LTA_RIPK1	gc|exa	0.004	-2.04692
CD40_CD40LG	gc|exa	0.0009	-1.24811
PLXNB2_SEMA4D	gc|exa	0.016	-1.14242
TNFSF9_TNFRSF9	gc|exa	0.0009	-2.11404
ICAM1_aLb2 complex	gc|exa	0.0009	-0.438307
ICAM2_aLb2 complex	gc|exa	0.004	-0.68966
IL21 receptor_IL21	gc|exa	0.0009	-0.685014
FCER2_CR2	gc|gc	0.0009	-1.26188
LAMP1_FAM3C	gc|gc	0.008	-1.20423
CD74_MIF	gc|gc	0.0009	1.7229
CD74_COPA	gc|gc	0.0009	1.45154
TNF_FAS	gc|gc	0.0009	-1.43051
LTA_RIPK1	gc|gc	0.0009	-2.27928
PLXNB2_SEMA4D	gc|gc	0.0009	-1.01159
PLXNC1_SEMA7A	gc|gc	0.0009	-2.191
PTPRC_CD22	gc|gc	0.0009	0.279768
FCER2_aVb3 complex	gc|gc	0.0009	-1.68966
TGFB1_TGFbeta receptor1	gc|gc	0.0009	-1.01159
TGFB1_TGFBR3	gc|gzmk t	0.0009	-0.943416
CD74_MIF	gc|gzmk t	0.0009	1.60786
CD74_COPA	gc|gzmk t	0.0009	1.43029
ICAM1_SPN	gc|gzmk t	0.0009	-0.639355
ICAM1_ITGAL	gc|gzmk t	0.0009	-0.469929
FAS_FASLG	gc|gzmk t	0.0009	-1.06492
TNF_VSIR	gc|gzmk t	0.0009	-1.61264
FAM3C_CLEC2D	gc|gzmk t	0.0009	-1.52699
TNF_NOTCH1	gc|gzmk t	0.0009	-2.152
TNF_ICOS	gc|gzmk t	0.0009	-1.84166
ICOSLG_ICOS	gc|gzmk t	0.0009	-1.37707
LTA_TNFRSF1A	gc|gzmk t	0.0009	-1.8365
TNF_FAS	gc|gzmk t	0.0009	-2.59074
TNF_TNFRSF1B	gc|gzmk t	0.0009	-2.22432
LTA_TNFRSF1B	gc|gzmk t	0.0009	-1.51457
LTA_RIPK1	gc|gzmk t	0.0009	-1.9885
PLXNB2_SEMA4D	gc|gzmk t	0.0009	-0.971431
CD72_SEMA4D	gc|gzmk t	0.04	-0.865122
FLT3_FLT3LG	gc|gzmk t	0.0009	-2.31473
ICAM1_aLb2 complex	gc|gzmk t	0.0009	-0.469929
ICAM2_aLb2 complex	gc|gzmk t	0.0009	-0.72977
CD74_MIF	gc|ki67	0.0009	1.75232
CD74_COPA	gc|ki67	0.0009	1.47093
CD74_APP	gc|ki67	0.0009	1.35783
ICAM1_SPN	gc|ki67	0.0009	-0.573467
ICAM1_ITGAL	gc|ki67	0.02	-0.68966
FAS_FASLG	gc|ki67	0.0009	-1.21424
FAM3C_CLEC2D	gc|ki67	0.0009	-1.56064
TNF_NOTCH1	gc|ki67	0.0009	-2.11404
TNF_ICOS	gc|ki67	0.0009	-2.01159
ICOSLG_ICOS	gc|ki67	0.0009	-1.49818
TNF_TNFRSF1A	gc|ki67	0.0009	-2.57347
LTA_TNFRSF1A	gc|ki67	0.0009	-1.72261
LTA_TNFRSF1B	gc|ki67	0.0009	-1.76121
TNF_RIPK1	gc|ki67	0.0009	-2.57347
LTA_RIPK1	gc|ki67	0.0009	-1.71786
PLXNB2_SEMA4D	gc|ki67	0.0009	-0.85726
CD72_SEMA4D	gc|ki67	0.004	-0.75877
LRP6_CKLF	gc|ki67	0.004	-1.9105
TNFSF9_TNFRSF9	gc|ki67	0.0009	-3.4112
TNFSF9_ADGRG5	gc|ki67	0.0009	-2.35107
FLT3_FLT3LG	gc|ki67	0.0009	-1.9885
FCER2_aVb3 complex	gc|ki67	0.0009	-1.74178
FCER2_aXb2 complex	gc|ki67	0.0009	-1.72738
ICAM1_aLb2 complex	gc|ki67	0.02	-0.68966
TGFB1_TGFbeta receptor1	gc|ki67	0.0009	-1.21424
CD74_MIF	gc|macro	0.0009	1.75146
CD74_COPA	gc|macro	0.0009	1.37573
CD74_APP	gc|macro	0.0009	1.39835
LTA_TNFRSF1A	gc|macro	0.0009	-1.88897
LTA_RIPK1	gc|macro	0.0009	-1.91594
TNFRSF13B_TNFSF13	gc|macro	0.0009	-1.1078
PECAM1_CD38	gc|macro	0.0009	-1.83136
CD74_MIF	gc|mono	0.0009	1.543
CD74_COPA	gc|mono	0.0009	1.48388
CD74_APP	gc|mono	0.0009	1.61636
TNF_VSIR	gc|mono	0.0009	-0.915936
GRN_SORT1	gc|mono	0.012	-2.62593
COPA_SORT1	gc|mono	0.0009	-1.5649
FAM3C_CLEC2D	gc|mono	0.016	-1.72738
TNF_TNFRSF1A	gc|mono	0.0009	-1.08927
LTA_TNFRSF1A	gc|mono	0.0009	-0.72261
TNF_TNFRSF1B	gc|mono	0.0009	-1.074
LTA_TNFRSF1B	gc|mono	0.0009	-0.710756
TNF_RIPK1	gc|mono	0.02	-2.55639
LTA_RIPK1	gc|mono	0.0009	-1.71312
TNFRSF13B_TNFSF13	gc|mono	0.0009	-1.04394
PLXNB2_SEMA4D	gc|mono	0.0009	-0.575615
CD72_SEMA4D	gc|mono	0.0009	-0.494109
LTA_LTBR	gc|mono	0.0009	-1.44615
COPA_P2RY6	gc|mono	0.0009	-1.06794
NAMPT_P2RY6	gc|mono	0.0009	-1.64386
CD55_ADGRE5	gc|mono	0.004	-1.02327
PECAM1_CD177	gc|mono	0.0009	-2.68038
FCER2_aMb2 complex	gc|mono	0.0009	-0.610433
ICAM1_aMb2 complex	gc|mono	0.0009	-0.68966
FCER2_aXb2 complex	gc|mono	0.0009	-1.2109
ICAM1_aXb2 complex	gc|mono	0.0009	-1.33279
TGFB1_TGFbeta receptor1	gc|mono	0.0009	-0.926865
CD47_SIRB1 complex	gc|mono	0.0009	-0.110916
FCER2_CR2	gc|nb	0.0009	-0.60165
LAMP1_FAM3C	gc|nb	0.0009	-1.13606
CD74_MIF	gc|nb	0.0009	1.52005
CD74_COPA	gc|nb	0.0009	1.41088
FAM3C_CLEC2D	gc|nb	0.0009	-1.2969
PLXNB2_SEMA4D	gc|nb	0.0009	-0.99137
PTPRC_CD22	gc|nb	0.0009	0.313826
PECAM1_CD38	gc|nb	0.0009	-1.20756
CD74_MIF	gc|ncd4	0.0009	1.52707
CD74_COPA	gc|ncd4	0.0009	1.42653
ICAM1_SPN	gc|ncd4	0.023	-1
TNF_VSIR	gc|ncd4	0.0009	-1.78588
FAM3C_CLEC2D	gc|ncd4	0.016	-1.74178
TNF_NOTCH1	gc|ncd4	0.024	-2.23786
TNF_ICOS	gc|ncd4	0.0009	-1.59946
ICOSLG_ICOS	gc|ncd4	0.0009	-1.20091
CD40_CD40LG	gc|ncd4	0.0009	-1.77596
PLXNB2_SEMA4D	gc|ncd4	0.0009	-1.03209
FLT3_FLT3LG	gc|ncd4	0.0009	-2.30045
CD74_MIF	gc|ncd8	0.0009	1.62854
CD74_COPA	gc|ncd8	0.0009	1.40708
FAS_FASLG	gc|ncd8	0.0009	-1.17788
FAM3C_CLEC2D	gc|ncd8	0.0009	-1.64837
LTA_TNFRSF1A	gc|ncd8	0.0009	-1.90509
LTA_RIPK1	gc|ncd8	0.0009	-2.06492
PLXNB2_SEMA4D	gc|ncd8	0.0009	-1.05589
FLT3_FLT3LG	gc|ncd8	0.0009	-2.34373
CD74_MIF	gc|neu	0.0009	1.53705
CD74_COPA	gc|neu	0.0009	1.39616
CD74_APP	gc|neu	0.0009	1.55778
TNF_VSIR	gc|neu	0.0009	-0.988504
COPA_SORT1	gc|neu	0.0009	-1.73697
TNF_TNFRSF1A	gc|neu	0.0009	-1.00289
LTA_TNFRSF1A	gc|neu	0.0009	-0.655172
TNF_FAS	gc|neu	0.0009	-2.53952
TNF_TNFRSF1B	gc|neu	0.0009	-2.03505
LTA_TNFRSF1B	gc|neu	0.0009	-1.39593
TNF_RIPK1	gc|neu	0.024	-2.47393
LTA_RIPK1	gc|neu	0.0009	-1.66658
PLXNB2_SEMA4D	gc|neu	0.0009	-1.06492
LTA_LTBR	gc|neu	0.0009	-1.662
LRP6_CKLF	gc|neu	0.012	-1.79086
PECAM1_CD177	gc|neu	0.0009	-1.13924
FCER2_aMb2 complex	gc|neu	0.0009	-0.356606
ICAM1_aMb2 complex	gc|neu	0.0009	-0.422752
FCER2_aXb2 complex	gc|neu	0.0009	-1.5951
ICAM1_aXb2 complex	gc|neu	0.019	-1.75633
TGFB1_TGFbeta receptor1	gc|neu	0.0009	-1.05289
CD74_MIF	gc|nk	0.0009	1.56852
CD74_COPA	gc|nk	0.0009	1.49262
ICAM1_SPN	gc|nk	0.0009	-0.440263
ICAM1_ITGAL	gc|nk	0.008	-0.416962
FAS_FASLG	gc|nk	0.0009	-0.913216
FAM3C_CLEC2D	gc|nk	0.0009	-1.18771
LTA_TNFRSF1B	gc|nk	0.0009	-1.81604
LTA_RIPK1	gc|nk	0.004	-1.97143
PLXNB2_SEMA4D	gc|nk	0.004	-0.891643
TNFSF9_TNFRSF9	gc|nk	0.0009	-2.36587
CD55_ADGRE5	gc|nk	0.0009	-0.586406
CD48_CD244	gc|nk	0.0009	-0.592919
FLT3_FLT3LG	gc|nk	0.004	-1.92687
SEMA7A_a1b1 complex	gc|nk	0.0009	-2.05289
FCER2_aXb2 complex	gc|nk	0.0009	-1.03801
ICAM1_aXb2 complex	gc|nk	0.0009	-1.1488
ICAM1_aLb2 complex	gc|nk	0.008	-0.416962
ICAM2_aLb2 complex	gc|nk	0.024	-0.666576
CD74_MIF	gc|pc	0.0009	1.52256
CD74_COPA	gc|pc	0.0009	1.48027
CD74_APP	gc|pc	0.0009	1.33514
LTA_RIPK1	gc|pc	0.0009	-2.13924
PLXNC1_SEMA7A	gc|pc	0.04	-3.62593
TGFB1_TGFbeta receptor1	gc|pc	0.0009	-1.21424
LAMP1_FAM3C	gc|pdc	0.0009	-0.968605
CD74_MIF	gc|pdc	0.0009	1.50894
CD74_COPA	gc|pdc	0.0009	1.48285
CD74_APP	gc|pdc	0.0009	1.38018
FAM3C_CLEC2D	gc|pdc	0.012	-1.64837
TNF_DAG1	gc|pdc	0.016	-3.50635
LTA_TNFRSF1A	gc|pdc	0.0009	-1.9771
LTA_TNFRSF1B	gc|pdc	0.0009	-1.9105
LTA_RIPK1	gc|pdc	0.0009	-1.91594
TNF_PTPRS	gc|pdc	0.0009	-1.96578
PLXNB2_SEMA4D	gc|pdc	0.0009	-0.659723
CD72_SEMA4D	gc|pdc	0.0009	-0.575615
LTA_LTBR	gc|pdc	0.0009	-2.18442
PLXNC1_SEMA7A	gc|pdc	0.0009	-2.93236
COPA_P2RY6	gc|pdc	0.0009	-1.75633
NAMPT_P2RY6	gc|pdc	0.0009	-2.84684
FCER2_aVb3 complex	gc|pdc	0.0009	-1.71786
FCER2_aXb2 complex	gc|pdc	0.0009	-1.31115
ICAM1_aXb2 complex	gc|pdc	0.0009	-1.44222
TGFB1_TGFbeta receptor1	gc|pdc	0.0009	-1.00289
FCER2_CR2	gc|tb	0.0009	-1.15521
CD74_MIF	gc|tb	0.0009	1.6581
CD74_COPA	gc|tb	0.0009	1.42761
CD74_APP	gc|tb	0.0009	1.35219
FAS_FASLG	gc|tb	0.0009	-1.1047
FAM3C_CLEC2D	gc|tb	0.0009	-1.53533
TNF_NOTCH1	gc|tb	0.024	-2.24469
ICOSLG_ICOS	gc|tb	0.004	-2.2109
LTA_TNFRSF1A	gc|tb	0.0009	-2.06492
LTA_TNFRSF1B	gc|tb	0.0009	-1.8365
LTA_RIPK1	gc|tb	0.0009	-1.90509
PLXNB2_SEMA4D	gc|tb	0.0009	-0.854649
CD72_SEMA4D	gc|tb	0.0009	-0.756331
TNFSF9_ADGRG5	gc|tb	0.004	-2.60823
PECAM1_CD38	gc|tb	0.0009	-1.87303
FLT3_FLT3LG	gc|tb	0.0009	-2.1016
FCER2_aXb2 complex	gc|tb	0.0009	-1.71786
TGFB1_TGFBR3	gc|tfh	0.0009	-1.03209
LAMP1_FAM3C	gc|tfh	0.004	-1.1976
CD74_MIF	gc|tfh	0.0009	1.62714
CD74_COPA	gc|tfh	0.0009	1.46571
ICAM1_ITGAL	gc|tfh	0.0009	-0.479955
TNF_VSIR	gc|tfh	0.0009	-1.68501
FAM3C_CLEC2D	gc|tfh	0.0009	-1.08927
TNF_NOTCH1	gc|tfh	0.0009	-1.93236
TNF_ICOS	gc|tfh	0.0009	-0.305788
ICOSLG_ICOS	gc|tfh	0.0009	-0.129734
LTA_TNFRSF1A	gc|tfh	0.0009	-1.94342
TNF_FAS	gc|tfh	0.0009	-2.17137
CD40_CD40LG	gc|tfh	0.0009	-1
PLXNB2_SEMA4D	gc|tfh	0.0009	-0.965784
ICAM1_aLb2 complex	gc|tfh	0.0009	-0.479955
ICAM2_aLb2 complex	gc|tfh	0.0009	-0.741783
IL21 receptor_IL21	gc|tfh	0.0009	-1.00289
TGFB1_TGFBR3	gc|th1	0.0009	-1.1047
LAMP1_FAM3C	gc|th1	0.016	-1.1976
CD74_MIF	gc|th1	0.0009	1.63691
CD74_COPA	gc|th1	0.0009	1.44201
ICAM1_SPN	gc|th1	0.0009	-0.655172
ICAM1_ITGAL	gc|th1	0.0009	-0.496142
TNF_VSIR	gc|th1	0.048	-1.85726
FAM3C_CLEC2D	gc|th1	0.036	-1.73697
TNF_NOTCH1	gc|th1	0.03	-2.25154
TNF_ICOS	gc|th1	0.0009	-0.265345
ICOSLG_ICOS	gc|th1	0.0009	-0.093879
LTA_TNFRSF1A	gc|th1	0.0009	-1.88364
TNF_TNFRSF1B	gc|th1	0.048	-2.47393
LTA_TNFRSF1B	gc|th1	0.0009	-1.66658
LTA_RIPK1	gc|th1	0.0009	-1.92687
CD40_CD40LG	gc|th1	0.0009	-1.19429
PLXNB2_SEMA4D	gc|th1	0.0009	-1.1078
FLT3_FLT3LG	gc|th1	0.0009	-2.04097
ICAM1_aLb2 complex	gc|th1	0.0009	-0.496142
ICAM2_aLb2 complex	gc|th1	0.0009	-0.761213
TGFB1_TGFBR3	gc|th17	0.0009	-1.09851
CD74_MIF	gc|th17	0.0009	1.59884
CD74_COPA	gc|th17	0.0009	1.48285
CD74_APP	gc|th17	0.0009	1.35332
ICAM1_SPN	gc|th17	0.0009	-0.634867
ICAM1_ITGAL	gc|th17	0.0009	-0.432455
TNF_VSIR	gc|th17	0.0009	-1.50226
TNF_ICOS	gc|th17	0.0009	-0.818579
ICOSLG_ICOS	gc|th17	0.0009	-0.571322
TNF_TNFRSF1A	gc|th17	0.008	-2.25154
LTA_TNFRSF1A	gc|th17	0.0009	-1.53533
LTA_TNFRSF1B	gc|th17	0.0009	-1.82113
CD40_CD40LG	gc|th17	0.0009	-1.80088
PLXNB2_SEMA4D	gc|th17	0.0009	-1.02915
LRP6_CKLF	gc|th17	0.0009	-1.69432
TNFSF9_ADGRG5	gc|th17	0.0009	-1.82113
FLT3_FLT3LG	gc|th17	0.0009	-1.68038
FCER2_aVb3 complex	gc|th17	0.0009	-1.50226
ICAM1_aLb2 complex	gc|th17	0.0009	-0.432455
ICAM2_aLb2 complex	gc|th17	0.0009	-0.685014
LAMP1_FAM3C	gc|treg	0.0009	-1.00289
CD74_MIF	gc|treg	0.0009	1.64432
ICAM1_AREG	gc|treg	0.0009	-1.72738
CD74_COPA	gc|treg	0.0009	1.45365
TNF_VSIR	gc|treg	0.008	-1.83136
FAM3C_CLEC2D	gc|treg	0.0009	-1.48197
TNF_NOTCH1	gc|treg	0.0009	-1.92139
TNF_ICOS	gc|treg	0.0009	-0.318326
ICOSLG_ICOS	gc|treg	0.0009	-0.140826
TNF_FAS	gc|treg	0.0009	-2.68966
TNF_TNFRSF1B	gc|treg	0.0009	-1.08927
LTA_TNFRSF1B	gc|treg	0.0009	-0.724993
TNF_PTPRS	gc|treg	0.0009	-3.17137
PLXNB2_SEMA4D	gc|treg	0.0009	-0.988504
TNFSF9_TNFRSF9	gc|treg	0.0009	-1.074
FLT3_FLT3LG	gc|treg	0.0009	-2.4112
TGFB1_TGFbeta receptor1	gc|treg	0.0009	-0.965784
LAMP1_FAM3C	gzmk t|abc	0.0009	-0.932361
PDCD1_FAM3C	gzmk t|abc	0.0009	-0.413115
PDCD1_PDCD1LG2	gzmk t|abc	0.0009	-0.96016
TNFRSF1A_GRN	gzmk t|abc	0.0009	-1.3474
TNFRSF1B_GRN	gzmk t|abc	0.0009	-1.11404
ADORA2A_NAMPT	gzmk t|abc	0.0009	-2.35107
CCL4_SLC7A1	gzmk t|abc	0.0009	-0.979942
FAM3C_CLEC2D	gzmk t|abc	0.0009	-1.2723
PTPRC_CD22	gzmk t|abc	0.0009	0.733788
CD28_CD80	gzmk t|abc	0.0009	-0.311148
CTLA4_CD80	gzmk t|abc	0.0009	-1.47794
CD28_CD86	gzmk t|abc	0.0009	-0.222633
CTLA4_CD86	gzmk t|abc	0.0009	-1.2863
IFNG_Type II IFNR	gzmk t|abc	0.0009	-1.39214
CRTAM_CADM1	gzmk t|cdc	0.0009	-2.27928
PDCD1_FAM3C	gzmk t|cdc	0.0009	-1.18771
PDCD1_CD274	gzmk t|cdc	0.0009	-0.75877
TNFRSF1A_GRN	gzmk t|cdc	0.0009	-1.1078
TNFRSF1B_GRN	gzmk t|cdc	0.0009	-0.907793
ADORA2A_NAMPT	gzmk t|cdc	0.0009	-2.38082
CCL4_CCR5	gzmk t|cdc	0.0009	-0.985645
CCL4_SLC7A1	gzmk t|cdc	0.0009	-1.03505
CD96_NECTIN1	gzmk t|cdc	0.0009	-2.32916
CXCR6_CXCL16	gzmk t|cdc	0.0009	-0.724993
SEMA4A_PLXND1	gzmk t|cdc	0.004	-2.12029
COPA_P2RY6	gzmk t|cdc	0.0009	-1.85726
CD48_CD244	gzmk t|cdc	0.0009	-1.22432
CD28_CD80	gzmk t|cdc	0.0009	-0.382702
CTLA4_CD80	gzmk t|cdc	0.0009	-1.63935
CD28_CD86	gzmk t|cdc	0.0009	-0.195946
CTLA4_CD86	gzmk t|cdc	0.0009	-1.23107
CD6_ALCAM	gzmk t|cdc	0.0009	-0.954557
ICAM1_aMb2 complex	gzmk t|cdc	0.0009	-1.85726
THY1_aXb2 complex	gzmk t|cdc	0.0009	0.0100637
ICAM1_aXb2 complex	gzmk t|cdc	0.0009	-1.20756
IFNG_Type II IFNR	gzmk t|cdc	0.0009	-1.1016
PDCD1_FAM3C	gzmk t|ctl	0.0009	-1.15521
TNFRSF1B_GRN	gzmk t|ctl	0.028	-2.02327
ICAM1_SPN	gzmk t|ctl	0.003	-1.06492
ICAM1_ITGAL	gzmk t|ctl	0.0009	-0.621488
TNFRSF1A_FASLG	gzmk t|ctl	0.0009	-1.7084
FAS_FASLG	gzmk t|ctl	0.0009	-1.60823
CCL4_CCR5	gzmk t|ctl	0.0009	-0.547932
CCL4_SLC7A1	gzmk t|ctl	0.0009	-1.04692
PTPRC_CD22	gzmk t|ctl	0.0009	0.266637
SELL_SELPLG	gzmk t|ctl	0.0009	0.418999
ICAM1_aXb2 complex	gzmk t|ctl	0.034	-1.87832
CD8 receptor_LCK	gzmk t|ctl	0.0009	0.364012
ICAM1_aLb2 complex	gzmk t|ctl	0.0009	-0.621488
ICAM2_aLb2 complex	gzmk t|ctl	0.0009	-0.91866
CRLF2_TSLPR	gzmk t|ctl	0.016	-0.974262
CCL4_CCR8	gzmk t|exa	0.0009	-0.818579
PDCD1_FAM3C	gzmk t|exa	0.0009	-1.02621
PDCD1_CD274	gzmk t|exa	0.0009	-1.05589
PDCD1_PDCD1LG2	gzmk t|exa	0.0009	-0.92139
ICAM1_AREG	gzmk t|exa	0.0009	-1.63039
TNFRSF1A_GRN	gzmk t|exa	0.0009	-1.34373
TNFRSF1B_GRN	gzmk t|exa	0.0009	-1.11092
ICAM1_ITGAL	gzmk t|exa	0.0009	-0.422752
FAM3C_CLEC2D	gzmk t|exa	0.0009	-1.37333
CD6_ALCAM	gzmk t|exa	0.0009	-1.28279
CD8 receptor_LCK	gzmk t|exa	0.0009	0.479231
ICAM1_aLb2 complex	gzmk t|exa	0.0009	-0.422752
ICAM2_aLb2 complex	gzmk t|exa	0.004	-0.678072
IL21 receptor_IL21	gzmk t|exa	0.0009	-1.03209
CRLF2_TSLPR	gzmk t|exa	0.028	-0.805913
PDCD1_FAM3C	gzmk t|gc	0.0009	-0.821126
ADORA2A_NAMPT	gzmk t|gc	0.048	-2.38836
ADRB2_VEGFB	gzmk t|gc	0.04	-2.84684
CCL4_SLC7A1	gzmk t|gc	0.0009	-0.859876
CCL4_CNR2	gzmk t|gc	0.0009	-1.09851
PTPRC_CD22	gzmk t|gc	0.0009	0.678973
CD28_CD86	gzmk t|gc	0.0009	-0.291592
CTLA4_CD86	gzmk t|gc	0.0009	-1.4344
CD6_ALCAM	gzmk t|gc	0.0009	-1.24127
IFNG_Type II IFNR	gzmk t|gc	0.0009	-1.6529
TGFB1_TGFBR3	gzmk t|gzmk t	0.0009	-1.40354
PDCD1_FAM3C	gzmk t|gzmk t	0.0009	-1.0145
ICAM1_SPN	gzmk t|gzmk t	0.0009	-0.62371
ICAM1_ITGAL	gzmk t|gzmk t	0.0009	-0.456009
TNFRSF1A_FASLG	gzmk t|gzmk t	0.044	-1.99424
FAS_FASLG	gzmk t|gzmk t	0.0009	-1.87303
CCL4_CCR5	gzmk t|gzmk t	0.0009	-0.14401
ADORA2A_ENTPD1	gzmk t|gzmk t	0.0009	-2.17788
CD8 receptor_LCK	gzmk t|gzmk t	0.0009	0.432959
ICAM1_aLb2 complex	gzmk t|gzmk t	0.0009	-0.456009
ICAM2_aLb2 complex	gzmk t|gzmk t	0.0009	-0.717857
CRLF2_TSLPR	gzmk t|gzmk t	0.02	-0.878321
PDCD1_FAM3C	gzmk t|ki67	0.0009	-0.982791
PDCD1_PDCD1LG2	gzmk t|ki67	0.0009	-1.23786
TNFRSF1A_GRN	gzmk t|ki67	0.0009	-1.89432
TNFRSF1B_GRN	gzmk t|ki67	0.0009	-1.5649
ICAM1_SPN	gzmk t|ki67	0.0009	-0.558517
ICAM1_ITGAL	gzmk t|ki67	0.0009	-0.671164
FAS_FASLG	gzmk t|ki67	0.024	-2.14561
ADORA2A_NAMPT	gzmk t|ki67	0.035	-2.47393
CCL4_CCR5	gzmk t|ki67	0.0009	-0.659723
CCL4_SLC7A1	gzmk t|ki67	0.0009	-1.00868
PTPRC_CD22	gzmk t|ki67	0.0009	0.283329
CD6_ALCAM	gzmk t|ki67	0.0009	-1.39973
ICAM1_aXb2 complex	gzmk t|ki67	0.03	-1.8625
ICAM1_aLb2 complex	gzmk t|ki67	0.0009	-0.671164
CRLF2_TSLPR	gzmk t|ki67	0.0009	-0.873027
PDCD1_FAM3C	gzmk t|macro	0.0009	-1.09234
CXCR3_CXCL9	gzmk t|macro	0.0009	-0.979942
DPP4_CXCL9	gzmk t|macro	0.0009	-1.35107
PDCD1_CD274	gzmk t|macro	0.0009	-1.00289
TNFRSF1A_GRN	gzmk t|macro	0.0009	-0.522841
TNFRSF1B_GRN	gzmk t|macro	0.0009	-0.386468
ADORA2A_NAMPT	gzmk t|macro	0.0009	-2.2863
CCR2_CCL8	gzmk t|macro	0.0009	-1.38082
CCR5_CCL8	gzmk t|macro	0.0009	-0.380822
PTPRC_CD22	gzmk t|macro	0.0009	0.267835
CD28_CD86	gzmk t|macro	0.0009	-0.190997
CTLA4_CD86	gzmk t|macro	0.0009	-1.22095
SPN_SIGLEC1	gzmk t|macro	0.0009	-0.818579
IFNG_Type II IFNR	gzmk t|macro	0.0009	-1.40354
PDCD1_FAM3C	gzmk t|mono	0.0009	-1.152
DPP4_CXCL9	gzmk t|mono	0.0009	-1.76611
PDCD1_CD274	gzmk t|mono	0.0009	-0.9771
TNFRSF1A_GRN	gzmk t|mono	0.0009	-0.106249
TNFRSF1B_GRN	gzmk t|mono	0.0009	-0.00288828
ADORA2A_NAMPT	gzmk t|mono	0.0009	-2
CCL4_CCR5	gzmk t|mono	0.0009	-0.717857
COPA_SORT1	gzmk t|mono	0.0009	-1.75147
PDGFB_LRP1	gzmk t|mono	0.0009	-0.828793
CD96_NECTIN1	gzmk t|mono	0.0009	-2.78588
CXCR6_CXCL16	gzmk t|mono	0.0009	-1.22769
SEMA4A_PLXND1	gzmk t|mono	0.044	-2.21759
COPA_P2RY6	gzmk t|mono	0.0009	-1.1976
ADORA2A_ENTPD1	gzmk t|mono	0.036	-2.46594
CD48_CD244	gzmk t|mono	0.0009	-0.924125
CD28_CD86	gzmk t|mono	0.0009	-0.340075
CTLA4_CD86	gzmk t|mono	0.0009	-1.54372
SPN_SIGLEC1	gzmk t|mono	0.0009	-1.03505
CD6_ALCAM	gzmk t|mono	0.0009	-1.20091
THY1_aMb2 complex	gzmk t|mono	0.0009	0.264236
ICAM1_aMb2 complex	gzmk t|mono	0.0009	-0.673463
THY1_aXb2 complex	gzmk t|mono	0.0009	-0.0320936
ICAM1_aXb2 complex	gzmk t|mono	0.0009	-1.30757
TGFB1_TGFbeta receptor1	gzmk t|mono	0.0009	-1.38458
IFNG_Type II IFNR	gzmk t|mono	0.0009	-0.541618
CD47_SIRB1 complex	gzmk t|mono	0.0009	0.0989585
CRLF2_TSLPR	gzmk t|mono	0.0009	-0.590745
PDCD1_FAM3C	gzmk t|nb	0.0009	-0.768568
CCL4_CNR2	gzmk t|nb	0.0009	-0.913216
FAM3C_CLEC2D	gzmk t|nb	0.0009	-1.57777
PTPRC_CD22	gzmk t|nb	0.0009	0.703987
IFNG_Type II IFNR	gzmk t|nb	0.0009	-1.25843
PDCD1_FAM3C	gzmk t|ncd4	0.0009	-0.988504
ICAM1_SPN	gzmk t|ncd4	0.0009	-0.979942
ICAM1_ITGAL	gzmk t|ncd4	0.039	-0.698998
ICAM1_aLb2 complex	gzmk t|ncd4	0.039	-0.698998
FAS_FASLG	gzmk t|ncd8	0.0009	-2.07097
CCL4_CCR5	gzmk t|ncd8	0.0009	-0.846843
TNFRSF1A_GRN	gzmk t|neu	0.0009	-1.2969
[truncated: 4,771 more rows]
