# Supplementary material for: Aging weakens Th17 cell pathogenicity and ameliorates experimental autoimmune uveitis in mice
Source: Protein Cell. 2021 Nov 8;13(6):422–45. doi: 10.1007/s13238-021-00882-3 (PMC9095810; doi:10.1007/s13238-021-00882-3)
Supplement: Supplementary file 7 — Supplementary file7 (XLSX 10 kb) [file 13238_2021_882_MOESM7_ESM.xlsx]

## Sheet: Sheet1
Table S6. Clinical and pathological scoring criteria of EAU.
Clinical scoring criteria of EAU
Grade	Criteria for fundoscopy
0	Normal retina
0.5	Few (<3), small and focal lesions; minimal vasculitis and vitritis
1	Mild vasculitis; multiple, peripheral and focal lesions
2	Retinal edema; severe vasculitis (large size, thick wall, infiltrations); diffuse chorioretinal lesions and/or infiltrations; linear lesions
3	Retinal edema; pattern of linear lesions; large confluent chorioretinal lesions; subretinal hemorrhages
4	Large retinal detachmen
pathological scoring criteria of EAU
Grade	Criteria for histopathology
0	Normal retina structure
0.5	Mild inflammatory cell infiltration. No tissue damage
1	Infiltration; retinal folds and focal retinal detachments; few small granulomas in choroid and retina, perivasculitis
2	Moderate infiltration; retinal folds, detachments and focal photoreceptor cell damage; small to medium sized granulomas, perivasculitis and vasculitis
3	Medium to heavy infiltration; extensive retinal folding with detachments, moderate photoreceptor cell damage; medium sized granulomatous lesions; subretinal neovascularization
4	Heavy infiltration; diffuse retinal detachment with serous exudate and subretinal bleeding; extensive photoreceptor cell damage; large granulomatous lesions; subretinal neovascularization
